# Supplementary material for: Enhanced STEAP4 Ubiquitination in Obesity: Insights From Combined Proteome and Ubiquitylome Analysis of Visceral Adipose Tissue
Source: Mol Cell Proteomics. 2025 Nov 27;25(1):101474. doi: 10.1016/j.mcpro.2025.101474 (PMC12800698; doi:10.1016/j.mcpro.2025.101474)
Supplement: Supplemental Table S1 [file mmc1.xlsx]

## Sheet: Description
Supplementary Table S1. Total indentified and quantified proteins in VAT samples from mice fed either NCD or HFD
Sheet: 'identified peptides'
Sequence	The amino acid sequence of the identified peptide.
Length	The length of the sequence stored in the column "Sequence".
Missed cleavages	Number of missed enzymatic cleavages.
Mass	Monoisotopic mass of the peptide.
Proteins	Identifiers of proteins this peptide is associated with.
Leading razor protein	Identifiers of the best scoring protein this peptide is associated with.
Unique (Groups)	When marked with 'yes', this particular peptide is unique to a single protein group in the proteinGroups file
Charges	All charge states that have been observed.
PEP	Posterior Error Probability of the identification. This value essentially operates as a p-value, where smaller is better.
Score	Andromeda score for the best associated MS/MS spectrum.
Intensity	Summed up eXtracted Ion Current (XIC) of all isotopic clusters associated with the identified AA sequence.
Intensity H-1	The peptide strength value in sample HFD-1
Intensity H-2	The peptide strength value in sample HFD-2
Intensity H-3	The peptide strength value in sample HFD-3
Intensity N-1	The peptide strength value in sample NCD-1
Intensity N-2	The peptide strength value in sample NCD-2
Intensity N-3	The peptide strength value in sample NCD-3
Sheet: 'quantified proteins' & 'unique protein in HFD group' & 'unique protein in NCD group'
Protein ID	Identifier(s) of protein(s) contained in the protein group. They are sorted by number of identified peptides in descending order
Protein Name	Protein Name
Gene Name	Gene Name
FastaHeaders	The naming and description of proteins in the database
Peptides	The total number of peptide sequences associated with the protein group
UniquePeptides	The total number of unique peptides associated with the protein group
RazorUniquePeptides	The total number of razor + unique peptides associated with the protein group
Coverage	Percentage of the sequence that is covered by the identified peptides of the best protein sequence contained in the group.
MolWeight	Molecular weight of the leading protein sequence contained in the protein group.
LFQ intensity	The relative expression levels of proteins in sample X after normalization based on the LFQ algorithm.
average H	The average value of multiple LFQ intensity values within the HFD group
average N	The average value of multiple LFQ intensity values within the NCD group
H/N	The ratio of the average LFQ intensity value of the protein in group HFD samples to the average LFQ intensity value in group NCD samples
t test p value	Statistical test of relative expression of peptides between two groups. P value (t-test) : each group of samples includes at least three or more biological repeats.

## Sheet: identified peptides
Sequence	Length	Missed cleavages	Mass	Proteins	Leading razor protein	Unique (Groups)	Charges	PEP	Score	Intensity	Intensity H-1	Intensity H-2	Intensity H-3	Intensity N-1	Intensity N-2	Intensity N-3
AAAAAAAAAAGAAGGR	16	0	1197.62	Q8CCS6	Q8CCS6	yes	2	1.2559e-06	85.837	336810000	127480000	114640000	94694000	0	0	0
AAAAAAAAAAGDSDSWDADTFSMEDPVR	28	0	2739.17	Q3UGC7	Q3UGC7	yes	3	4.0108e-13	78.098	96909000	39109000	24388000	0	1334100	32079000	0
AAAAAAAAAAGDSDSWDADTFSMEDPVRK	29	1	2867.27	Q3UGC7	Q3UGC7	yes	3	3.0637e-23	109.25	181380000	77957000	58738000	29053000	7166200	8469900	0
AAAAAAGPEMVR	12	0	1113.56	P63085	P63085	yes	2	2.2256e-05	84.479	313500000	0	0	0	124110000	108490000	80894000
AAAAAAPGGGGGEPR	15	0	1208.59	Q63844	Q63844	yes	2	0.015899	32.523	160580000	20686000	0	48715000	31104000	35795000	24281000
AAAAAGPASSQR	12	0	1056.53	Q9CX34	Q9CX34	yes	2	0.01198	37.364	478110000	119530000	62583000	75509000	53839000	74239000	92411000
AAAAAMAEQEGAR	13	0	1245.58	Q9D1H7	Q9D1H7	yes	2	3.0277e-05	73.927	51296000	0	0	0	25673000	25624000	0
AAAAATAATK	10	0	845.461	Q9D3B1	Q9D3B1	yes	1;2	0.00032272	90.263	1293900000	100960000	85485000	131360000	234650000	455870000	285590000
AAAAELR	7	0	700.387	Q9D1M4	Q9D1M4	yes	2	0.0079173	67.032	343890000	106880000	48192000	0	75002000	76638000	37174000
AAAAGALAPGPLPDLAAR	18	0	1601.89	Q3TW96	Q3TW96	yes	2	5.0532e-09	106.35	666710000	238210000	153150000	91140000	95259000	0	88951000
AAAALQLR	8	0	812.487	Q8BJZ4	Q8BJZ4	yes	2	0.058478	28.218	197880000	74037000	46823000	22908000	0	0	54112000
AAAAMAVSEAWPELELAER	19	0	2013.98	Q505F5	Q505F5	yes	3	0.00071874	43.794	11719000	0	624030	0	3975200	4466400	2653700
AAAANLCPGDVILAIDGFGTESMTHADAQDR	31	0	3186.47	O70209	O70209	yes	3	0.0013472	29.129	14330000	0	0	0	0	9136400	5194100
AAAASAAEAGIATPGTEDSDDALLK	25	0	2315.11	O35226	O35226	yes	2;3	1.032e-48	163.91	319140000	96625000	22805000	33725000	69795000	71187000	25006000
AAAATETSSVFADPVISK	18	0	1763.89	Q80X85	Q80X85	yes	2	7.7284e-05	80.585	173590000	30358000	23438000	20080000	35419000	32380000	31917000
AAAATGLR	8	0	729.413	Q9CQZ5	Q9CQZ5	yes	1;2	0.00029329	107.9	2761000000	232620000	214990000	280310000	674900000	610510000	747680000
AAAAVVEFQR	10	0	1060.57	Q8BG32	Q8BG32	yes	2	4.7306e-07	134.25	1160200000	235350000	144180000	179820000	192720000	240960000	167140000
AAAAYEHLK	9	0	972.503	Q9EP69	Q9EP69	yes	2	0.0012159	63.397	831080000	207420000	109760000	113900000	139150000	117060000	143780000
AAAEEGCGVGVEDDR	15	0	1533.64	Q8VCI5	Q8VCI5	yes	2	2.7418e-15	132.08	193800000	36252000	26850000	383700	44016000	47957000	38345000
AAAEVNQEYGLDPK	14	0	1503.72	P97807	P97807	yes	2	3.1803e-05	101.3	2930100000	545560000	46358000	307000000	843210000	599100000	588890000
AAAFEDQENETVVVK	15	0	1648.79	P26039	P26039	yes	2	9.7269e-15	134.81	733560000	217480000	95694000	63699000	104850000	106120000	145730000
AAAFEQLQK	9	0	1004.53	Q9CZW5	Q9CZW5	yes	2	0.00044215	93.467	1610100000	329370000	186340000	151660000	312560000	303900000	326300000
AAAGELQEDSGLLALAK	17	0	1655.87	Q9D4J1	Q9D4J1	yes	2	0.000943	55.546	42010000	12279000	0	7354900	11224000	0	11152000
AAAGSAAVSGAGTPVAGPTGR	21	0	1724.88	Q9Z266	Q9Z266	yes	2	4.8525e-18	125.79	39126000	23855000	0	0	0	15271000	0
AAAGVVSGK	9	0	758.429	Q9CXF4	Q9CXF4	yes	1	0.018094	51.193	658060000	146340000	123610000	85576000	139390000	104620000	58516000
AAAHCAHVFTTVSQITAIEAQHLLK	25	0	2716.41	Q9Z1E4	Q9Z1E4	yes	4	4.998e-10	72.99	189080000	0	0	0	103480000	0	85604000
AAAHHYGAQCDK	12	0	1327.57	Q9DCJ5	Q9DCJ5	yes	2;3	0.00063458	66.326	58963000	0	0	0	58963000	0	0
AAAHHYGAQCDKTNK	15	1	1670.76	Q9DCJ5	Q9DCJ5	yes	3;4	1.0402e-05	81.904	231960000	13977000	13081000	8270800	76331000	59747000	60552000
AAAITSDLLESLGR	14	0	1415.76	Q62009	Q62009	yes	2	9.3715e-24	129.17	1588300000	176990000	164440000	471850000	418310000	251570000	105090000
AAALAHLDR	9	0	936.514	O70423;Q812C9	O70423	yes	2	6.0679e-05	105.52	15476000000	1914000000	1671000000	2700800000	3146300000	2786500000	3257200000
AAALEFLNRFEEAKR	15	2	1763.93	Q60864	Q60864	yes	4	0.074097	16.886	84309000	19250000	30526000	0	20519000	0	14014000
AAALGAGGGAGAGDDDFDQFDKPGAER	27	1	2535.13	Q9CXK9	Q9CXK9	yes	3	5.1165e-07	53.998	13466000	0	0	0	0	13466000	0
AAAMDVDTPSGTNSGAGK	18	0	1648.74	P62878	P62878	yes	2	0.00076096	45.138	22925000	0	0	0	0	22925000	0
AAAMDVDTPSGTNSGAGKK	19	1	1776.83	P62878	P62878	yes	2	2.169e-05	81.618	239700000	0	36536000	46356000	122330000	34477000	0
AAAPAGVGRLEEEALR	16	1	1608.86	Q8R344	Q8R344	yes	2	0.015325	32.715	62133000	15155000	0	3362300	21277000	7339700	15000000
AAAPAPEEEMDECEQALAAEPK	22	0	2356.02	Q9D8N0	Q9D8N0	yes	2;3	5.9214e-24	132.83	184800000	36499000	17175000	11675000	51279000	34918000	33258000
AAAQAVEEMR	10	0	1074.51	P52432	P52432	yes	2	0.00060447	66.056	0	0	0	0	0	0	0
AAAQLGVEELQK	12	0	1255.68	Q921M4	Q921M4	yes	2	0.0017419	64.945	334700000	158280000	18140000	67105000	0	91182000	0
AAAQLLQSQAQQSGAQQTK	19	0	1956	Q8C1B7	Q8C1B7	yes	2	1.0138e-84	220.14	338210000	111250000	47952000	37295000	56359000	41548000	43806000
AAAQLLQSQAQQSGAQQTKK	20	1	2084.1	Q8C1B7	Q8C1B7	yes	3	0.0078503	31.488	137110000	75011000	32292000	0	29803000	0	0
AAAQTLER	8	0	858.456	P23492	P23492	yes	2	0.046709	42.075	2470000000	929890000	336980000	461910000	643060000	97653000	493730
AAASTDYYK	9	0	988.45	P35486	P35486	yes	2	0.043513	45.022	1363500000	146880000	111990000	157320000	316540000	266130000	364600000
AAASTDYYKR	10	1	1144.55	P35486	P35486	yes	3	0.010714	41.08	496780000	112530000	57772000	56567000	112420000	120830000	36661000
AAATFNPELITHILDGSPENTR	22	0	2366.19	Q9R0H0	Q9R0H0	yes	2;3	4.677e-17	118.21	293510000	0	0	0	34488000	227810000	31212000
AAATFNPELITHILDGSPENTRR	23	1	2522.29	Q9R0H0	Q9R0H0	yes	3;4	1.0764e-10	102.9	1233500000	184660000	172190000	192850000	284400000	178180000	221200000
AAATLSFGPER	11	0	1118.57	Q80TM9	Q80TM9	yes	2	0.00010335	77.062	72145000	19895000	11771000	0	16280000	11223000	12976000
AAATPTETPAPEGSGLGMDAR	21	0	1998.93	Q7TSV4	Q7TSV4	yes	2	0.045189	23.658	0	0	0	0	0	0	0
AAATQPDGKDTPDEPWAFPAR	21	1	2240.05	Q78PY7	Q78PY7	yes	2;3	1.5404e-07	79.293	580760000	125170000	98679000	89992000	147570000	119350000	0
AAAVAAAGAGEPLSPEELLPK	21	0	1961.05	Q9CPQ3	Q9CPQ3	yes	2;3	9.2783e-08	84.249	553320000	175560000	72951000	0	65306000	113290000	126220000
AAAVGTANKSTVEGIQASVK	20	1	1901.02	Q64727	Q64727	yes	3	5.2958e-06	80.596	385640000	69956000	37797000	50493000	95879000	73439000	58077000
AAAVPQR	7	0	711.403	Q62446	Q62446	yes	1;2	0.0038482	88.734	1164500000	218620000	178630000	185640000	187690000	181140000	212810000
AAAVSDIQDLMR	12	0	1288.64	Q9CR00	Q9CR00	yes	2	1.9738e-05	103.43	786620000	188430000	145440000	93745000	123560000	62880000	172570000
AAAVSGVVR	9	0	828.482	Q8BR90	Q8BR90	yes	2	0.0030312	54.982	182610000	38857000	0	30445000	55321000	0	57989000
AAAVVDPQQSVVMR	14	0	1469.77	P43883	P43883	yes	2	4.2807e-05	70.628	225370000	161800000	63565000	0	0	0	0
AAAVVEEAAAGDVQR	15	0	1455.73	Q8VEJ4	Q8VEJ4	yes	2	7.4779e-20	106.14	19179000	13571000	109480	0	119080	0	5379500
AAAYDKLEK	9	1	1007.53	O08638	O08638	yes	2	0.004374	72.607	2047700000	464520000	0	94144000	127710000	370450000	990910000
AAAYLDPNLNHTPSSSTK	18	0	1885.92	P34152	P34152	yes	2	0.0001472	54.292	332360000	37517000	48450000	44474000	60781000	77984000	63153000
AACEQLHQQQQQQQEETTAATLLLQGEEEGEED	33	0	3768.67	P42669	P42669	yes	3	2.2422e-07	45.27	189310000	47013000	0	26373000	37136000	38513000	40273000
AACLESAQEPAGAWSNK	17	0	1788.81	Q8VDJ3	Q8VDJ3	yes	2	2.9138e-41	166.04	401800000	77872000	71954000	81734000	69931000	49974000	50331000
AACLPLPGYR	10	0	1116.58	Q61233	Q61233	yes	2	0.00096355	74.92	1882800000	1257700000	430230000	0	194850000	0	0
AADAEAEVASLNR	13	0	1315.64	P21107	P21107	yes	2;3	1.5734e-10	126.34	6443400000	2657500000	1309800000	736150000	1628900000	59889000	51207000
AADAEAEVASLNRR	14	1	1471.74	P21107	P21107	yes	2;3	5.0993e-19	142.38	4035600000	1713400000	395310000	317670000	908530000	287670000	413060000
AADAHVDAHYYEQNEQPTGTCAACITGGNR	30	0	3276.39	P55264	P55264	yes	3;4	1.5728e-35	120.13	675970000	184450000	115480000	128280000	0	86021000	161740000
AADAVEDLR	9	0	958.472	Q9WVE8	Q9WVE8	yes	2	0.00059377	87.806	1828300000	397930000	256420000	128120000	395210000	361780000	288820000
AADEEAFEDNSEEYIR	16	0	1886.78	Q9ERK4	Q9ERK4	yes	2	0.00012544	77.746	31023000	4487200	2123800	979740	10129000	10061000	3242100
AADEEAFEDNSEEYIRR	17	1	2042.88	Q9ERK4	Q9ERK4	yes	3	0.031195	24.918	80749000	7824100	7006800	3010600	30783000	0	32125000
AADELEAFLGGGAPGSR	17	0	1616.78	Q5U3K5	Q5U3K5	yes	2	0.0012123	54.103	74290000	59231000	15059000	0	0	0	0
AADEVAEGK	9	0	888.419	P97807	P97807	yes	2	0.0075425	61.161	561330000	0	0	0	202390	753850	560370000
AADFQLHTHVNDGTEFGGSIYQK	23	0	2534.18	Q60931	Q60931	yes	4	0.078233	12.678	355860000	0	16481000	12141000	92077000	105400000	129770000
AADIEQVFR	9	0	1047.53	Q9QX47	Q9QX47	yes	2	2.844e-05	141.48	69321000	14696000	17843000	10114000	10754000	4951900	10963000
AADISLDNLVEGK	13	0	1343.69	P70399	P70399	yes	2	0.018569	45.207	46868000	22226000	0	0	11594000	13049000	0
AADISQWAGPLCLQEVDEPPQHALR	25	0	2800.36	P70296	P70296	yes	2;3	9.7474e-142	240.71	338580000	79450000	76120000	54833000	22820000	47203000	58153000
AADKDTCFSTEGPNLVTR	18	1	1980.92	P07724	P07724	yes	2;3;4	4.2459e-230	320.27	567910000000	84395000000	94617000000	101810000000	88917000000	102690000000	95478000000
AADLGQIPDVDIDSDGVFK	19	0	1973.96	Q9DAK9	Q9DAK9	yes	2;3	3.0913e-15	122.97	283960000	27657000	16020000	10064000	35264000	74113000	120840000
AADLQIQMTK	10	0	1117.58	O35855	O35855	yes	2	1.0356e-09	99.283	560690000	0	0	0	23955000	492360000	44376000
AADQYKPK	8	1	919.476	P19096	P19096	yes	2	0.021521	69.198	3707700000	262850000	331600000	273450000	890470000	826730000	1122600000
AADRLPNLASPSAEGPPRPSPGTAPR	26	2	2581.34	O88746	O88746	yes	4	6.2049e-07	57.21	425210000	139870000	100140000	91658000	0	93540000	0
AADSQNSGEGNTSAAESSFSQEVAR	25	0	2499.07	F6ZDS4	F6ZDS4	yes	2	2.5143e-20	87.881	0	0	0	0	0	0	0
AADTHLIDYEK	11	0	1274.61	Q9WUZ9	Q9WUZ9	yes	3	0.079871	19.843	101430000	14847000	0	0	27497000	49645000	9439700
AADTIGYPVMIR	12	0	1305.68	Q8C196	Q8C196	yes	2	0.0003374	77.062	274140000	0	35962000	134320000	33948000	24987000	44923000
AADVEGDVYVLVEHPFEYTGK	21	0	2337.12	A2AB59	A2AB59	yes	2	0.00025562	45.885	3827300	0	1919700	0	1907600	0	0
AADVHEVR	8	0	895.451	P52480	P52480	yes	2	0.0090964	71.379	1478200000	458980000	259170000	218820000	263560000	277670000	0
AADVSVTHRPPLSPEAEAEAETPETVDR	28	1	2973.43	Q9CW46	Q9CW46	yes	3	9.1339e-10	64.16	141590000	30960000	13873000	6101800	28138000	32454000	30063000
AAECNIVVTQPR	12	0	1356.68	O70133	O70133	yes	2	0.00011249	84.892	648530000	95736000	55464000	53427000	146800000	141740000	155360000
AAEDYGVIK	9	0	964.487	P37804	P37804	yes	1;2	0.0019646	135.83	14366000000	1860200000	925620000	1279300000	3525800000	2684200000	4091100000
AAEDYGVIKTDMFQTVDLYEGK	22	1	2492.18	P37804	P37804	yes	3	1.1615e-12	106.63	32148000	0	12746000	0	7510000	5104700	6787300
AAEEPQQQKQEPLGSDSEGVNCLAYDEAIMAQQDR	35	1	3904.75	Q7TQI3	Q7TQI3	yes	3;4	0.0016009	31.589	7060600	3054100	0	0	0	4006500	0
AAEEVGYPVMIK	12	0	1305.66	Q5SWU9	Q5SWU9	yes	2	0.0021395	63.091	991320000	0	3680200	0	478090000	498890000	10669000
AAEGFKGK	8	1	806.429	P09103	P09103	yes	2	0.0403	54.157	374600000	0	0	244010000	0	130580000	0
AAEIDCQDIEER	12	0	1447.62	P15508	P15508	yes	2	0.00012079	82.85	109920000	0	9758700	0	29209000	49064000	21884000
AAELETDIR	9	0	1016.51	Q91YR7	Q91YR7	yes	2	0.024526	50.353	267020000	50231000	44176000	44080000	41763000	40338000	46432000
AAELIANSLATAGDGLIELR	20	0	1997.08	P67778	P67778	yes	2;3	1.0754e-43	121.47	105150000	5836400	7209600	24466000	45782000	9024700	12826000
AAEMLLFGK	9	0	978.521	Q9WUR2	Q9WUR2	no	2	0.0021016	72.928	175590000	43881000	26678000	45631000	0	0	59401000
AAENGAQSAPLPLEGVDISPK	21	0	2063.05	P30416	P30416	yes	2	4.1416e-07	85.518	121000000	16400000	22458000	6162300	25642000	20260000	30081000
AAEQMSTLPIDAPSPLENLEQK	22	0	2381.18	P27546	P27546	yes	2;3	2.4662e-17	123.36	502200000	328720000	71801000	18395000	7848900	30870000	44563000
AAESALQVVEK	11	0	1143.61	Q8CB77	Q8CB77	yes	2	1.1766e-07	113.22	91738000	21758000	10430000	0	35084000	0	24467000
AAESLADPTEYENLFPGLK	19	0	2064.01	O55029	O55029	yes	2	2.6845e-14	118.72	286370000	43683000	71364000	79785000	46027000	0	45514000
AAESSAMAATEK	12	0	1165.53	Q9Z1P6	Q9Z1P6	yes	2	0.00012138	82.705	729060000	123900000	60587000	0	219400000	115470000	209710000
AAETVELHK	9	0	996.524	Q9D1J3	Q9D1J3	yes	2	0.00013428	90.15	1327300000	390780000	189560000	0	274110000	267620000	205260000
AAEVGDDFLGDFVVGER	17	0	1794.84	Q9Z0H8	Q9Z0H8	yes	2	0.033561	34.174	46503000	2707500	26237000	14572000	2986100	0	0
AAFADLDLR	9	0	990.513	O88796	O88796	yes	2	0.0015573	60.398	38399000	17636000	11178000	0	3397400	3171600	3016100
AAFDDAIAELDTLSEESYK	19	0	2086.96	P62259	P62259	yes	2;3	2.0947e-96	225.11	12759000000	3470800000	1934200000	1422900000	1802700000	2329200000	1798900000
AAFDSLLHVTVR	12	0	1327.72	A6H584	A6H584	yes	2;3	2.6293e-05	81.92	1704200000	222740000	216110000	232810000	410600000	305940000	316030000
AAFEWNEEGAGSSPSPGLQPVR	22	0	2285.07	P97298	P97298	yes	2	1.9531e-68	186.06	211400000	69860000	36041000	20090000	20055000	36127000	29223000
AAFGLSEAGFNTACLTK	17	0	1756.85	Q8K2B3	Q8K2B3	yes	2	5.7679e-15	129.05	2022300000	228990000	281030000	207110000	539630000	385910000	379640000
AAFGPGKGPIMLDEVECTGTESSLASCR	28	1	2939.35	Q07797	Q07797	yes	3	5.5301e-44	141.48	739300000	140120000	159190000	119930000	104830000	69149000	146070000
AAFIDNMNQYTR	12	0	1442.66	Q71RI9	Q71RI9	yes	2	1.4981e-05	104.24	197700000	16492000	13923000	13683000	62133000	37990000	53484000
AAFPEGFHPR	10	0	1127.55	P54310	P54310	yes	2;3	2.422e-05	91.265	5247800000	444110000	538050000	335780000	2064600000	1094600000	770680000
AAFQLGSPWR	10	0	1131.58	P47738	P47738	yes	1;2	5.1056e-11	113.1	3227300000	72169000	721880000	54632000	201750000	173210000	2003600000
AAFQLGSPWRR	11	1	1287.68	P47738	P47738	yes	2;3	1.6665e-05	101.3	6311500000	500010000	378750000	440600000	1766500000	1696700000	1528900000
AAFQPEASPSHLTLNSGLVESEDL	24	0	2511.21	Q9ET54	Q9ET54	yes	2	5.5554e-12	93.21	36048000	29542000	6506800	0	0	0	0
AAFQSLLDAR	10	0	1090.58	Q63829	Q63829	yes	2	0.022947	46.352	195480000	25324000	11741000	60987000	19138000	78287000	0
AAFTMFSR	8	0	929.443	P16675	P16675	yes	2	0.0063052	84.743	331610000	0	0	0	164790000	0	166820000
AAFVLPEFTR	10	0	1149.62	Q64674	Q64674	yes	2	0.00045292	85.29	809920000	188960000	133830000	139530000	126950000	110670000	109990000
AAGAAAIITEPEHTK	15	0	1478.77	Q8BK67	Q8BK67	yes	2	7.5377e-05	77.633	134370000	48607000	33406000	17986000	34375000	0	0
AAGAAEAGEAAVAVVEVGSAQQFEELLR	28	0	2742.38	Q9CQM9	Q9CQM9	yes	3	1.7152e-44	148.26	71332000	3826800	12543000	1487700	17001000	23270000	13204000
AAGADPLVENFEPLYDLDDSWEK	23	0	2593.19	P25799	P25799	yes	2	0.0042198	36.079	13897000	6393000	0	0	0	2848300	4655500
AAGAEEYAQQEVVKR	15	1	1647.82	P16330	P16330	yes	3	0.0018291	46.89	0	0	0	0	0	0	0
AAGAQVVAVSR	11	0	1027.58	Q91X52	Q91X52	yes	2	0.017919	47.302	524560000	171390000	87512000	101790000	0	63293000	100570000
AAGCDFNNVVK	11	0	1193.55	P52760	P52760	yes	2	2.2772e-05	99.788	1214100000	252780000	261850000	0	226830000	221690000	250920000
AAGEPIKEGDNDYFTCITK	19	1	2127.98	P54103	P54103	yes	3	0.0044724	39.905	23801000	23801000	0	0	0	0	0
AAGEVMEPANLLAEEKDEDLLFE	23	1	2532.19	P57746	P57746	yes	2;3	2.4818e-07	74.364	98666000	24872000	15154000	6269600	12471000	9806200	30094000
AAGFKDPLLASGTDGVGTK	19	1	1803.94	Q64737	Q64737	yes	3	0.0016538	40.689	210850000	63822000	49096000	0	38934000	0	58996000
AAGLLSTFR	9	0	934.524	O35206	O35206	yes	2	7.7846e-05	155.07	11657000000	2397200000	1851300000	1769500000	1921900000	1557300000	2159900000
AAGLQSEIGQVK	12	0	1199.65	Q99MI1	Q99MI1	yes	2	0.056985	38.27	55295000	0	0	0	55295000	0	0
AAGPISERNQDATVYVGGLDEK	22	1	2289.12	Q8QZY9	Q8QZY9	yes	3	0.082914	12.898	207840000	0	0	0	70304000	38731000	98805000
AAGPLESSGKEEITQLK	17	1	1756.92	Q99PL5	Q99PL5	yes	2;3	2.1678e-24	148.15	3082300000	796450000	529440000	444850000	673380000	326050000	312140000
AAGSIASAQKPPAGK	15	1	1352.74	P27546	P27546	yes	3	0.0014777	45.992	739850000	148850000	148580000	187560000	79548000	59243000	116080000
AAGTLYTYPENWR	13	0	1540.73	Q9D8N0	Q9D8N0	yes	2	2.0976e-35	199.4	645690000	249290000	86483000	63450000	68791000	126180000	51497000
AAGTTVVEVEEIVDIGSFAPEDIHIPK	27	0	2835.45	Q9D0K2	Q9D0K2	yes	3	7.6633e-07	52.393	320150000	46530000	6558700	2192800	119570000	81009000	64297000
AAGVEAAAEVAATEPK	16	0	1483.75	Q9D0E1	Q9D0E1	yes	2	1.3779e-34	176.29	2137600000	334290000	210120000	166030000	308080000	302750000	816280000
AAGVPSASITWR	12	0	1214.64	Q05793	Q05793	yes	2	8.372e-05	91.961	5356800000	0	1307900000	1220800000	1430900000	1397300000	0
AAGVSVEPFWPGLFAK	16	0	1674.88	P47955	P47955	yes	2;3	8.8328e-06	97.45	196460000	36781000	19630000	21116000	36271000	41959000	40707000
AAHDLLDIEGEPALDCRPIQETTDSISSR	29	1	3208.53	Q9QXZ0	Q9QXZ0	yes	4	3.0894e-07	47.286	57289000	0	57289000	0	0	0	0
AAHKQEPGLGFSFELTEQQKEFQATAR	27	2	3047.51	P45952	P45952	yes	4	0.0098824	32.641	176700000	70861000	105840000	0	0	0	0
AAHLCAEAALR	11	0	1181.6	P50580	P50580	yes	3	0.026798	37.717	1275200000	318870000	173460000	210700000	198180000	174640000	199330000
AAHSIDTLGSASAR	14	0	1355.68	Q80XL6	Q80XL6	yes	2;3	0.0074754	38.161	522160000	69431000	20449000	204970000	102220000	65949000	59133000
AAHSQCAYSNPEGTVLLACEESR	23	0	2549.13	Q9DBB9	Q9DBB9	yes	3	7.8103e-07	67.194	175970000	0	52451000	24890000	48442000	50183000	0
AAIAAAAAAAAAK	13	0	1040.6	Q9CR57	Q9CR57	yes	1;2	0.00016837	78.548	6860600000	1686100000	840350000	643750000	1306300000	1128700000	1255300000
AAIANLCIGDLITAIDGEDTSSMTHLEAQNK	31	0	3271.57	O70400	O70400	yes	3	5.4657e-74	131.81	24540000	0	12934000	11606000	0	0	0
AAIDAGYR	8	0	835.419	P21300;P45377	P21300	no	2	0.0015148	109.01	7386000000	2128000000	134120000	174500000	303460000	140620000	4505300000
AAIDWFDGK	9	0	1021.49	P56959	P56959	yes	1;2	0.00010444	128.12	1923300000	389000000	277950000	186140000	449710000	329690000	290810000
AAIDWFDGKEFSGNPIK	17	1	1893.93	P56959	P56959	yes	2;3	8.8479e-05	61.127	199680000	40945000	61891000	82494000	0	0	14350000
AAIEHIK	7	0	780.449	P34928	P34928	yes	2	0.061189	58.194	2490100000	749180000	394120000	317890000	411930000	455760000	161240000
AAILQTEVDALR	12	0	1298.72	Q99MI1;Q6PH08	Q99MI1	yes	2	1.9721e-05	103.43	380070000	65447000	86978000	38895000	62645000	53484000	72624000
AAISQPGISEDLEK	14	0	1456.74	Q8BP40	Q8BP40	yes	2	8.8191e-06	71.513	836120000	109480000	62070000	54291000	199670000	221120000	189490000
AAKEEAERPEK	11	2	1256.64	O08795	O08795	yes	2	0.024475	66.023	46293000	15702000	0	30592000	0	0	0
AAKEPDQPPCCEEPTAR	17	1	1954.85	P0DOV2	P0DOV2	no	3	0.0020284	42.633	142720000	59388000	50118000	0	0	0	33209000
AALAGGTTMIIDHVVPEPESSLTEAYEK	28	0	2928.44	Q62188	Q62188	yes	3	6.8624e-13	76.106	233410000	144330000	28883000	9730900	0	9240900	41226000
AALAGGTTMIIDHVVPEPGTSLLAAFDQWR	30	0	3136.6	O08553	O08553	yes	3	4.6299e-12	59.048	223570000	120480000	4409700	79477000	0	8233300	10965000
AALAHSEIATTQAASTK	17	0	1669.86	Q9QXS1	Q9QXS1	yes	2;3	1.0448e-12	119.62	1558600000	427860000	210640000	346500000	83736000	190230000	299650000
AALAQAADCEVEQWNSDDPIPR	22	0	2455.11	Q91Z53	Q91Z53	yes	2;3	8.4333e-99	217.17	3495900000	439610000	428320000	220420000	554190000	760850000	1092500000
AALAQLQEAFQMTDMTMEAACGK	23	0	2515.12	O88492	O88492	yes	2;3	1.314e-79	189.11	77557000	10936000	21218000	32918000	8796100	0	3689600
AALCTELKQPLTIQEVAPRPVGPQEVR	27	2	2999.62	Q3UNZ8	Q3UNZ8	yes	3;4	1.1782e-12	75.529	504210000	0	92587000	115360000	108420000	148520000	39324000
AALDCSTSHLDEFYSDPHAVAGALK	25	0	2674.23	Q3UIA2	Q3UIA2	yes	3	2.4564e-05	46.273	227970000	57997000	27792000	23875000	32971000	45538000	39798000
AALDGTPGMIGYGMAK	16	0	1551.74	Q8BVI4	Q8BVI4	yes	2	6.3637e-05	87.447	619970000	57517000	52279000	124340000	167760000	90409000	127660000
AALEALGSCLNNK	13	0	1359.68	Q9CZN7	Q9CZN7	yes	2	0.0013838	61.423	412870000	0	118610000	0	64643000	38980000	190640000
AALEAQNALHNIK	13	0	1391.75	Q9Z0H4	Q9Z0H4	yes	2	0.0022261	60.364	228650000	0	0	23878000	39058000	0	165720000
AALEELVR	8	0	899.508	Q61035	Q61035	yes	2	0.0036079	95.741	1477400000	436700000	312840000	130430000	173650000	136680000	287120000
AALEEVEGDVAELELK	16	0	1713.87	Q6ZQK5	Q6ZQK5	yes	2;3	2.8425e-07	106.35	131470000	55148000	20189000	20961000	5014600	24724000	5429700
AALEEVYPDLTPEENRR	17	1	2000.98	Q9DBR1	Q9DBR1	yes	3	8.471e-05	58.246	97704000	0	25027000	9876100	28520000	0	34281000
AALEYLEDIDLK	12	0	1391.72	Q9CYH2	Q9CYH2	yes	2	1.9107e-12	140.24	815910000	184110000	131790000	87587000	76453000	198860000	137110000
AALGEPVR	8	0	811.455	O88952	O88952	yes	2	0.0025025	66.073	65792000	30326000	14287000	0	0	21179000	0
AALGEPVRLER	11	1	1209.68	O88952	O88952	yes	2	7.0904e-05	83.081	1228700000	257730000	244940000	99046000	268310000	252310000	106380000
AALGQGVAPVHTQK	14	0	1375.76	O08784	O08784	yes	3	0.087051	15.548	59105000	0	0	0	0	59105000	0
AALGSSSQNVTEYVVR	16	0	1679.85	Q3THK3	Q3THK3	yes	2	1.4588e-13	126.77	71163000	41265000	0	15441000	0	14457000	0
AALGYNILTQEEAQSVYDAK	20	0	2183.07	Q8K182	Q8K182	yes	2	9.3468e-08	104.45	22833000	0	0	0	0	22833000	0
AALHPPALAILSHTPDGATQTIAWVGK	27	0	2735.48	Q6NSR8	Q6NSR8	yes	4	1.8373e-12	70.994	303560000	7049400	8488700	0	137260000	137160000	13600000
AALLAELASLEADALR	16	0	1625.9	Q3TW96	Q3TW96	yes	2;3	7.9169e-05	65.038	29608000	3532600	4616700	652470	7312700	4215800	9277700
AALLNDCVCDGLERPICESVK	21	1	2418.13	Q01721	Q01721	yes	3	0.0020608	36.663	120540000	21858000	0	7668000	24551000	36795000	29665000
AALLTGRLPVR	11	1	1165.73	P50428	P50428	yes	3	0.014	39.58	287000000	54638000	47954000	23921000	55199000	44043000	61243000
AALPSHVVTMLDNFPTNLHPMSQLSAAITALNSESNFAR	39	0	4165.07	Q9CZU6	Q9CZU6	yes	3;4	1.1019e-225	252.19	1547800000	557960000	52445000	300190000	100800000	206880000	329520000
AALQELLSK	9	0	971.565	P62852	P62852	yes	1;2	0.0001314	103.19	10656000000	3198000000	2003300000	1307900000	1084500000	1357300000	1704500000
AALSAGKVPPETIDSVIVGNVMQSSSDAAYLAR	33	1	3316.7	Q8BWT1	Q8BWT1	yes	3;4	1.036e-105	199.3	173960000	47713000	42817000	42986000	10496000	19568000	10375000
AALSCLLDSVR	11	0	1203.63	Q61999	Q61999	yes	2	1.1974e-08	140.48	36197000	539580	5499400	22891000	1078100	0	6188500
AALSCLLDSVRR	12	1	1359.73	Q61999	Q61999	yes	2	4.4126e-55	224.03	32959000	6461200	13875000	0	4446800	0	8176400
AALSEELDAVDTGVGR	16	0	1601.79	O54786	O54786	yes	2	2.1364e-07	109.07	145690000	30936000	25470000	19850000	24072000	17876000	27484000
AALSGANVLTLIEK	14	0	1398.81	Q91ZX7	Q91ZX7	yes	2	0.0067777	47.639	240230000	3168200	9065900	5321400	110100000	101250000	11323000
AALSGLLHR	9	0	936.551	Q99JY0	Q99JY0	yes	2	0.0001144	111.95	5074800000	1007000000	561240000	467820000	1297000000	622200000	1119600000
AALSVDEVEK	10	0	1059.54	Q6NZJ6	Q6NZJ6	yes	2	0.0012	70.412	546310000	113950000	19252000	8962900	261480000	0	142660000
AALTDVQR	8	0	872.472	Q9Z0Y1	Q9Z0Y1	yes	2	0.0003036	105.14	1113800000	182950000	129300000	122510000	276230000	225830000	176930000
AALVDLEPGTMDSVR	15	0	1572.78	Q922F4	Q922F4	yes	2	2.5369e-07	114.31	739410000	319250000	161140000	114030000	0	74171000	70827000
AALVYSDDKLER	12	1	1378.71	P70180	P70180	yes	2;3	2.4289e-12	130.56	948220000	379390000	91821000	295410000	49305000	132300000	0
AAMEALQSQALHATSQQPLRK	21	1	2278.19	Q8CHH9	Q8CHH9	yes	4	0.012406	26.742	118840000	0	0	79849000	38989000	0	0
AAMEPIVISAK	11	0	1128.62	P26039	P26039	yes	2	0.040254	42.843	1526900000	518810000	314570000	152380000	79432000	190910000	270760000
AAMLGQEDPPQHGLPR	16	0	1715.84	P19096	P19096	yes	2;3	2.7408e-61	213.99	34379000000	2112500000	1695400000	1470700000	7924700000	8325900000	12849000000
AAMPPQIIQFPEDQK	15	0	1711.86	Q6PDN3	Q6PDN3	yes	2	0.0051046	46.39	86164000	0	0	0	7460900	0	78703000
AAMQFGDTEIK	11	0	1209.57	Q9CZJ2	Q9CZJ2	yes	2	0.024748	44.543	0	0	0	0	0	0	0
AANAAENDFSVSQAEVSSR	19	0	1951.89	Q6P542	Q6P542	yes	2	4.1648e-38	157.22	168240000	0	19435000	22435000	52982000	37990000	35403000
AANAASGAGGSSAAAGSRPGDGGSLGSGAR	30	1	2444.14	Q4VAA2	Q4VAA2	yes	3	7.2451e-17	75.103	425970000	66292000	62549000	88030000	73873000	41770000	93455000
AANATMATSGSAR	13	0	1207.56	Q91VC3	Q91VC3	yes	2	0.056346	22.391	671750000	0	98044000	141360000	150350000	0	282000000
AANATTNPSQLLPLELVDK	19	0	1994.07	P62322	P62322	yes	2	9.1823e-06	79.461	11992000	0	0	0	11992000	0	0
AANEAGYFNEEMAPIEVK	18	0	1981.91	Q8BWT1	Q8BWT1	yes	2;3	7.2029e-47	180.62	2735800000	644630000	285330000	266310000	459080000	558360000	522070000
AANFENHSGR	10	0	1101.5	Q64727	Q64727	yes	2	1.1952e-05	104.22	2084200000	580310000	396390000	100310000	171010000	336860000	499310000
AANGVVLATEKK	12	1	1199.69	P49722	P49722	yes	2	0.031191	39.166	0	0	0	0	0	0	0
AANLYASSPHSEFLDYVNAPIGK	23	0	2463.21	Q8R0N6	Q8R0N6	yes	2;3	1.0859e-88	205.13	2385500000	235340000	247410000	176590000	658610000	551520000	516060000
AANNGALPPDLSYIVR	16	0	1669.88	Q9D0M3	Q9D0M3	yes	2	0.00064092	58.98	345750000	0	0	0	98194000	126940000	120610000
AANSLEAFIFETQDK	15	0	1682.82	Q9JKR6	Q9JKR6	yes	2;3	9.8729e-51	202.32	638580000	369250000	45596000	104590000	34418000	38115000	46613000
AANSPRPGNWILER	14	1	1579.82	Q60675	Q60675	yes	3	0.0010903	53.3	238860000	63979000	48798000	48402000	33983000	0	43696000
AANSQGNFDGKFEALDLAELTK	22	1	2338.14	Q9D6K8	Q9D6K8	yes	3	0.074819	14.109	23037000	0	5217000	5143100	12677000	0	0
AAPAAAAAMAPPGPR	15	0	1318.68	Q8BMF4	Q8BMF4	yes	2;3	1.8123e-07	107.17	3839400000	513160000	394690000	217740000	959110000	840770000	913930000
AAPAAPAAGETGPDAR	16	0	1421.69	Q9D6Y9	Q9D6Y9	yes	2	2.9635e-06	77.324	0	0	0	0	0	0	0
AAPAAYDASDTHLQILGKPVMER	23	1	2453.24	O35969	O35969	yes	3;4	2.4826e-07	69.071	898100000	202050000	297390000	253880000	9685400	104610000	30490000
AAPAEAEVAAAPGLTEAAEAAELTR	25	0	2379.19	B9EJR8	B9EJR8	yes	3	7.1947e-06	53.496	16112000	5515400	0	1023700	3085300	3632200	2855600
AAPAKGENLSLVVHGPGDIR	20	1	2000.08	Q64442	Q64442	yes	3	1.8147e-11	116.04	1811400000	200200000	407230000	355480000	275740000	244490000	328230000
AAPDITGHKR	10	1	1064.57	P97300	P97300	yes	3	0.0037108	48.602	1580500000	180180000	0	304700000	525040000	275450000	295100000
AAPEEQDLTQEQTEK	15	0	1715.79	Q3TDN2	Q3TDN2	yes	2	7.3296e-32	165.64	190920000	41098000	25324000	12699000	35438000	35074000	41290000
AAPEESEAQAEGCSEER	17	0	1848.74	Q9CRB2	Q9CRB2	yes	2	1.6245e-24	145.69	259740000	45108000	0	22374000	80340000	58047000	53876000
AAPEINNIIEEATDFIK	17	0	1886.96	Q9DB70	Q9DB70	yes	2;3	7.4697e-05	86.453	39164000	1363700	2309600	547580	9045800	14683000	11214000
AAPFTLEYR	9	0	1066.54	Q9D819	Q9D819	yes	2	0.00032913	131.06	3331000000	414240000	259520000	287330000	756900000	778710000	834290000
AAPGAGDPLNAK	12	0	1080.56	Q9D2R6	Q9D2R6	yes	2	0.047514	26.112	152030000	0	0	0	50686000	40082000	61267000
AAPGGASPTIFSR	13	0	1230.64	Q9D0S9	Q9D0S9	yes	2	0.00045565	69.795	1858500000	210720000	192430000	227530000	450710000	341560000	435560000
AAPLSLCALTAVDQSVLLLKPEAK	24	1	2507.4	Q61838	Q61838	yes	2;3;4	1.318e-126	228.69	358530000	30819000	28498000	32834000	110510000	93527000	62341000
AAPPRPGTFTPTPSVSSQALSSPR	24	1	2408.24	Q925F2	Q925F2	yes	3	5.8926e-07	63.559	284260000	49291000	38424000	41750000	52848000	54365000	47585000
AAPQLFR	7	0	801.45	Q99J99	Q99J99	yes	2	0.0053773	75.311	171310000	18018000	15874000	16222000	50658000	33802000	36735000
AAPSAGSAAAAAEEEESR	18	0	1673.75	Q5SSI6	Q5SSI6	yes	2	7.6469e-05	69.361	30823000	21816000	9007500	0	0	0	0
AAPSGSVNCEEFAEFQELLK	20	0	2225.03	Q8R3Q6	Q8R3Q6	yes	2;3	5.9961e-08	102.07	40818000	6781200	2719400	889570	7219100	14973000	8235600
AAPSPAPAEPAAPK	14	0	1273.67	Q9JLV1	Q9JLV1	yes	2	0.010077	45.722	132450000	0	126300000	0	6147500	0	0
AAPTEPPEAPEATAAGGVTSK	21	0	1950.95	Q8VC30	Q8VC30	yes	2	1.3024e-08	96.633	291700000	37226000	0	34784000	104620000	47314000	67754000
AAQAVSLLR	9	0	927.55	Q8BJY1	Q8BJY1	yes	2	1.1829e-05	123.86	310290000	46509000	41238000	48663000	72135000	39553000	62195000
AAQDRDQIYR	10	1	1234.61	P62996	P62996	yes	2	0.026591	53.013	204750000	75201000	0	0	42947000	21509000	65088000
AAQDSDLVKHEVDQELTDGFK	21	1	2344.12	Q921T2	Q921T2	yes	3	0.00016209	49.66	53964000	19249000	0	0	21087000	0	13628000
AAQEEYIK	8	0	950.471	P05064	P05064	yes	2	0.0018622	103.74	5442900000	1502400000	734800000	701090000	1029100000	814740000	660800000
AAQEEYIKR	9	1	1106.57	P05064	P05064	yes	2;3	5.8224e-05	135.71	29748000000	7575800000	4356500000	4638600000	3741800000	4225700000	5209600000
AAQGEPQVQFK	11	0	1201.61	P62827;Q61820	P62827	yes	2	4.0236e-09	126.71	1870600000	413860000	264870000	154820000	401200000	335140000	300710000
AAQIGAHTLSGACLDPAAFK	20	0	1998	Q921G7	Q921G7	yes	2;3	5.9556e-27	120.89	0	0	0	0	0	0	0
AAQIPESDQIK	11	0	1198.62	Q9WV98	Q9WV98	yes	2	0.00071475	59.198	33709000	8478900	18647000	505740	0	0	6077700
AAQLAIR	7	0	741.45	P62911;P17932	P62911	yes	2	0.011995	103.29	5389300000	1057200000	894190000	859810000	1017300000	762220000	798580000
AAQLATEIADIK	12	0	1242.68	Q8BL66	Q8BL66	yes	2	0.0040015	57.52	870630000	129140000	115930000	27501000	146130000	159550000	292370000
AAQLDGLEAR	10	0	1042.54	Q61292	Q61292	yes	2	1.2244e-05	99.973	2757100000	594830000	397830000	876840000	0	841750000	45863000
AAQLLDKDGTFLSTLEHFLSR	21	1	2361.23	Q8VCM8	Q8VCM8	yes	4	0.0080638	30.244	7148500	2103000	1924800	3120700	0	0	0
AAQNSGEAEYIEK	13	0	1408.65	P02469	P02469	yes	2	9.4941e-05	84.297	2141400000	420640000	285040000	193050000	344650000	374780000	523270000
AAQPGALCDVSEELSR	16	0	1701.8	Q6PAM1	Q6PAM1	yes	2	0.000259	67.685	326830000	73970000	87555000	42406000	31693000	28541000	62668000
AAQPTPVKPPR	11	1	1160.67	Q91VJ2	Q91VJ2	yes	2;3	0.017057	49.189	4606100000	921560000	796700000	761500000	865400000	739690000	521210000
AAQSAFSIPSAGGGGGPYGSQDSVHSSPEDSVGAR	35	0	3289.49	Q71FD5	Q71FD5	yes	3	1.0974e-10	46.68	75685000	23875000	15619000	9006600	0	27184000	0
AAQSPQQHSSGDPTEEESPV	20	0	2079.9	P53986	P53986	yes	2	1.5111e-05	80.236	211010000	28416000	28975000	34746000	35825000	37232000	45813000
AAQTSDSEKIHLDEK	15	1	1670.81	Q93092	Q93092	yes	2;3;4	3.647e-36	185.25	5557500000	897450000	394760000	331590000	1792300000	892340000	1249100000
AAQVAQDEEIAR	12	0	1299.64	Q810U5	Q810U5	yes	2	1.4202e-08	117.86	627200000	119660000	116160000	90408000	79686000	76839000	144440000
AASAASSEHFEK	12	0	1233.56	O88384	O88384	yes	2	0.080564	22.493	105420000	49952000	0	0	35567000	19903000	0
AASADSTTEGTPTDGFTVLSTK	22	0	2156.01	Q9QZQ8	Q9QZQ8	yes	2;3	7.2815e-108	194.08	1819200000	336900000	224180000	137490000	321350000	498180000	301140000
AASDELSK	8	0	819.397	Q64727	Q64727	yes	2	0.042671	50.805	1099700000	0	195910000	253030000	243300000	0	407450000
AASDIAMTELPPTHPIR	17	0	1818.93	P62259	P62259	yes	2;3	4.4488e-53	191.89	3618500000	762940000	794230000	448170000	521460000	636280000	455450000
AASEDELLLPR	11	0	1212.63	Q61249	Q61249	yes	2	2.3785e-29	202.56	356240000	85246000	65031000	32681000	55552000	44612000	73119000
AASEYENEIR	10	0	1180.54	Q3URD3	Q3URD3	yes	2	0.041683	45.307	152510000	0	0	14080000	39002000	36096000	63334000
AASGAERPDFCFLEEDPGLCR	21	1	2396.05	O54819	O54819	yes	3	7.2552e-06	64.522	79957000	11076000	11793000	0	17936000	23210000	15943000
AASGAPLRPATVLGTMEMGR	20	1	1985.02	Q8CG76	Q8CG76	yes	3	0.065462	25.257	429660000	83009000	73389000	0	97811000	83189000	92258000
AASGDPGSAESYR	13	0	1266.55	P54822	P54822	yes	2	1.6798e-05	83.243	816450000	169670000	231690000	259160000	0	88426000	67497000
AASGDPGSAESYRSPLAAR	19	1	1861.89	P54822	P54822	yes	2	0.033606	24.793	27105000	0	0	0	27105000	0	0
AASGFNATEDAQTLR	15	0	1550.73	P97429	P97429	yes	2	4.8951e-37	187.37	4570600000	1264200000	623240000	462170000	720910000	637200000	862920000
AASGFNATEDAQTLRK	16	1	1678.83	P97429	P97429	yes	2;3	6.8044e-22	148.24	528880000	141880000	98160000	70596000	61947000	56264000	100030000
AASGSALLWPR	11	0	1127.61	Q9DB29	Q9DB29	yes	2	0.0034916	59.265	354930000	26878000	128550000	185710000	13789000	0	0
AASGTKEDPNLVPSISNKR	19	2	1983.04	P19536	P19536	yes	3	9.1738e-09	81.735	3156200000	501020000	401400000	312680000	501170000	655540000	784420000
AASIFGGAKPVDTAAR	16	1	1530.82	Q8BGD9	Q8BGD9	yes	2;3	1.8974e-05	97.065	942130000	237600000	153170000	145100000	235040000	0	171210000
AASLDGAEEALWTTR	15	0	1589.77	Q99PU5	Q99PU5	yes	2	1.6863e-05	95.57	48659000	0	0	0	23935000	24724000	0
AASLGSSQPSRPHVGEAATATK	22	1	2122.08	P51125	P51125	yes	3	4.4828e-05	55.128	545620000	86137000	89398000	128250000	67991000	89081000	84760000
AASLLEHHASQLCQHVNR	18	0	2070.02	Q9JIG7	Q9JIG7	yes	4	3.523e-05	61.87	528180000	151210000	58199000	43699000	165850000	109220000	0
AASLVGK	7	0	644.386	Q9D892	Q9D892	yes	1	0.0087329	85.359	2021400000	694650000	175450000	156880000	232750000	212140000	549550000
AASPSKTEIQTIFKR	15	2	1675.93	Q99K28	Q99K28	yes	3	0.082161	16.184	254460000	31145000	49610000	54728000	46573000	29524000	42880000
AASTASHRPIK	11	1	1137.63	Q9DCL8	Q9DCL8	yes	2	0.00029269	69.261	335350000	31734000	56982000	40025000	126260000	80344000	0
AASTDIAGLEESFR	14	0	1465.7	Q9CRB6	Q9CRB6	yes	2	4.1385e-64	226.51	1969400000	326510000	339760000	167230000	395210000	378100000	362600000
AASTDIAGLEESFRK	15	1	1593.8	Q9CRB6	Q9CRB6	yes	2	1.3445e-42	190.86	4629300000	925230000	1162700000	504240000	662020000	663020000	712080000
AASVAENCINYQQGTPHK	18	0	1986.92	P70202	P70202	yes	3	8.6055e-07	95.197	586610000	245870000	115870000	124500000	0	100370000	0
AASVDLELKK	10	1	1072.61	Q9CWM4	Q9CWM4	yes	2	0.0032285	63.212	225860000	85776000	30755000	21218000	0	21627000	66483000
AASYFFDGSSYAVVR	15	0	1638.77	P97927	P97927	yes	2	0.0017918	55.815	197590000	0	197590000	0	0	0	0
AATADLEQYDR	11	0	1251.57	P81117	P81117	yes	2	4.3878e-11	143.24	2802300000	239230000	336980000	47688000	427990000	1458100000	292320000
AATAECDVVMAATEPELLEDEDAKR	25	1	2733.25	Q9QYI3	Q9QYI3	yes	2;3	3.9464e-29	130.3	180430000	45581000	21770000	14740000	23561000	27447000	47326000
AATASPGAGR	10	0	857.436	Q9CR62	Q9CR62	yes	1	6.8909e-05	93.429	313330000	48963000	0	0	107100000	84831000	72442000
AATDFVGEIR	10	0	1077.55	Q8BT42	Q8BT42	yes	2	0.0015225	56.548	29545000	0	0	2389200	16675000	5002000	5478500
AATDLER	7	0	774.387	Q8CHH9	Q8CHH9	yes	1;2	0.0045256	105.04	2331900000	663430000	389830000	239360000	475090000	390340000	173880000
AATEPPSLR	9	0	940.498	Q61136	Q61136	yes	2	0.012337	42.599	889780000	117120000	155540000	92897000	319310000	203680000	1220700
AATFFGCIGIDKFGEILKR	19	2	2142.13	P55264	P55264	yes	4	6.8985e-06	69.361	72699000	8667200	9505900	11870000	7663400	30278000	4714100
AATFGLILDDVSLTHLTFGKEFTEAVEAK	29	1	3122.62	P67778	P67778	yes	4	1.8638e-17	84.561	75298000	12487000	15369000	19295000	15834000	12313000	0
AATGEEVSAEDLGGADLHCR	20	0	2056.91	Q3ULD5	Q3ULD5	yes	2;3	4.9636e-49	171.37	4463300000	304720000	171500000	193300000	1220600000	1562300000	1010900000
AATGEEVSAEDLGGADLHCRK	21	1	2185.01	Q3ULD5	Q3ULD5	yes	4	0.043529	20.737	165100000	0	0	0	0	0	165100000
AATITATSPGALWGLDR	17	0	1699.89	P31324	P31324	yes	2	1.8448e-24	144.73	3762800000	524230000	601890000	591570000	706630000	823730000	514780000
AATLSVEPTGR	11	0	1100.58	Q8BWN8	Q8BWN8	yes	2	0.0025204	51.286	23879000	0	0	0	0	0	23879000
AATMSAVEAATCR	13	0	1337.61	Q9DCC4	Q9DCC4	yes	2	0.00011085	98.337	462810000	106010000	0	0	160250000	0	196560000
AATPPNPSNPADSAGNLVAP	20	0	1859.9	Q9JLV1	Q9JLV1	yes	2	0.0030203	44.238	137180000	17214000	13529000	18232000	31902000	33627000	22678000
AATQFWR	7	0	878.44	P08003	P08003	yes	2	0.020711	81.297	1849900000	256530000	240990000	241860000	364940000	352970000	392600000
AATSTLSVCDFLGEK	15	0	1597.77	Q8BR63	Q8BR63	yes	2	0.0037915	50.04	160170000	48983000	47328000	25040000	0	38817000	0
AATTGSGVKVPR	12	1	1142.64	Q9CZY3	Q9CZY3	yes	2	3.6232e-13	132.69	3394900000	664820000	663850000	581840000	977810000	287130000	219410000
AAVAAVHGAVHELLEFAR	18	0	1860	Q61140	Q61140	yes	3	0.0038015	39.923	81172000	10766000	14688000	26456000	0	29262000	0
AAVAIQSQFR	10	0	1089.59	P63054	P63054	yes	2;3	0.00043082	85.807	1364100000	336520000	110900000	67782000	329080000	197860000	321930000
AAVASLLQSVQVPEFTPK	18	0	1884.04	Q02053	Q02053	yes	2	8.7064e-42	166.77	20606000	11725000	8881000	0	0	0	0
AAVAVPNRPPDAVLR	15	1	1544.88	P51660	P51660	yes	2;3	0.00075286	54.09	6198900000	1496100000	1114300000	918110000	908170000	841150000	921060000
AAVAWEAGKPLSIEEIEVAPPK	22	1	2304.24	P28474	P28474	yes	2;3	3.2555e-33	146.6	1392600000	166130000	188500000	97446000	313890000	195590000	431050000
AAVAWEAGKPLSIEEIEVAPPKAHEVR	27	2	2896.54	P28474	P28474	yes	3;4;5	6.4674e-28	125	3273500000	356440000	548880000	274040000	783720000	567220000	743150000
AAVDAGFVPNDMQVGQTGK	19	0	1903.91	Q99LC5	Q99LC5	yes	2	6.4404e-38	153.21	7462300000	1048000000	932510000	603390000	1686000000	1775600000	1416800000
AAVEEGIVLGGGCALLR	17	0	1683.9	P63038	P63038	yes	2;3	3.9761e-13	125.5	3553800000	529190000	675400000	323180000	899250000	663130000	463690000
AAVEINVAVLHSYQLAK	17	0	1825.01	P70313	P70313	yes	3	0.084668	15.121	589210000	88334000	60390000	156680000	89104000	94253000	100450000
AAVELEEPEDAR	12	0	1327.63	Q91YR7	Q91YR7	yes	2	0.00064678	70.089	219980000	46308000	23530000	0	53908000	46210000	50020000
AAVENLPTFLVELSR	15	0	1657.9	P70168	P70168	yes	2	2.3928e-05	91.616	77388000	34124000	10655000	0	30981000	0	1626900
AAVEWFDGK	9	0	1021.49	Q61545	Q61545	yes	2	0.0082745	59.908	483370000	91447000	58278000	62799000	96978000	95761000	78105000
AAVEWFDGKDFQGSK	15	1	1683.79	Q61545	Q61545	yes	2;3	2.2841e-14	133.93	744410000	187440000	97112000	26453000	215600000	74356000	143450000
AAVFNHFISDGVK	13	0	1403.72	P01027	P01027	yes	2;3	8.063e-05	82.578	425020000	106930000	71575000	47757000	95915000	0	102840000
AAVFNHFISDGVKK	14	1	1531.81	P01027	P01027	yes	2;3;4	6.583e-05	95.195	2324100000	54822000	301160000	251340000	852080000	818430000	46248000
AAVGTACGLALGNYNDLYHWSVR	23	0	2507.2	Q9D2R0	Q9D2R0	yes	3	2.3074e-25	135.64	156750000	0	0	0	18925000	126500000	11319000
AAVGVTGNDITTPPNKEPPPSPEKK	25	2	2543.32	P27546	P27546	yes	3	0.017223	24.2	76706000	43203000	0	33503000	0	0	0
AAVHLEGK	8	0	823.455	Q64727	Q64727	yes	2	0.0067085	78.192	1963800000	0	396140000	78941000	743560000	745150000	0
AAVLGESAGLVR	12	0	1141.65	Q61702	Q61702	yes	2	0.049793	39.73	215200000	0	0	37367000	70100000	53510000	54222000
AAVLWELHKPFTIEDIEVAPPK	22	1	2502.35	P00329	P00329	yes	2;3;4	1.0227e-17	125.64	2082600000	59790000	59809000	93147000	159300000	1573100000	137470000
AAVLWELHKPFTIEDIEVAPPKAHEVR	27	2	3094.66	P00329	P00329	yes	3;4;5	3.0232e-25	97.057	1873800000	48046000	136050000	96653000	864260000	525750000	203060000
AAVPELLEQQEEDR	14	0	1625.79	Q9D8U8	Q9D8U8	yes	2	2.453e-24	173.72	1207800000	145710000	183040000	348850000	109000000	178410000	242810000
AAVPSGASTGIYEALELR	18	0	1803.94	P17182;P17183;P21550	P17182	no	2;3	7.7026e-25	142.35	40704000000	6009200000	7930500000	3692800000	9022800000	7572800000	6476200000
AAVPTPAKK	9	1	881.533	P09405	P09405	yes	2	0.08061	40.058	287550000	34096000	21755000	1956600	108710000	30069000	90967000
AAVPTVSDQAAAMQLSQCAK	20	0	2045.99	Q71LX4	Q71LX4	yes	2;3	2.1165e-10	114.46	226220000	0	100860000	90769000	34590000	0	0
AAVQLLQEQEAR	12	0	1354.72	Q3UPH7	Q3UPH7	yes	2	0.0055623	56.174	107560000	39794000	0	18244000	26571000	0	22955000
AAVQQLQAEGLSPR	14	0	1466.78	Q8K354	Q8K354	yes	2	1.7425e-06	114.21	451890000	55676000	51426000	0	137630000	78604000	128550000
AAVQVLDDIEK	11	0	1199.64	P16332	P16332	yes	2	3.2186e-05	97.163	4215500000	1156400000	754260000	290760000	873440000	527000000	613680000
AAVTEVVVPADGAEARPLAAEELAAQKR	28	2	2831.51	Q9D198	Q9D198	yes	3	7.0073e-07	48.773	54056000	0	0	6543900	0	21489000	26023000
AAVVENVVK	9	0	927.539	Q61103	Q61103	yes	1;2	0.0079327	45.368	294760000	61074000	27927000	24190000	69282000	52623000	59669000
AAVVLCVDVGVAMGNSFPGEESPIEQAKK	29	1	3001.49	P27641	P27641	yes	4	0.087324	5.06	156960000	0	26848000	130110000	0	0	0
AAVVLENGVLSR	12	0	1226.7	P16331	P16331	yes	2	0.0035339	46.159	13886000	0	5987100	7899200	0	0	0
AAVVTSPPPTTAPHKER	17	1	1757.94	Q9QYC0	Q9QYC0	yes	3	0.0040808	37.042	226690000	55378000	39854000	27223000	48875000	0	55360000
AAWEVDSGRR	10	1	1145.56	P45952	P45952	yes	3	7.1401e-07	107.79	2112800000	508350000	286460000	387780000	262570000	271370000	396250000
AAWNALQDEVGR	12	0	1328.65	Q505D7	Q505D7	yes	2	5.8357e-05	96.82	490740000	99695000	61670000	48965000	102970000	76407000	101030000
AAWRPPRVEELLAEAR	16	2	1863.01	Q9R0N0	Q9R0N0	yes	3	8.8463e-38	185.63	212200000	13779000	10749000	6257600	18039000	123310000	40066000
AAYDAFNSWK	10	0	1171.53	Q8BWF0	Q8BWF0	yes	2	0.022947	46.352	301840000	22419000	24657000	14990000	77066000	100560000	62149000
AAYDREESPNLEEYEPNTVASLLK	24	1	2737.31	Q62172	Q62172	yes	3	2.9875e-05	48.958	154460000	45363000	24248000	16977000	2108700	25836000	39931000
AAYFGIYDTAK	11	0	1218.59	P51881	P51881	yes	2	0.0021161	65.241	379160000	0	33813000	35103000	127040000	76271000	106940000
AAYGGGGR	8	0	707.335	Q05920	Q05920	yes	2	0.050739	47.849	49499000	0	0	1115400	13703000	34681000	0
AAYIYIR	7	0	868.481	Q91YT0	Q91YT0	yes	2	0.012234	102.98	715090000	83918000	55468000	55937000	193580000	133470000	192710000
AAYLQENGKPLDEVLR	16	1	1814.95	P10107	P10107	yes	2;3	8.6512e-73	226.08	8532200000	2931800000	3134700000	800740000	457370000	632590000	574890000
AAYLQENGKPLDEVLRK	17	2	1943.05	P10107	P10107	yes	2;3;4	2.9195e-20	98.572	3831600000	1268900000	1107300000	424580000	285910000	319990000	424940000
AAYNLVR	7	0	805.445	Q9CQI6	Q9CQI6	yes	2	0.012234	102.98	2401600000	1204400000	466350000	275480000	123720000	184930000	146710000
AAYPDLENPPLIVTPSQQPK	20	0	2177.14	Q9D0I9	Q9D0I9	yes	2	0.00028408	56.017	89331000	18006000	0	18515000	18809000	11654000	22348000
AAYQVAALPR	10	0	1058.59	P52760	P52760	yes	2	0.00217	67.334	304850000	0	0	0	0	0	304850000
ACACNPYGTVQQQSSCNPVTGQCQCLPHVSGR	32	0	3620.54	P02468	P02468	yes	3;4	5.8689e-210	261.81	3604700000	673830000	504830000	311420000	802370000	672400000	639860000
ACADATLSQITNNIDPVGR	19	0	2014.97	P62874	P62874	yes	2;3	1.0561e-110	245.04	840770000	190720000	56474000	91419000	133300000	214910000	153950000
ACAEEEEEEEEEEEEPEPERV	21	1	2575.99	Q9Z2D8	Q9Z2D8	yes	2	2.5397e-05	65.184	4201100	2303800	0	656850	0	0	1240500
ACAETIDPASLWEY	14	0	1624.71	Q61553	Q61553	yes	2	4.8434e-06	108.68	235690000	47396000	47370000	39915000	20945000	29450000	50610000
ACALSIAESCRPGDKVPSIK	20	2	2158.09	Q8K2B3	Q8K2B3	yes	3;4	0.017368	35.436	1695200000	243570000	167700000	95499000	365100000	430970000	392320000
ACARPLISVYSEK	13	1	1492.77	Q9D8E6	Q9D8E6	yes	2	1.8589e-20	156.81	2371100000	485570000	405710000	279210000	365580000	340070000	494930000
ACARPLISVYSEKGESSGK	19	2	2038.02	Q9D8E6	Q9D8E6	yes	3	1.0811e-21	132.9	3665900000	758760000	383820000	334510000	944790000	494300000	749680000
ACDLLDAR	8	0	932.439	P21300	P21300	yes	2	0.0048098	87.181	12073000000	4836900000	0	0	64893000	167110000	7004400000
ACEDIDECSLPNICVFGTCHNLPGLFR	27	0	3193.41	Q61554	Q61554	yes	3	6.1011e-35	130.15	384740000	110140000	73517000	69366000	24727000	66817000	40171000
ACEFAGFQCQIQFGPHNEQK	20	0	2395.05	P26039	P26039	yes	2;3	8.4809e-49	167.84	533870000	64957000	0	0	168770000	137980000	162170000
ACEIMPLR	8	0	988.483	Q8BGI4	Q8BGI4	yes	2	0.027991	32.892	0	0	0	0	0	0	0
ACEPGVDYVYK	11	0	1299.58	P01027;CON__Q2UVX4	P01027	yes	2	0.0026948	60.641	835630000	134230000	62831000	95745000	158890000	201430000	182500000
ACEQPLGYICK	11	0	1337.61	Q61830	Q61830	yes	2	0.0090678	54.259	639420000	119580000	93983000	122470000	108390000	96095000	98906000
ACFEYTAKPSGYNPPISILGILEAEKER	28	2	3152.59	Q61739	Q61739	yes	4	0.029156	19.486	5644800	5644800	0	0	0	0	0
ACFHCETCK	9	0	1211.45	Q61792	Q61792	yes	2;3	1.8193e-09	177.7	4204500000	1442500000	712210000	454770000	429840000	546310000	618840000
ACGANLPENFSISQIFSQAMAAR	23	0	2482.17	P34914	P34914	yes	2;3	2.2684e-55	170.11	45570000	7125300	3080500	0	7510500	18240000	9614200
ACGCDLAEGGFFVR	14	0	1557.67	Q8BL65	Q8BL65	yes	2	0.032699	38.995	80207000	7742400	20772000	13079000	9575600	0	29038000
ACGDSTLTQITAGLDPVGR	19	0	1930.94	P62880	P62880	yes	2;3	2.6033e-48	164.97	1045400000	124010000	142250000	109550000	220870000	267530000	181180000
ACGEFVFLMDR	11	0	1343.6	Q99KC8	Q99KC8	yes	2	0.017571	47.712	91059000	4066300	21710000	21452000	24273000	0	19559000
ACGGDAIQEDLK	12	0	1275.58	Q6EDY6	Q6EDY6	yes	2	0.013318	49.483	63782000	42895000	0	0	0	20886000	0
ACGLNFADLMGR	12	0	1323.61	Q62465	Q62465	yes	2	1.2246e-12	131.12	1569900000	483770000	286320000	191450000	244720000	177570000	186030000
ACGLVASNLNLKPGECLK	18	1	1943	P16045	P16045	yes	2;3	4.2607e-85	230.82	107730000000	22254000000	21414000000	20458000000	16041000000	14702000000	12859000000
ACGNFGIPCELR	12	0	1392.63	Q9DCL9	Q9DCL9	yes	2	0.00053073	72.705	383530000	124780000	24831000	14730000	106510000	85884000	26805000
ACGPDYYEVEEDGIRK	16	1	1899.83	Q01279	Q01279	yes	2;3	0.0089126	34.87	471670000	39225000	22018000	35749000	159690000	153970000	61017000
ACGSVADCTFEELCERPLGASDYLELSK	28	1	3176.41	Q3V384	Q3V384	yes	3	1.8712e-09	60.379	18557000	0	0	0	5862100	7282600	5412600
ACGVSRPVIACSVTIK	16	1	1716.9	Q9D0T1	Q9D0T1	yes	2;3	0.0033872	60.093	203280000	203280000	0	0	0	0	0
ACLGCMGAGPGR	12	0	1205.51	Q91XD7	Q91XD7	yes	2	0.0025144	61.344	231910000	52489000	37686000	27563000	35710000	33616000	44847000
ACLISLGYDIGNDPQGEAEFAR	22	0	2395.11	Q7TPR4	Q7TPR4	yes	2	3.7324e-17	120.41	46010000	46010000	0	0	0	0	0
ACLISLGYDVENDR	14	0	1623.76	P57780	P57780	yes	2;3	5.3142e-19	142.38	1385100000	91864000	407100000	302300000	126880000	208280000	248700000
ACLISLGYDVENDRQGDAEFNR	22	1	2541.16	P57780	P57780	yes	2;3	3.303e-43	153.19	920840000	196700000	239510000	147280000	135290000	87485000	114570000
ACLYAGVK	8	0	880.448	P15105	P15105	yes	2	0.088657	42.835	1682800000	443730000	213530000	268780000	215890000	266060000	274860000
ACNGVNDCGDQSDELCCK	18	0	2100.76	Q61129	Q61129	yes	2	3.6097e-19	139.88	153400000	20050000	20095000	0	46196000	24507000	42550000
ACNQLGQFLQHR	12	0	1470.71	P17427	P17427	no	2;3	4.4567e-07	96.229	311860000	11718000	96481000	77471000	0	0	126190000
ACPLDQAIGLLVAIFHK	17	0	1865.02	P14069	P14069	yes	2;3	5.043e-10	114.63	25626000	7962400	3368400	8076100	2952900	3265700	0
ACQAATSDSELLK	13	0	1392.66	Q71LX4	Q71LX4	yes	2	6.9591e-13	97.463	910850000	235630000	222150000	164210000	138400000	69527000	80932000
ACQPPFAFR	9	0	1092.52	P11835	P11835	yes	2	0.026112	49.536	185920000	101920000	52804000	31192000	0	0	0
ACQSIYPLHDVFVR	14	0	1703.85	P97351	P97351	yes	2;3	2.1822e-20	157.86	9388900000	2119800000	1740500000	1467100000	1610100000	1129200000	1322100000
ACTGSLNMTLQR	12	0	1350.64	Q8CI51	Q8CI51	yes	2	0.00011926	83.226	384830000	105260000	116320000	65784000	48329000	0	49135000
ACTIAIR	7	0	803.432	Q9R0H0	Q9R0H0	yes	2	0.019631	90.986	641780000	176860000	99959000	198020000	166930000	0	0
ACVAGTSDAEAVK	13	0	1277.59	Q61595	Q61595	yes	2	0.0001054	85.554	137810000	66707000	0	0	31153000	0	39948000
ACVDTALENLSTLK	14	0	1533.77	P19096	P19096	yes	2;3	7.7423e-28	182.33	56167000000	3631200000	3293400000	3265100000	10633000000	15156000000	20188000000
ACVVHGSDLK	10	0	1084.53	Q6PIE5;Q8VDN2	Q6PIE5	no	2;3	1.4646e-05	103.88	1166200000	212660000	68058000	61419000	285860000	254180000	284020000
ACYLSINPQKDETLETEK	18	1	2138.02	P61164	P61164	yes	2;3	2.0067e-66	169.43	904200000	208360000	173470000	164220000	132040000	153750000	72361000
ADAEAGKEQTATEQAVEIR	19	1	2015.98	Q8VBT6	Q8VBT6	yes	2;3	2.4211e-09	110.38	156170000	118600000	23774000	13790000	0	0	0
ADAECYTALK	10	0	1140.51	Q8BFZ9	Q8BFZ9	yes	2	0.000287	89.171	934900000	168660000	123220000	114330000	171960000	172340000	184390000
ADAEEEAATRIPA	13	1	1342.64	O88487	O88487	yes	2	0.0086938	71.879	0	0	0	0	0	0	0
ADAEGESDLENSR	13	0	1391.58	P26039	P26039	yes	2	1.5218e-22	164.64	1954700000	528180000	253290000	267420000	348330000	257820000	299700000
ADAEVITFPK	10	0	1089.57	Q9ESX5	Q9ESX5	yes	2	3.1208e-05	81.017	129720000	22969000	17225000	10965000	16723000	17780000	44054000
ADAEVLR	7	0	772.408	P48036	P48036	yes	2	0.0085092	111.04	22719000000	7469000000	3521600000	3187300000	3530800000	2666000000	2344300000
ADAEVLRK	8	1	900.503	P48036	P48036	yes	2	0.0072767	75.696	7889800000	2543600000	1335900000	1133200000	940210000	696630000	1240300000
ADAGGEDAILQTR	13	0	1315.64	Q9CPX6	Q9CPX6	yes	2	6.5894e-09	126.09	477110000	111070000	85030000	36452000	80586000	70529000	93446000
ADAGGELNLAR	11	0	1085.55	Q9QYR9	Q9QYR9	yes	2	0.0025698	63.473	243860000	32181000	0	30368000	0	74441000	106870000
ADALQAGASQFETSAAK	17	0	1664.8	P63024;P63044	P63024	no	2;3	1.2794e-14	128.99	456030000	177630000	99579000	0	0	178820000	0
ADAQTPEEVGPSEASLR	17	0	1755.83	Q8VE99	Q8VE99	yes	2	0.010077	41.513	38283000	0	0	3452900	15426000	13924000	5480100
ADASSLTVDVTSPASK	16	0	1547.77	Q99JX3	Q99JX3	yes	2	0.0033377	48.907	240410000	68583000	41021000	49741000	34915000	46155000	0
ADASSLTVDVTSPASKVPTTVEDR	24	1	2445.22	Q99JX3	Q99JX3	yes	2;3	1.9146e-28	138.49	1219700000	443000000	200830000	176660000	164190000	89804000	145210000
ADATNVNNWHWTER	14	0	1712.77	Q8BK64	Q8BK64	yes	3	0.0069012	38.995	136020000	25312000	24777000	14612000	34490000	14863000	21964000
ADAVQDSEMVELVELEIR	18	0	2045	Q8BFR5	Q8BFR5	yes	3	0.03544	23.027	3179300	0	0	0	0	2110500	1068800
ADAVQEATFQVELPR	15	0	1672.84	A6X935	A6X935	yes	2	0.00082735	55.755	80059000	17558000	0	8903300	14380000	13396000	25822000
ADAWEEIR	8	0	988.461	Q8CCJ3	Q8CCJ3	yes	2	0.0060957	54.982	44391000	7871800	105790	3696800	11967000	12464000	8284800
ADCTITMADSDLLALMTGK	19	0	2025.94	P32020	P32020	yes	2;3	2.2105e-05	88.969	209740000	44001000	9568100	1647800	72288000	0	82231000
ADCYTELEK	9	0	1127.48	Q9D708	Q9D708	yes	2	0.00089804	66.19	138770000	25298000	15254000	246500	44941000	32849000	20179000
ADDADEFGYSR	11	0	1244.49	Q78PY7	Q78PY7	yes	2	0.050557	40.861	1420300000	328960000	221040000	167280000	200010000	249210000	253750000
ADDELAALR	9	0	972.488	Q6P5H2	Q6P5H2	yes	2	8.3936e-05	108.3	127350000	28523000	22970000	9175300	24553000	27787000	14344000
ADDGRPFPQVIK	12	1	1341.7	P05064	P05064	yes	2;3	0.00019506	89.189	28472000000	7226300000	4892200000	3166000000	4772100000	4009500000	4406300000
ADDILDLK	8	0	901.476	Q8R1U1	Q8R1U1	yes	2	0.027312	56.432	74390000	24689000	5197700	453050	0	16154000	27896000
ADDKIYFGGLPTLR	14	1	1564.82	Q60675	Q60675	yes	3	0.011474	40.983	93052000	0	0	0	43236000	29071000	20745000
ADDKLISEEGVDSLTVK	17	1	1817.93	Q9Z2I0	Q9Z2I0	yes	2;3	2.8716e-05	80.414	117190000	13599000	29449000	1421800	19402000	18337000	34986000
ADDKVLPGQQYVYVLHANEPSPGEGDSNCVTR	32	1	3514.64	Q61147	Q61147	yes	3;4	9.1241e-14	69.551	1698400000	0	93025000	139580000	488110000	339150000	638550000
ADDLDFETGDAGASATFPMQCSALR	25	0	2645.14	P63242	P63242	yes	2;3	3.664e-142	244.78	644700000	189390000	139070000	81238000	81744000	66095000	87164000
ADDLDFETGDAGASATFPMQCSALRK	26	1	2773.23	P63242	P63242	yes	2;3	6.429e-128	229.03	528590000	248830000	39607000	27897000	106940000	61561000	43753000
ADDLDLLK	8	0	901.476	Q2VLH6	Q2VLH6	yes	2	0.013207	66.692	23648000	395720	0	364310	12090000	10798000	0
ADDLEPIVELGR	12	0	1325.68	P70236	P70236	yes	2	0.00033198	77.185	90000000	25145000	11042000	10812000	0	20868000	22132000
ADDPSAADRNVEIWK	15	1	1685.8	Q8BWY3	Q8BWY3	yes	2	3.0325e-15	133.86	144540000	36631000	18635000	14179000	50918000	24173000	0
ADDPSSYMEVVQAANASGNWEELVK	25	0	2709.22	Q68FD5	Q68FD5	yes	3	0.0059662	28.091	14719000	0	0	3239400	6325400	0	5154600
ADDTFEALR	9	0	1036.48	P62869	P62869	yes	2	8.6167e-05	136.57	2788000000	507270000	578350000	243970000	491790000	397220000	569370000
ADDVDQQQTTNTVEEPLDLIR	21	0	2399.15	P62311	P62311	yes	2;3	3.6777e-68	176.48	380610000	66039000	43623000	36009000	68769000	55446000	110720000
ADDVVWVR	8	0	958.487	Q922B2	Q922B2	yes	2	0.0050914	84.743	345700000	77189000	45022000	26686000	81750000	58623000	56428000
ADEALAGLDEGALR	14	0	1399.69	Q921U8	Q921U8	yes	2	8.8312e-57	161.21	0	0	0	0	0	0	0
ADEALAGLDEGALRK	15	1	1527.79	Q921U8	Q921U8	yes	2	5.3947e-06	101.72	124990000	19464000	9505300	11299000	34943000	20152000	29631000
ADEAYLIGR	9	0	1006.51	Q05920	Q05920	yes	2	0.00016324	117.89	2820800000	59492000	61565000	185420000	792590000	769090000	952650000
ADECDTHTGACLGCR	15	0	1721.66	Q61292	Q61292	yes	2	3.8508e-61	219.61	723910000	156470000	108740000	164780000	73469000	94831000	125620000
ADEDLIFCLEGVDGGR	16	0	1764.8	O08796	O08796	yes	2	2.8519e-05	72.433	2841600	0	0	0	0	2841600	0
ADEDPALFHSVK	12	0	1327.64	P53811	P53811	yes	2;3	0.0021774	65.495	1158700000	230740000	99149000	144680000	352170000	116770000	215140000
ADEDPIMGFHQMFLLK	16	0	1890.9	P61971	P61971	yes	3	0.040726	24.172	6207000	0	0	6207000	0	0	0
ADEEKLPPGWEK	12	1	1397.68	Q9QUR7	Q9QUR7	yes	2	2.9841e-13	129.54	728350000	164060000	83404000	61095000	206780000	101810000	111200000
ADEELEALR	9	0	1044.51	P56812	P56812	yes	2	0.00027481	80.688	96212000	14660000	10057000	9290400	26946000	6198500	29060000
ADEELEALRK	10	1	1172.6	P56812	P56812	yes	2	3.2418e-06	145.99	1075900000	297550000	194810000	2081600	209710000	157240000	214480000
ADEGISFR	8	0	893.424	P35700	P35700	yes	2	0.0014874	97.431	41124000000	8682400000	4636300000	5216900000	8585600000	6370300000	7632300000
ADETKDEQFEQCVQNFNK	18	1	2228.96	O08539	O08539	yes	2;3	4.5706e-25	149.73	381410000	84759000	44313000	37278000	94791000	71886000	48383000
ADEVAPAK	8	0	799.408	Q91V92	Q91V92	yes	2	0.026579	58.981	0	0	0	0	0	0	0
ADEVTLSEAGSTAGPAEPR	19	0	1856.88	Q9Z0P4	Q9Z0P4	yes	2	1.0914e-23	123.55	322250000	38494000	44793000	38609000	67941000	71011000	61403000
ADEWLMK	7	0	891.416	Q8VDD5;Q61879	Q8VDD5	no	2	0.019868	84.244	1532800000	405180000	231520000	177220000	166760000	278720000	273440000
ADFALIK	7	0	776.443	Q9JJN4;Q9ESL0	Q9JJN4	yes	2	0.036245	68.915	258270000	0	135980000	0	0	0	122290000
ADFAQACQDAGVR	13	0	1407.62	Q05920	Q05920	yes	2	5.9108e-19	148.96	28296000000	2285200000	1530500000	1759400000	8150700000	7655000000	6915500000
ADFCIIHYAGK	11	0	1293.62	Q8VDD5;Q61879	Q8VDD5	no	2;3	0.0021161	65.241	978520000	260570000	127040000	116600000	178960000	142480000	152880000
ADFCIIHYAGKVDYK	15	1	1798.87	Q8VDD5;Q61879	Q8VDD5	no	4	0.046879	36.029	157870000	27031000	38666000	28232000	24297000	0	39641000
ADFDNTVAIHPTSSEELVTLR	21	0	2314.14	P47791	P47791	yes	2;3	2.8059e-88	209.01	3299000000	463110000	449570000	376630000	650500000	674150000	685030000
ADFDTYDDR	9	0	1116.44	Q9WUK2	Q9WUK2	yes	2	0.00035234	76.228	160010000	31068000	23638000	15825000	0	49269000	40213000
ADFEDRVSDEEK	12	1	1438.62	P47753	P47753	yes	2	0.00023355	69.03	32934000	7455500	7110300	3039700	11521000	0	3807600
ADFLPSR	7	0	804.413	P27601	P27601	yes	2	0.019686	46.426	11387000	0	0	0	11387000	0	0
ADFNPADFECEEDPFDNLELK	21	0	2514.05	Q8BH48	Q8BH48	yes	2	0.080274	25.536	19241000	7832000	3228500	8180200	0	0	0
ADFPAGIPECGTDALR	16	0	1688.78	Q9Z1Q9	Q9Z1Q9	yes	2	0.003599	46.892	242430000	19319000	31422000	15967000	61891000	50304000	63530000
ADFQCFQQAR	10	0	1269.56	O35206	O35206	yes	1;2	4.2871e-06	118.71	16197000000	3531100000	2876100000	2197500000	2865500000	2185200000	2542200000
ADFREPNAQVSRPIPDIGGGYIPTEEEWR	29	2	3298.6	Q9CRD0	Q9CRD0	yes	4	2.2527e-05	40.456	82278000	0	13654000	6431500	24602000	10504000	27087000
ADFSGMSSK	9	0	928.396	Q60854	Q60854	yes	2	0.0045432	57.347	596390000	198300000	79512000	101470000	58657000	79415000	79044000
ADFSPESPDLDLR	13	0	1460.68	Q8BP56	Q8BP56	yes	2	0.0022575	60.196	160940000	28017000	25087000	20139000	45286000	42413000	0
ADGATSDDLDLHDDR	15	0	1614.68	P39447	P39447	yes	2	0.00012345	71.354	117300000	31373000	17720000	42072000	18118000	0	8012700
ADGDWDDQEVLDYFSDKESAK	21	1	2432.03	Q8K019	Q8K019	yes	3	0.0034301	39.188	11859000	5517600	2252100	0	0	1788800	2300200
ADGELNVDSLITR	13	0	1401.71	P62141	P62141	yes	2	6.3197e-23	164.53	508820000	191890000	31939000	63729000	54495000	73558000	93210000
ADGEYWLGLQNLHLLTLK	18	0	2083.11	Q9D1H9	Q9D1H9	yes	2;3	1.7358e-05	81.157	47825000	0	5431200	0	16703000	14718000	10973000
ADGKQEQAAVEDSGPGEINEDDPDVPAVVPLSEYDAVER	39	1	4109.88	Q9WTQ5	Q9WTQ5	yes	3;4	3.7748e-43	98.762	296510000	120740000	24433000	44259000	46075000	30047000	30956000
ADGLAILGVLMK	12	0	1199.69	P13634	P13634	yes	2	0.032756	42.083	10692000	0	0	0	986390	6001500	3703800
ADGQLPFPCSYPSR	14	0	1593.72	Q9JK92	Q9JK92	yes	2	0.0051946	39.776	8276500	0	0	0	8276500	0	0
ADGYEPPVQESV	12	0	1289.58	P97351	P97351	yes	1;2	1.9738e-05	103.43	347370000	10956000	68168000	4279600	14251000	173280000	76434000
ADGYVLEGK	9	0	950.471	P62242	P62242	yes	1;2	0.0046851	67.897	2572100000	579930000	322370000	249670000	450580000	496940000	472580000
ADHDFVVQEDFMK	13	0	1579.7	P62334	P62334	yes	2;3	2.6058e-13	136.83	805730000	215760000	135260000	80731000	104790000	87662000	181530000
ADHGEPIGR	9	0	950.457	P11499	P11499	yes	2	0.0082745	59.908	1759200000	538120000	246410000	290250000	26533000	0	657920000
ADHQPLTEASYVNLPTIALCNTDSPLR	27	0	2995.47	P14206	P14206	yes	2;3	5.3334e-190	269.57	270100000	27123000	22532000	19288000	15680000	166710000	18772000
ADHVQSLAQLENLCK	15	0	1724.85	Q9EPK7	Q9EPK7	yes	2	2.0546e-08	116.06	153400000	19479000	19225000	11869000	26631000	41282000	34912000
ADIDKLNIDSIIQR	14	1	1612.88	P63087	P63087	yes	2;3	9.0142e-06	101.04	476170000	162890000	180660000	69349000	29370000	13311000	20588000
ADIDNKEQSELDQDLEDVEEVEEEETGEETK	31	1	3593.54	P28656	P28656	yes	3	5.6703e-104	193.61	115140000	37339000	13856000	5893900	13630000	26899000	17520000
ADIEEIR	7	0	844.429	P81117	P81117	yes	2	0.01972	89.142	1155500000	0	0	0	0	1155500000	0
ADIEGLLTEK	10	0	1087.58	Q91VW5	Q91VW5	yes	2	0.02584	45.911	81649000	5715700	11397000	8836300	13971000	12960000	28768000
ADIELFVNR	9	0	1075.57	P58021	P58021	yes	2	0.058703	46.819	69270000	12927000	4413500	3483700	0	0	48446000
ADIEMPFDPSK	11	0	1248.57	Q80X90	Q80X90	yes	2	0.0086386	56.205	160600000	35719000	4114100	18425000	30639000	38495000	33210000
ADIEVACYGYEGIDAVK	17	0	1871.86	Q6ZWX6	Q6ZWX6	yes	2	1.1432e-07	76.378	68388000	3167200	29951000	18558000	0	16712000	0
ADIGCTPGSGK	11	0	1061.48	P01027	P01027	yes	2	0.0008322	71.085	837180000	81558000	88391000	101520000	182670000	238820000	144220000
ADILDQMR	8	0	960.47	Q8R3P0	Q8R3P0	yes	2	0.0023418	101.54	74955000	13598000	0	0	0	38484000	22873000
ADIQDIFYQEDQIR	14	0	1752.83	Q8VE22	Q8VE22	yes	2	0.0044384	53.008	0	0	0	0	0	0	0
ADIQTER	7	0	831.409	P62281	P62281	yes	1;2	0.011587	58.917	3690700000	1183800000	486390000	277130000	1182000000	343030000	218370000
ADIVENQVMDTR	12	0	1389.66	P10649	P10649	yes	2	2.5534e-14	163.51	26248000000	5259300000	3561100000	1763400000	5983000000	5782700000	3898000000
ADKDYHFK	8	1	1022.48	Q61937	Q61937	yes	2	0.007375	95.815	660610000	220490000	104200000	0	62051000	79727000	194140000
ADKDYHFKVDNDENEHQLSLR	21	2	2572.19	Q61937	Q61937	yes	3;4;5	1.0072e-24	136.64	4255100000	1211500000	768580000	446900000	1041200000	565820000	221090000
ADKEAAFDDAVEER	14	1	1564.7	Q60972	Q60972	yes	2	1.9081e-14	138.05	651320000	119730000	77129000	2514900	194450000	170000000	87508000
ADKEAGGGDAGPR	13	1	1199.55	Q8K0U4	Q8K0U4	yes	2	0.00068865	58.626	412130000	126000000	0	0	149960000	0	136170000
ADKLAEEHGS	10	1	1055.49	P56480	P56480	yes	1;2;3	0.00060884	172.59	6252900000	659290000	838820000	754390000	985040000	1049700000	1965700000
ADKMDMSLDDIIK	13	1	1493.71	O08583;Q9JJW6	O08583	yes	2	1.286e-31	173.44	271850000	81880000	4421500	0	9156800	68648000	107740000
ADKPDMGEIASFDK	14	1	1522.7	Q6ZWY8	Q6ZWY8	yes	2	2.5637e-09	118.19	7031600000	2264600000	1273400000	518860000	993720000	944480000	1036500000
ADKPDMGEIASFDKAK	16	2	1721.83	Q6ZWY8	Q6ZWY8	yes	3	0.00010239	61.52	881630000	164710000	244020000	137540000	192280000	84818000	58260000
ADKQSVHLVENEIQASIEQIFSHLER	26	1	3019.54	O35166	O35166	yes	4	0.087544	10.928	2211200	981710	1229500	0	0	0	0
ADLAEEYSK	9	0	1024.47	P68037	P68037	yes	1;2	0.00094763	143.7	2592700000	818260000	280710000	428990000	387680000	293720000	383310000
ADLAEEYSKDR	11	1	1295.6	P68037	P68037	yes	2;3	0.012777	58.829	524840000	127840000	116020000	54586000	90895000	46266000	89235000
ADLEEQLSDEEK	12	0	1404.63	P47754	P47754	yes	2	1.0555e-14	162.31	473550000	86024000	132110000	10526000	86405000	94684000	63799000
ADLEEQLSDEEKVR	14	1	1659.8	P47754	P47754	yes	2	9.7935e-35	194.59	309690000	36838000	70887000	39680000	30354000	21382000	110550000
ADLEPESFRPNLSDPSELLLPDQIEK	26	1	2951.48	Q4KMM3	Q4KMM3	yes	3	4.2749e-05	45.017	142820000	76545000	17442000	20024000	0	15840000	12964000
ADLINNLGTIAK	12	0	1241.7	P07901;P11499	P11499	no	2	3.5279e-06	111.94	22315000000	4947200000	3838400000	2348700000	3788900000	3944200000	3447200000
ADLLTTEEILTLAR	14	0	1557.86	Q5RKZ7	Q5RKZ7	yes	2	0.0001511	74.853	38203000	1808000	4260600	0	7297800	14817000	10020000
ADLPGSSSTFTK	12	0	1209.59	Q3UTJ2	Q3UTJ2	yes	2	0.0018964	64.224	571050000	0	0	121900000	214950000	0	234200000
ADLQNHLDTAQHALQDK	17	0	1916.93	Q8BL66	Q8BL66	yes	3	1.2484e-33	157.57	217300000	156090000	0	61208000	0	0	0
ADLSLDELIR	10	0	1143.61	Q8BG81	Q8BG81	yes	2	0.0018613	55.353	64530000	11943000	12118000	5637800	9083100	10184000	15563000
ADLSLVDALTEPPPEIEGEIK	21	0	2235.15	P27546	P27546	yes	2;3	3.8374e-25	139.38	130500000	17685000	14326000	20109000	33814000	27365000	17197000
ADLSLVDALTEPPPEIEGEIKR	22	1	2391.25	P27546	P27546	yes	2;3	1.1018e-54	165.19	541600000	201950000	89542000	57692000	59520000	79312000	53591000
ADLYTVESK	9	0	1024.51	Q9JHW2	Q9JHW2	yes	2	0.0046851	66.056	336480000	61823000	0	60182000	113230000	0	101250000
ADMDQFTSSISENPVDVR	18	0	2009.9	Q06335	Q06335	yes	2	7.8796e-19	138.66	102430000	19564000	20117000	8132100	14244000	14892000	25485000
ADMETLQR	8	0	962.449	Q9D0R2	Q9D0R2	yes	2	0.0067085	78.192	130490000	0	0	31109000	99381000	0	0
ADMQNLVER	9	0	1074.51	P40124	P40124	yes	1;2	2.9667e-05	121.9	2111200000	621890000	334830000	196870000	352670000	349960000	254950000
ADMVEKALLYR	11	1	1307.69	Q5SYD0	Q5SYD0	yes	3	0.086822	21.032	174170000	0	56411000	0	0	44280000	73477000
ADMVETQQLMR	11	0	1320.62	Q8BH64	Q8BH64	yes	2	2.8647e-08	143.96	9571800000	1296300000	1831500000	1693000000	2172500000	2012500000	565970000
ADMVIEAVFEDLGVK	15	0	1634.82	Q8BMS1	Q8BMS1	yes	2;3	1.9957e-07	106.14	972700000	196320000	87594000	35281000	251910000	193620000	207980000
ADNCHSHPAVFSEILR	16	0	1851.87	Q08481	Q08481	yes	2;3	7.512e-18	122.44	224060000	56840000	25046000	30888000	52479000	20368000	38443000
ADNFEYSDPVDGSISK	16	0	1742.76	Q9D0F9	Q9D0F9	yes	2	2.9099e-15	134.76	2273600000	219120000	174000000	156440000	505530000	747170000	471380000
ADNFEYSDPVDGSISKNQGLR	21	1	2311.07	Q9D0F9	Q9D0F9	yes	2;3	2.8295e-107	189.51	1305800000	147050000	114150000	0	458150000	323210000	263200000
ADNSATGFGTGTR	13	0	1253.56	P97449	P97449	yes	2	0.0024356	59.248	312980000	142650000	59066000	33244000	42548000	0	35476000
ADPAECNIK	9	0	1016.46	Q61768	Q61768	yes	2	0.00093335	62.558	283600000	66347000	32244000	19719000	73223000	31226000	60846000
ADPAFGLESSGIAGTASDEPER	22	0	2175.99	Q6PDG5	Q6PDG5	yes	2	1.9995e-12	112.85	44181000	12050000	3879800	3375400	0	0	24875000
ADPEAAWEPTEAEAR	15	0	1641.73	Q9Z1F9	Q9Z1F9	yes	2	0.00051834	64.52	83768000	12664000	5830600	6126000	17705000	35001000	6441500
ADPEELFTKLEK	12	1	1418.73	Q99KH8	Q99KH8	yes	3	0.00048832	63.662	86182000	22721000	19761000	7950400	15688000	20063000	0
ADPGLVDVGTSSPGSDR	17	0	1628.76	O88322	O88322	yes	2	9.0369e-09	107.98	697510000	98984000	68483000	90958000	164580000	149210000	125290000
ADPLGLEAEK	10	0	1041.53	Q8R0Y6	Q8R0Y6	yes	2	0.026801	45.764	318300000	44470000	28026000	1226400	65942000	111730000	66910000
ADPLGLEAEKDGVPVFK	17	1	1783.94	Q8R0Y6	Q8R0Y6	yes	2;3	7.5647e-06	100.02	606620000	94793000	54624000	63459000	102830000	154790000	136120000
ADPLGLEAEKDGVPVFKFPR	20	2	2184.16	Q8R0Y6	Q8R0Y6	yes	3;4	1.2079e-07	102.07	2434400000	362880000	370770000	182830000	554230000	528370000	435320000
ADPSQDVR	8	0	886.414	Q04857	Q04857	yes	2	0.0053306	73.665	2255600000	1017600000	418570000	66864000	666310000	0	86257000
ADPSQFELLK	10	0	1146.59	P18654;P18653;Q9WUT3	P18654	yes	2	0.00096769	74.841	641140000	194180000	0	134630000	161240000	151080000	0
ADPSQPPSELGYTWNIPVR	19	0	2126.04	P16406	P16406	yes	3	0.029893	23.293	41903000	0	0	0	11430000	30473000	0
ADPTGPVEGTVIESFTDK	18	0	1861.89	Q91YJ5	Q91YJ5	yes	2	0.010225	39.276	0	0	0	0	0	0	0
ADPYVEITGTAGK	13	0	1320.66	Q60710	Q60710	yes	2	0.0015948	63.727	192660000	55038000	20215000	0	51229000	38891000	27287000
ADQCYEDVR	9	0	1154.47	O89053	O89053	yes	2	2.7254e-06	105.98	1631100000	812110000	352030000	274710000	0	0	192220000
ADQDSEAMKR	10	1	1149.51	Q71LX4;P26039	P26039	no	2	0.0048775	59.04	41522000	0	0	0	0	0	41522000
ADQELLMYSHDNIICGITSVAFSR	24	0	2739.3	P62880	P62880	yes	2;3	1.516e-87	193.09	98249000	20759000	11857000	8523200	20255000	26605000	10250000
ADQELMTYSHDNIICGITSVSFSK	24	0	2715.25	P62874	P62874	yes	2;3	5.5776e-135	187.51	63063000	2049400	1977000	0	3019600	56017000	0
ADQIETQQLMR	11	0	1331.65	Q9WVK4;Q9QXY6	Q9WVK4	no	2	0.013473	51.567	469860000	181170000	74280000	0	54390000	0	160020000
ADQLTEEQIAEFK	13	0	1520.74	P0DP28;P0DP27;P0DP26;Q9D6P8	P0DP28	yes	1;2;3	2.251e-123	321.01	74478000000	15078000000	14097000000	9235400000	9944200000	14237000000	11887000000
ADQLTEEQIAEFKEAFSLFDKDGDGTITTK	30	2	3346.61	P0DP28;P0DP27;P0DP26	P0DP28	yes	3	4.6029e-104	196.41	74206000	2979900	0	0	26732000	20158000	24336000
ADQQYECVAEIGEGAYGK	18	0	1986.86	Q64261	Q64261	yes	2	2.3058e-05	63.488	0	0	0	0	0	0	0
ADQSISEEPGWEEEEEELEGIVPSPK	26	0	2912.31	Q80Y55	Q80Y55	yes	3	0.0018484	32.266	42899000	11631000	7421200	6213700	0	0	17633000
ADQVDTQQLMR	11	0	1303.62	Q9EQP2	Q9EQP2	yes	2	0.015316	49.448	125840000	125840000	0	0	0	0	0
ADQWNVNYVETSAK	14	0	1623.75	P63321	P63321	yes	2	0.059689	36.029	0	0	0	0	0	0	0
ADRDESSPYAAMLAAQDVAQR	21	1	2264.05	P62264	P62264	yes	2;3	2.5296e-24	132.76	1930900000	509670000	189450000	259140000	365350000	187960000	419310000
ADRDQYELLCLDNTR	15	1	1880.87	Q921I1	Q921I1	yes	2;3	8.6735e-132	274.1	26606000000	6169900000	3449400000	3187800000	3878900000	5837900000	4082600000
ADRDQYELLCMDNTR	15	1	1898.83	Q9DBD0	Q9DBD0	yes	3	0.078815	28.355	247710000	26301000	37618000	66969000	60152000	43596000	13071000
ADSKPLR	7	1	785.44	Q9DBE0	Q9DBE0	yes	2	0.01762	57.281	1137700000	0	0	0	395930000	363220000	378510000
ADSLDLSELAK	11	0	1160.59	Q9JLQ2	Q9JLQ2	yes	2	0.00030466	81.525	277550000	71229000	56885000	29855000	25813000	24195000	69572000
ADSVAWNPHK	10	0	1123.54	Q9DBE0;Q80WP8	Q9DBE0	yes	2	0.0052029	58.699	245400000	59815000	0	55610000	43318000	46675000	39985000
ADSWVEKEEPTPSN	14	1	1587.71	Q8VDP4	Q8VDP4	yes	2	0.064233	36.053	83365000	0	0	0	24179000	39062000	20125000
ADTAPQLKR	9	1	998.551	Q9DAR7	Q9DAR7	yes	2	0.083905	30.569	139360000	36087000	28722000	0	74554000	0	0
ADTDDAPVPAPAGDQK	16	0	1566.72	Q02819	Q02819	yes	2	0.00015573	70.038	960880000	0	198250000	233990000	0	226890000	301760000
ADTFQGLK	8	0	878.45	Q9JK53	Q9JK53	yes	1;2	0.0056203	98.458	11705000000	1382000000	1673700000	1727500000	3083400000	1249700000	2589100000
ADTLDLPEELPGVKPFTR	18	1	1997.05	P16332	P16332	yes	3	8.9648e-07	96.143	1092900000	94585000	202680000	137360000	262040000	253760000	142510000
ADTLDPALLRPGR	13	1	1393.77	P54775	P54775	yes	3	0.0022734	50.914	231030000	35963000	34094000	16294000	39928000	62126000	42624000
ADTLTLEER	9	0	1046.52	Q80UG5	Q80UG5	yes	2	0.00017944	101.65	1636900000	599960000	294220000	91549000	202500000	276820000	171890000
ADTLTLK	7	0	760.433	P42208	P42208	yes	2	0.033949	69.905	74120000000	0	33848000000	0	0	40272000000	0
ADTLTPEECQQFK	13	0	1565.7	O55131	O55131	yes	2	4.5251e-06	113.95	1161300000	245660000	144150000	155620000	235130000	183040000	197700000
ADTLTPEECQQFKK	14	1	1693.8	O55131	O55131	yes	2;3	2.7296e-13	129.37	3229600000	801650000	491230000	393340000	576090000	408940000	558350000
ADTLTPPEVDR	11	0	1212.6	P28661	P28661	yes	2	0.0015317	67.519	285740000	93191000	33289000	29488000	37669000	75612000	16488000
ADTPSLGEGPEK	12	0	1199.57	Q64324	Q64324	yes	2	0.0041192	56.174	280190000	139220000	75643000	47868000	0	0	17450000
ADTQTYQPYNKDWIK	15	1	1869.89	P84089	P84089	yes	2;3	0.00026831	70.41	554270000	128830000	86843000	49604000	92355000	74890000	121750000
ADTQYILPNDIGVSSLDCR	19	0	2136.02	Q99KK7	Q99KK7	yes	2	2.1691e-30	150.68	44953000	21551000	0	0	13806000	9596400	0
ADTTYELPSVSALVSALHTDWCQPR	25	0	2816.34	O89020	O89020	yes	3	0.00022129	41.047	81920000	0	0	0	57864000	0	24056000
ADTVNQILHAFDDSK	15	0	1672.81	Q80YR5	Q80YR5	yes	3	0.013	32.997	106530000	19983000	24095000	13274000	12049000	18191000	18938000
ADVDAATLAR	10	0	1001.51	P31001	P31001	yes	2	0.0008154	77.744	2421300000	299450000	139550000	121000000	624910000	456700000	779730000
ADVDLIVQDLK	11	0	1227.67	Q9JLI6	Q9JLI6	yes	2	0.0014392	67.879	274040000	65992000	35699000	27324000	31229000	49168000	64631000
ADVDLYQVR	9	0	1077.55	Q9CR00	Q9CR00	yes	2	0.00054747	92.051	649030000	152870000	108350000	84096000	168890000	0	134820000
ADVEDGEEPCVLSSHSGSAGSK	22	0	2216.95	Q9WTZ1	Q9WTZ1	yes	2;3	1.3086e-09	97.5	53356000	4354100	2332400	1983700	7486200	30426000	6773600
ADVESQFPDWIR	12	0	1461.69	Q8BJS4	Q8BJS4	yes	2	1.2809e-07	90.697	163850000	15381000	28751000	24658000	29410000	33588000	32062000
ADVKGGTLTQYEGK	14	1	1465.74	Q91ZJ5	Q91ZJ5	yes	3	0.033733	29.355	346850000	78624000	93357000	0	97511000	77356000	0
ADVLDLHEAGGEDFAMDEDGDESIHK	26	0	2814.19	Q9CWZ3	Q9CWZ3	yes	3	5.254e-30	135.62	173460000	40343000	16200000	18790000	22354000	33502000	42269000
ADVLLEPFR	9	0	1058.58	O09174	O09174	yes	2	0.0022334	71.451	142800000	30517000	16928000	11296000	25495000	18904000	39658000
ADVQLFMADDAYSHHSGVDYADPEK	25	0	2780.2	Q9WVC3	Q9WVC3	yes	3;4	7.2326e-10	70.761	634100000	159710000	41687000	68238000	112850000	125380000	126240000
ADVSCEPLEEVEK	13	0	1503.68	P70399	P70399	yes	2	9.3717e-05	84.15	35524000	14787000	0	4106300	16630000	0	0
ADVVESWIGEK	11	0	1231.61	P16546;P08032	P16546	no	2	7.3973e-05	92.247	2210700000	412190000	416050000	245730000	388870000	432510000	315310000
ADVVESWIGEKENSLK	16	1	1802.9	P16546	P16546	yes	2;3	1.0745e-61	221.78	4310900000	972300000	834440000	453940000	702070000	663850000	684280000
ADVVESWIGEKENSLKTDDYGR	22	2	2510.19	P16546	P16546	yes	3;4	5.2806e-33	146.6	1725900000	229730000	276880000	316710000	330630000	271430000	300570000
ADVVETLLQTDQSLTEAAK	19	0	2031.04	Q9Z0E6	Q9Z0E6	yes	2;3	3.9309e-97	233.49	925420000	227480000	222010000	153770000	62034000	102110000	158020000
ADVVETLLQTDQSLTEAAKEVEEER	25	1	2802.38	Q9Z0E6	Q9Z0E6	yes	3	5.3843e-74	178.35	204490000	34218000	42628000	14265000	41734000	30980000	40660000
ADVVMSMATDDFVK	14	0	1527.69	Q2TPA8	Q2TPA8	yes	2	4.1238e-05	83.692	587030000	154460000	126990000	91960000	73702000	75810000	64106000
ADVYPANDSTASQDVANR	18	0	1892.85	P20444	P20444	yes	2	0.0035554	38.418	0	0	0	0	0	0	0
ADWLTHYWMPK	11	0	1446.68	Q61024	Q61024	yes	3	0.012205	39.58	136710000	12839000	14020000	9509300	44491000	33240000	22611000
ADWSSLSR	8	0	920.435	P19783	P19783	yes	2	0.002329	90.601	2973700000	472190000	118640000	271160000	734180000	573390000	804150000
ADYAQLLEDMQNAFR	15	0	1783.82	P50516	P50516	yes	2	1.0556e-42	194.48	54335000	52197000	2137300	0	0	0	0
ADYDREALLGVQEDVDEYVK	20	1	2326.1	Q8BP92	Q8BP92	yes	2;3	2.944e-22	140.45	247810000	5439200	57625000	60133000	40532000	28697000	55379000
ADYLALVFER	10	0	1195.62	Q8BND5	Q8BND5	yes	2	0.012853	53.08	9058500	0	0	0	3526700	5531800	0
ADYQAVDDEIEANIEEIDANEEDIDDGFR	29	0	3312.41	O08529	O08529	yes	3	0.0027696	26.817	3072200	3072200	0	0	0	0	0
ADYQAVDDEIEANIEEIDANEEDIDDGFRR	30	1	3468.51	O08529	O08529	yes	3;4	1.2722e-137	216.71	186380000	38646000	22124000	0	19574000	67932000	38105000
ADYSLILQR	9	0	1077.58	Q80TY0	Q80TY0	yes	2	0.00014711	115.86	192250000	52768000	50033000	0	42797000	0	46649000
AEAAAPYTVLAQSAPR	16	0	1614.84	Q8K4G1	Q8K4G1	yes	2	0.00029742	66.809	149160000	0	0	44388000	49200000	55574000	0
AEAADLMSLKPK	12	1	1272.67	Q9CYH2	Q9CYH2	yes	2;3	0.00022543	85.554	3172200000	514150000	256840000	192370000	828970000	744530000	635330000
AEAAIDPR	8	0	841.429	P19973	P19973	yes	2	0.0025746	66.692	565850000	134070000	140230000	63741000	98936000	66458000	62415000
AEAALEAVR	9	0	928.498	P0C872	P0C872	yes	2	0.0016131	59.908	75052000	8950300	4323300	4527100	14685000	17009000	25558000
AEAALEAVRR	10	1	1084.6	P0C872	P0C872	yes	2	0.0095641	50.13	122400000	17758000	19280000	14211000	35062000	36089000	0
AEACFVNCVER	11	0	1353.58	Q9WVA2	Q9WVA2	yes	2	0.048575	41.242	1188200000	252510000	174880000	206910000	345900000	0	208020000
AEAEAQAEELSFPR	14	0	1546.73	Q05920	Q05920	yes	2;3	3.2784e-71	225.33	23444000000	1700500000	1062600000	1490300000	6569100000	6718500000	5902900000
AEAEKAEEELEEDDDDELDETLSER	25	1	2908.21	Q9CPQ3	Q9CPQ3	yes	3	4.1494e-14	103.53	171750000	25008000	19155000	19682000	20244000	31335000	56331000
AEAELHK	7	0	796.408	Q8BR92	Q8BR92	yes	2	0.03597	44.961	316900000	92018000	0	59815000	55027000	58246000	51791000
AEAETLPSLPITK	13	0	1368.75	O88428	O88428	yes	2	0.0014977	64.244	277350000	90532000	75928000	0	0	110890000	0
AEAGDNLGALVR	12	0	1184.61	Q8BFR5	Q8BFR5	yes	2	5.6355e-05	97.163	4781300000	638330000	751990000	599920000	630410000	604790000	1555800000
AEAGEGQKPSPAQLELR	17	1	1779.91	Q8K183	Q8K183	yes	2;3	1.5475e-17	133.95	5713700000	1315200000	572730000	588050000	1429300000	926590000	881860000
AEALASAIASTK	12	0	1131.61	Q9D7A8	Q9D7A8	yes	2	0.012603	49.298	217120000	65026000	39106000	24431000	36321000	52233000	0
AEALFDFTGNSK	12	0	1298.61	P97369	P97369	yes	2	0.00013822	81.552	56364000	24864000	10777000	12084000	1491500	7147200	0
AEAPGTVSSAAEGPKDPPVLPR	22	1	2145.11	Q8R1N4	Q8R1N4	yes	3	0.0006609	42.705	214900000	69976000	0	33730000	53666000	57525000	0
AEASPIIQPAPATK	14	0	1392.76	Q80U87	Q80U87	yes	2	5.667e-05	87.447	37724000	37724000	0	0	0	0	0
AEASQLGHK	9	0	939.477	P26039	P26039	yes	2	0.01539	55.064	1054600000	1149600	304110000	218950000	248290000	282060000	0
AEATASALADADADLEER	18	0	1817.83	Q9DB34	Q9DB34	yes	2	1.2742e-13	125.73	27667000	15432000	77469	2515000	7328400	2313300	0
AEAVPEEEAAASVATLER	18	0	1841.9	Q6R891	Q6R891	yes	2;3	0.0015133	48.376	105340000	21100000	0	6147000	29148000	31973000	16969000
AECCVPVCPR	10	0	1246.53	Q60930	Q60930	yes	2	0.0029691	51.445	71454000	23475000	24878000	23100000	0	0	0
AECLNPAQPGR	11	0	1211.57	P10493	P10493	yes	2	4.1858e-05	94.465	2195300000	443260000	325500000	413520000	315460000	328270000	369330000
AECLNPAQPGRR	12	1	1367.67	P10493	P10493	yes	2	1.1791e-12	135.99	1921500000	430570000	354390000	300000000	163450000	349650000	323390000
AECMLQQAER	10	0	1234.54	Q61233	Q61233	yes	2	2.7311e-06	123.79	2656400000	1432200000	452970000	196850000	226550000	155610000	192210000
AECSAEQCYKVTK	13	1	1572.69	P06801	P06801	yes	2;3	1.792e-18	146.77	1588000000	88189000	146250000	137520000	589270000	246260000	380510000
AEDEHLGILGPPIHANVGDK	20	0	2081.05	Q61147	Q61147	yes	4	0.018761	24.901	124320000	0	0	0	69054000	55271000	0
AEDELLDLQDK	11	0	1287.62	Q8R4U7	Q8R4U7	yes	2	0.0031439	61.235	39602000	10202000	8053300	906090	0	10526000	9914600
AEDGSVIDYELIDQDAR	17	0	1907.87	P07356	P07356	yes	2;3	1.2324e-144	280.7	24003000000	7445900000	4602900000	2023700000	2536700000	3313600000	4080000000
AEDIPQMDDAFSQTVK	16	0	1793.81	Q69ZN7	Q69ZN7	yes	2	0.030021	34.395	74127000	20105000	20344000	0	0	10614000	23064000
AEDKEWIPVTK	11	1	1314.68	P25444	P25444	yes	2;3	3.7403e-05	88.338	1988300000	517470000	155940000	172620000	489220000	441930000	211160000
AEDLENVSPEISPSSDNIVR	20	0	2170.04	Q91ZU6	Q91ZU6	yes	2	1.2762e-05	86.748	91691000	24934000	15246000	10472000	22001000	0	19038000
AEDLPLR	7	0	812.439	Q3U7R1	Q3U7R1	yes	2	0.019037	94.262	1842100000	396710000	232940000	37214000	404100000	489150000	282010000
AEDNADTLALVFEAPNQEK	19	0	2073.99	P17918	P17918	yes	2	2.6203e-48	164.9	113550000	99701000	0	13844000	0	0	0
AEDPDGLAAR	10	0	1013.48	Q9Z1P7	Q9Z1P7	yes	2	0.020395	47.894	384590000	65979000	60625000	0	131300000	66303000	60386000
AEDSEIQQEQIYQQSR	16	0	1950.89	Q9D7E4	Q9D7E4	yes	2	9.328e-11	125.5	36533000	5822300	9068400	2596400	6036000	9542400	3467700
AEDSGAEQLASEIEPSR	17	0	1787.82	Q9WTQ5	Q9WTQ5	yes	2	9.1529e-33	153.75	16877000	3461600	562690	1876800	4379600	3201700	3394800
AEDSGAEQLASEIEPSREESWVSIK	25	1	2746.29	Q9WTQ5	Q9WTQ5	yes	2;3	2.2095e-60	167.1	1013300000	196820000	280750000	204940000	83044000	143160000	104540000
AEDSGAEQLASEIEPSREESWVSIKK	26	2	2874.39	Q9WTQ5	Q9WTQ5	yes	3;4	1.7138e-10	76.237	345670000	64448000	87250000	55197000	29662000	54322000	54793000
AEDSGEYHCVYHFVSAPK	18	0	2094.91	P97300	P97300	yes	3;4	1.5107e-05	73.928	1374700000	217650000	345580000	232470000	174490000	173920000	230610000
AEDTEHVVIPVCLR	14	0	1636.82	Q8R5H1	Q8R5H1	yes	3	0.00032126	59.227	89569000	14127000	0	13610000	25961000	35871000	0
AEDTSPVIGELWSSDQK	17	0	1860.87	Q6P1H6	Q6P1H6	yes	2	0.0025174	47.113	26261000	17304000	8956800	0	0	0	0
AEDVSAIEIVGGATR	15	0	1486.76	Q61699	Q61699	yes	2	0.083715	31.677	638800000	265760000	231410000	0	0	141630000	0
AEECYYDETVASR	13	0	1591.65	Q60675	Q60675	yes	2	5.321e-20	158.58	567210000	108540000	82105000	991940	121120000	149540000	104910000
AEEDEILNR	9	0	1087.51	P35564	P35564	yes	2	0.0021016	72.928	694920000	0	108670000	69448000	186790000	157380000	172630000
AEEDMDDVLEK	11	0	1292.54	P14873	P14873	yes	2	0.045954	41.684	14092000	4116700	0	0	3100900	4641500	2233000
AEEDVEPECIMEK	13	0	1577.66	Q62418	Q62418	yes	2	2.8035e-16	119.88	449170000	130960000	81054000	34926000	138430000	0	63796000
AEEEAAPSIFDEPLEK	16	0	1773.83	Q8BVA4	Q8BVA4	yes	2	9.9465e-08	113.47	353570000	56355000	9839600	0	116860000	79755000	90754000
AEEEFNIEK	9	0	1107.51	P50518;Q9D593	P50518	yes	2	0.0010322	85.533	2552900000	1024900000	355330000	149690000	331370000	365100000	326540000
AEEELAVDSVLEPEQEK	17	0	1913.91	Q80XI3	Q80XI3	yes	2	0.031239	33.872	1010800	0	0	0	768960	0	241810
AEEELEEDDDDELDETLSER	20	0	2379.96	Q9CPQ3	Q9CPQ3	yes	2	0.00087485	48.968	1504800	644120	0	177100	683610	0	0
AEEEVAKLEK	10	1	1144.6	Q810B6	Q810B6	yes	2	0.00029723	72.289	82564000	12740000	14927000	0	0	0	54897000
AEEGIAAGGVMDVNTALQEVLK	22	0	2214.12	P63323	P63323	yes	2;3	4.4724e-100	221.86	239720000	21952000	28534000	1293400	52251000	55507000	80177000
AEEGYENLLSPSDMAHIK	18	0	2002.93	P55302	P55302	yes	2;3	3.9173e-13	118.72	1292300000	196070000	161880000	92375000	245750000	283040000	313150000
AEEGYENLLSPSDMAHIKSDTLISK	25	1	2747.33	P55302	P55302	yes	3;4	0.0060961	29.135	460320000	133580000	25209000	50586000	43915000	116330000	90704000
AEEHEESQGPVGTETETINQQLDVFK	26	0	2914.35	Q91ZU6	Q91ZU6	yes	3	1.744e-10	71.06	137490000	26481000	36199000	24119000	18838000	8145800	23702000
AEEILEK	7	0	830.439	Q9CXW4	Q9CXW4	yes	2	0.027696	75.213	2183500000	0	458570000	347320000	743530000	634080000	0
AEELGLPILGVLR	13	0	1378.82	Q8VCH0;Q921H8	Q921H8	no	2	1.3743e-05	107.09	54364000	8695400	8506500	11343000	7806700	9313900	8698300
AEELGQELK	9	0	1015.52	E9Q7G0	E9Q7G0	yes	2	0.0082745	59.908	476860000	0	0	24848000	0	233340000	218670000
AEELIQEIQR	10	0	1227.65	Q91WG2	Q91WG2	yes	2	0.00021621	90.827	472000000	5040200	16653000	602090	392090000	10097000	47512000
AEELLAEEK	9	0	1030.52	Q8K1M6	Q8K1M6	yes	2	0.00042734	93.667	514220000	98908000	54063000	59227000	104910000	99156000	97954000
AEELLDGIQDK	11	0	1229.61	Q9DCJ9	Q9DCJ9	yes	2	0.00020029	86.114	101770000	0	8300100	1695800	37747000	19289000	34737000
AEELLLER	8	0	971.529	P21981	P21981	yes	1;2	0.00029271	146.81	15222000000	3810400000	2939600000	1071400000	1862000000	1874100000	3664800000
AEELQPGFSK	10	0	1104.55	Q3UJU9	Q3UJU9	yes	2	0.00024942	90.05	681250000	117620000	77376000	57451000	186380000	121640000	120790000
AEEQPQVELFVK	12	0	1415.73	Q9Z1Q5	Q9Z1Q5	yes	1;2	1.567e-05	93.561	646810000	181080000	68039000	48729000	103820000	106770000	138360000
AEEVATFFAK	10	0	1111.56	Q04750	Q04750	yes	2	9.9555e-05	93.556	166900000	32799000	0	14326000	35124000	37979000	46674000
AEEVSSLMK	9	0	992.485	Q3UFY7	Q3UFY7	yes	2	0.0015573	60.398	101480000	50044	20940000	0	30706000	26125000	23659000
AEEVVVVAK	9	0	942.539	Q99M51	Q99M51	yes	2	0.0011296	71.451	22322000	3859300	3141200	1157600	8557500	3981100	1625000
AEEWGVQYVETSAK	14	0	1595.75	Q9JIW9	Q9JIW9	yes	2	5.3438e-05	86.497	140890000	39990000	9281200	0	44789000	46831000	0
AEEYEFLTPMEEAPK	15	0	1782.8	Q99PT1	Q99PT1	yes	2;3	4.627e-15	138.01	7156700000	1458200000	1161800000	516110000	1352800000	1415200000	1252600000
AEEYEFLTPMEEAPKGMLAR	20	1	2311.09	Q99PT1	Q99PT1	yes	3	0.080305	23.293	78020000	0	27880000	0	29683000	20303000	153880
AEEYPEEAEEREESTSGFDK	20	1	2330.97	Q569Z6	Q569Z6	yes	3	0.0004927	45.347	23823000	6840900	0	1489100	9161300	6331700	0
AEFDTSEIDSEIAALR	16	0	1765.84	P41317	P41317	yes	2;3	6.6658e-32	169.94	145240000	19951000	33800000	12008000	28101000	24243000	27134000
AEFEVHEVYAVDVLVSSGEGK	21	0	2263.1	P50580	P50580	yes	3	1.9849e-06	68.411	60500000	12395000	1779100	0	11786000	21219000	13320000
AEFGFDLSHIPR	12	0	1387.69	Q9DBB8	Q9DBB8	yes	2;3	2.2391e-05	89.43	2633300000	337250000	308500000	383000000	417320000	532930000	654320000
AEFGPPGPGPGSR	13	0	1224.59	Q8VCT3	Q8VCT3	yes	2	0.044671	38.933	553430000	136170000	0	116840000	102010000	90642000	107770000
AEGAAQLSEER	11	0	1159.55	P59017	P59017	yes	2	5.4135e-07	114.71	2118700000	579580000	284250000	301150000	375390000	314030000	264310000
AEGDGVYTLNDEK	13	0	1409.63	Q61646	Q61646	yes	2	4.9652e-19	149.69	2687400000	1330800000	596970000	337700000	115040000	195110000	111780000
AEGDTLVSVDYEIFGK	16	0	1741.84	P56376	P56376	yes	2	1.0786e-33	124.78	41701000	12341000	11578000	0	13691000	0	4092500
AEGEDVGWWR	10	0	1203.53	Q80Y55	Q80Y55	yes	2	0.043205	32.329	5106300	1139700	1096400	0	1228600	1097400	544270
AEGEITTFAALTER	14	0	1507.75	P61148	P61148	yes	2	1.162e-11	107.74	60820000	44931000	0	15889000	0	0	0
AEGESEAPNPEPR	13	0	1381.61	Q8VE97	Q8VE97	yes	2	0.00022002	76.728	34071000	0	32138000	1932800	0	0	0
AEGISVEMVIVEDDSAFTVLK	21	0	2251.13	Q8VC30	Q8VC30	yes	3	0.088246	13.317	149110000	0	0	23123000	33672000	28449000	63861000
AEGLVPLECDPPSSVSDTTQQPSEEQSK	28	0	3014.37	Q9DCH6	Q9DCH6	yes	3	0.002489	29.287	25784000	0	0	0	0	13330000	12454000
AEGNPKPEIIWLR	13	1	1521.83	Q3UQ28	Q3UQ28	yes	3	0.015928	34.432	419620000	171140000	80315000	76794000	91364000	0	0
AEGQVLVLDGR	11	0	1155.62	P19253	P19253	yes	2	6.8563e-09	133.05	2178700000	485430000	264610000	179390000	483790000	363580000	401900000
AEGSDVANAVLDGADCIMLSGETAK	25	0	2493.14	P52480	P52480	yes	2;3;4	1.0685e-155	255.2	2423500000	805560000	387730000	231880000	199350000	307040000	491930000
AEGSDVANAVLDGADCIMLSGETAKGDYPLEAVR	34	1	3493.63	P52480	P52480	yes	3;4	9.4658e-191	246.89	3225900000	1044100000	555010000	158090000	324560000	495850000	648270000
AEGSEAAQLAEIYGK	15	0	1535.75	Q8K268	Q8K268	yes	2	1.1407e-16	96.673	74927000	39575000	19017000	16336000	0	0	0
AEGSEYQVLYIADDNEIR	18	0	2083.97	Q91ZX7	Q91ZX7	yes	2	3.862e-05	88.565	48730000	15463000	7188100	3794400	7463300	6102700	8718300
AEHDQLLLNYAK	12	0	1413.73	P14733	P14733	yes	2;3	6.1536e-23	123.28	534370000	96603000	58289000	47160000	143940000	108570000	79805000
AEIAFEDR	8	0	949.451	Q8VHX6	Q8VHX6	yes	2	0.031717	56.258	0	0	0	0	0	0	0
AEIDLVCELAK	11	0	1259.64	Q3V3R1	Q3V3R1	yes	2	0.00024275	84.053	46522000	0	21263000	0	0	0	25259000
AEIDLVCELAKR	12	1	1415.74	Q3V3R1	Q3V3R1	yes	3	0.044452	26.703	10902000	0	10902000	0	0	0	0
AEIDMLDIR	9	0	1074.54	P97429	P97429	yes	2	0.0023577	70.056	1625600000	362970000	383130000	168030000	194410000	229140000	287880000
AEIINHLADLLTDQR	15	0	1720.91	Q9Z110	Q9Z110	yes	3	0.00043064	55.097	2746600	2746600	0	0	0	0	0
AEIIQER	7	0	857.461	Q8VCY6	Q8VCY6	yes	2	0.015639	53.968	27301000	5306000	2780700	739210	7071600	4776500	6626500
AEISFEDR	8	0	965.445	Q8BTM8	Q8BTM8	yes	2	0.0068696	77.732	742620000	242630000	81793000	37218000	99967000	120440000	160570000
AEISNAIDQYVTGTIGEGEDLVK	23	0	2421.19	Q9CWJ9	Q9CWJ9	yes	2;3	1.0256e-79	191.5	125630000	53807000	22429000	10761000	4945000	6408700	27283000
AEITDAEGLGLK	12	0	1215.63	O08788	O08788	yes	2	0.00022961	79.492	989170000	271420000	177670000	86455000	127600000	127860000	198180000
AEITSQESQISSYEEELLK	19	0	2183.05	P42567	P42567	yes	2;3	2.007e-96	225.54	159730000	28868000	44244000	24834000	20116000	15687000	25982000
AEIVPVTTTVLDDK	14	0	1499.81	Q921H8	Q921H8	yes	2	0.00059686	60.549	1173900000	367920000	252600000	94163000	0	222430000	236820000
AEIVPVTTTVLDDKGDK	17	1	1799.95	Q921H8	Q921H8	yes	3	0.0044167	36.127	135370000	57055000	0	20050000	0	25380000	32884000
AEIVPVTTTVLDDKGDKK	18	2	1928.05	Q921H8	Q921H8	yes	2;3;4	1.6232e-08	110.74	6234400000	1222900000	1009800000	460120000	1123300000	1229300000	1188900000
AEKDEPGAWEETFK	14	1	1635.74	Q8BHN3	Q8BHN3	yes	2;3	7.7645e-20	107.46	683140000	123870000	48916000	52886000	145640000	180700000	131140000
AEKDNAEIR	9	1	1044.52	P80313	P80313	yes	2	0.022506	57.347	212460000	0	67480000	60021000	0	84957000	0
AEKENTPSEANLQEEEVR	18	1	2071.97	Q9WVB0	Q9WVB0	yes	3	7.6154e-07	97.551	188090000	55409000	30008000	0	44941000	27613000	30118000
AEKTEVLSEDLLQIER	16	1	1871.98	Q3UIA2	Q3UIA2	yes	3	0.00015517	58.98	37084000	11386000	0	0	10468000	15230000	0
AELAELPLR	9	0	1010.58	Q9EQH3	Q9EQH3	yes	2	0.01539	55.064	67051000	38368000	13917000	14766000	0	0	0
AELAKVEEEIVTLR	14	1	1598.89	Q9CYZ2	Q9CYZ2	yes	2;3	2.2156e-07	115.68	684270000	141290000	112120000	50369000	187590000	74399000	118500000
AELDDTPMR	9	0	1046.47	Q8VIJ6	Q8VIJ6	yes	2	6.0679e-05	105.52	727300000	0	113980000	0	208600000	222880000	181840000
AELDGSER	8	0	875.398	O88322	O88322	yes	2	0.053071	40.882	983570000	0	22950000	269990000	261670000	177510000	251440000
AELDNELMEGK	11	0	1247.57	Q61136	Q61136	yes	2	0.043995	42.031	67419000	17714000	6965800	4687500	13528000	14029000	10495000
AELELELGR	9	0	1028.55	Q9QXS1	Q9QXS1	yes	2	0.048384	44.425	401100000	93568000	164160000	0	0	0	143370000
AELFTQSCADLDK	13	0	1496.68	Q62261	Q62261	yes	2	0.00013041	96.866	265590000	54832000	25159000	41899000	48765000	54023000	40913000
AELGALPDDFIDSLEK	16	0	1731.86	Q91YP2	Q91YP2	yes	2	2.8366e-07	106.38	692190000	202700000	191210000	96001000	43694000	34808000	123780000
AELGALPDDFIDSLEKTDEDKYK	23	2	2611.25	Q91YP2	Q91YP2	yes	3;4	2.112e-08	80.702	168400000	44097000	27598000	41997000	11439000	18248000	25018000
AELGEADEAELQR	13	0	1429.67	P62077	P62077	yes	2	7.4122e-28	177.64	133170000	25738000	278600	11447000	44142000	28736000	22830000
AELGLNEHHQNEVINYMR	18	0	2166.03	Q9JHQ5	Q9JHQ5	yes	3	0.0033215	35.304	256740000	43553000	0	33634000	63123000	64997000	51432000
AELLFQGK	8	0	904.502	O08528	O08528	yes	2	0.029771	55.531	343690000	35834000	40923000	0	110070000	64359000	92510000
AELLLEEAK	9	0	1014.56	P02469	P02469	yes	2	0.00035041	96.143	6490800000	4009000000	1189600000	631200000	247210000	265330000	148470000
AELLLEEAKR	10	1	1170.66	P02469	P02469	yes	2;3	8.4794e-05	89.827	6123300000	960890000	904740000	614060000	1233600000	1208600000	1201500000
AELLQNEAK	9	0	1014.53	P02469	P02469	yes	2	0.00036288	81.95	874060000	241380000	96360000	31222000	204530000	188940000	111640000
AELNEFLTR	9	0	1091.56	P62908	P62908	yes	2	0.00029122	130.66	5680400000	1232200000	200800000	636340000	1165700000	1292000000	1153400000
AELNPWPEYINTR	13	0	1601.78	Q9D0R2	Q9D0R2	yes	2	6.8176e-10	98.974	73031000	0	0	14613000	30548000	0	27871000
AELQEVQITEEKPLLPGQTPETAK	24	1	2648.39	Q9QYG0	Q9QYG0	yes	2;3	1.0275e-155	251.37	1931900000	363350000	343250000	131920000	140540000	505070000	447810000
AELQMLLEEEIPSGK	15	0	1685.85	Q8CBW3	Q8CBW3	yes	2	2.3735e-05	73.498	0	0	0	0	0	0	0
AELQMLLEEEIPSGKR	16	1	1841.96	Q8CBW3	Q8CBW3	yes	2;3	2.2817e-62	222.57	319130000	96937000	60783000	31743000	27642000	33175000	68852000
AELQTALAHTQQAAR	15	0	1607.84	Q921M4	Q921M4	yes	2	0.00017595	69.431	24612000	24612000	0	0	0	0	0
AELRDDPIISTHLAK	15	1	1677.9	Q8BG32	Q8BG32	yes	3;4	0.0063924	35.098	885490000	258560000	181850000	54249000	189230000	121440000	80157000
AELSDKVHK	9	1	1025.55	O08638	O08638	yes	2	0.00048525	99.815	347750000	0	0	0	0	0	347750000
AELSEGK	7	0	732.365	P58771	P58771	yes	2	0.044743	65.252	1208900000	230730000	0	0	283440000	311110000	383590000
AELSVIFADKPEK	13	1	1445.78	P41216	P41216	yes	3	0.0026352	49.298	171780000	26811000	0	24725000	74298000	45951000	0
AELVLIDEDDEK	12	0	1387.67	Q8BR92	Q8BR92	yes	2	0.026245	44.511	6481600	2779400	0	0	0	0	3702300
AELVVIEDAATPR	13	0	1382.74	Q9Z0P4	Q9Z0P4	yes	2	0.015412	46.318	186160000	25089000	28970000	30462000	27634000	43074000	30932000
AEMDAAVESCK	11	0	1209.5	Q9EQ20	Q9EQ20	yes	2	0.0024034	64.121	934760000	126710000	108520000	0	363030000	336490000	0
AEMDAAVESCKR	12	1	1365.6	Q9EQ20	Q9EQ20	yes	2;3	2.6492e-26	188.27	7227200000	727540000	354690000	382800000	861250000	2318600000	2582300000
AEMEDLVSSKDDVGK	15	1	1621.75	O08638	O08638	yes	2;3	7.4577e-107	193.77	2023500000	197480000	124320000	96729000	530840000	497800000	576340000
AEMEDLVSSKDDVGKNVHELEK	22	2	2471.18	O08638	O08638	yes	3;4	6.4951e-25	138.66	1148400000	191620000	348440000	0	361340000	52918000	194080000
AEMEEANIK	9	0	1033.47	Q99J47	Q99J47	yes	2	0.0040348	56.916	446370000	148890000	53621000	0	104240000	81595000	58026000
AEMQQILQGLDK	12	0	1372.7	Q91YI0	Q91YI0	yes	2	1.0399e-08	120.87	560480000	37848000	102950000	79353000	81031000	122670000	136630000
AENDVDNELLDYEDDEVETAAGADGTEAPAK	31	0	3265.39	Q9Z1N5	Q9Z1N5	yes	3	1.7872e-08	47.383	23887000	0	0	799760	9353400	0	13734000
AENDVDNELLDYEDDEVETAAGADGTEAPAKK	32	1	3393.49	Q9Z1N5	Q9Z1N5	yes	3	1.4439e-104	196.75	177630000	23649000	17728000	10177000	37742000	35803000	52535000
AENDVDNELLDYEDDEVETAAGADGTEAPAKKDVK	35	2	3735.68	Q9Z1N5	Q9Z1N5	yes	3	4.35e-11	53.231	42972000	0	0	0	23723000	0	19249000
AENEALAMQK	10	0	1103.53	Q61335	Q61335	yes	2	2.4267e-06	112.71	5085900000	971260000	548670000	614680000	1292100000	878040000	781190000
AENFFILR	8	0	1008.54	P59999	P59999	yes	2	4.5788e-05	108.46	371890000	179000000	105270000	87615000	0	0	0
AENFFILRR	9	1	1164.64	P59999	P59999	yes	3	0.03765	31.379	92665000	34641000	0	18663000	29515000	9846200	0
AENGLLMTPCYTANFVAPEVLKR	23	1	2593.3	P18654;P18653;Q9WUT3	P18654	yes	3	1.0243e-05	56.681	70468000	9782200	6179900	0	9489400	45017000	0
AENLQLLTENELHR	14	0	1678.86	Q8R409	Q8R409	yes	2;3	6.8005e-05	71.354	321920000	30590000	29889000	73940000	67098000	0	120400000
AENLVENFLEK	11	0	1304.66	O08736	O08736	yes	2	0.011254	52.576	24527000	0	24527000	0	0	0	0
AENNPWVTPIADQFQLGVSHVFEYIR	26	0	3029.5	Q01730	Q01730	yes	3	0.022119	26.253	11857000	0	6170000	5687400	0	0	0
AENPACPAVPSSAVTVSGER	20	0	1997.95	Q8VBX6	Q8VBX6	yes	2	2.1088e-05	79.69	56484000	30621000	25863000	0	0	0	0
AENSLSDGGPADSVEAAK	18	0	1716.78	Q78ZA7	Q78ZA7	yes	2	1.3179e-05	84.208	71372000	18694000	10188000	622280	41869000	0	0
AENSQLTER	9	0	1046.5	Q99PL5	Q99PL5	yes	2	0.0071903	61.765	278950000	0	125040000	0	153910000	0	0
AENSSLNLIGK	11	0	1144.61	P46460	P46460	yes	2	0.013579	50.786	562670000	159660000	63294000	62047000	75900000	109400000	92368000
AENYDISPADR	11	0	1249.56	Q02053	Q02053	yes	2	4.8206e-05	81.642	600520000	0	0	0	88130000	0	512390000
AEPAKIDAFR	10	1	1116.59	P09411	P09411	yes	2;3	0.0023251	55.314	2165000000	498810000	355060000	312290000	388660000	247560000	362620000
AEPDPSDPLETQAGK	15	0	1553.72	Q8VDQ8	Q8VDQ8	yes	2	0.0022087	43.914	14575000	2937400	1241700	255740	4260300	5879600	0
AEPEDHYFLLTEPPLNTPENR	21	0	2481.18	Q99JY9	Q99JY9	yes	2;3	6.6503e-25	138.46	1136600000	491180000	110840000	151050000	111650000	79392000	192470000
AEPEILELESK	11	0	1256.65	Q9WTQ5	Q9WTQ5	yes	2	8.0382e-07	113.38	1032900000	179390000	210250000	130210000	190850000	160370000	161850000
AEPEKSEGAAEEQPEPAPAPEQEAAAPGPAAGGEAPK	37	1	3564.65	Q91XV3	Q91XV3	yes	3	2.6757e-16	59.948	342640000	132480000	75601000	31741000	0	0	102810000
AEPHPCHTCR	10	0	1263.52	Q91XD7	Q91XD7	yes	2	0.010375	54.784	65627000	21307000	25109000	0	0	19211000	0
AEPPLNASAGDQEEK	15	0	1554.72	Q9JKR6	Q9JKR6	yes	2	3.0406e-05	88.311	65534000	45908000	0	19626000	0	0	0
AEPQPASSGLTDETAFSCCSDPDPSTK	27	0	2854.19	Q9CPU0	Q9CPU0	yes	3	0.00011706	37.045	210640000	25428000	18157000	20502000	33053000	63434000	50063000
AEPWGNELASAAAR	14	0	1441.69	Q60772	Q60772	yes	2	3.5186e-33	136.6	0	0	0	0	0	0	0
AEPYCSVLPGFTFIQHLPLSER	22	0	2560.28	Q8VDM6	Q8VDM6	yes	3	0.0001138	47.648	8763400	0	0	0	4438100	0	4325300
AEQCAEFDGTDFQGR	15	0	1729.7	Q9EPX2	Q9EPX2	yes	2	6.7284e-05	78.69	18845000	0	0	8049400	0	0	10795000
AEQCNPGELCQETVLLIK	18	0	2101.02	Q9JMI7	Q9JMI7	yes	2	0.00096106	48.376	16359000	0	5845800	3943900	6569200	0	0
AEQDIATLEQSISR	14	0	1559.78	Q91WK0	Q91WK0	yes	2	4.0441e-09	111.07	207720000	0	51443000	27822000	0	0	128460000
AEQDVENELLDYDEDEEPQAPQESTPAPPKKDVK	34	2	3852.77	Q8VDW0	Q8VDW0	yes	3	4.7085e-28	83.917	88968000	22886000	21672000	9924000	16986000	0	17500000
AEQEEEFISNTLFK	14	0	1683.8	D3YZP9	D3YZP9	yes	2;3	1.3953e-27	177.63	247700000	41579000	65813000	83278000	1633400	0	55395000
AEQEEYVQEGIR	12	0	1449.67	E9Q634	E9Q634	no	2	0.011661	49.243	0	0	0	0	0	0	0
AEQEPTAEQLAQIAAENEEDEHSVNYKPPAQK	32	1	3563.67	Q99PT1	Q99PT1	yes	3;4	1.4869e-104	197.01	23847000000	4941900000	3841400000	1735300000	4755900000	4492100000	4080300000
AEQESLEFGK	10	0	1136.54	Q5SYD0	Q5SYD0	yes	2	0.014032	38.875	34320000	0	0	2730400	12926000	11936000	6727100
AEQFYCGDTEGK	12	0	1403.57	Q60597	Q60597	yes	2	0.00015209	81.239	274480000	33732000	57979000	16523000	80632000	49325000	36284000
AEQINQAAGEASAVLAK	17	0	1669.86	Q99JB2	Q99JB2	yes	2	1.8977e-06	83.404	447460000	87686000	65793000	44901000	67437000	111730000	69910000
AEQMELDK	8	0	962.438	A6H584	A6H584	yes	2	0.022188	58.433	365370000	0	39912000	0	100800000	113410000	111240000
AEQMELDKTGCVDTK	15	1	1723.78	A6H584	A6H584	yes	2;3	8.7847e-73	232.62	1957900000	112650000	214730000	110030000	500730000	452020000	567700000
AEQQTADQLLAR	12	0	1342.68	P02468	P02468	yes	2	4.5131e-14	162.68	5378400000	1044400000	677670000	633990000	1274800000	1006500000	741020000
AEQSLHDLQER	11	0	1324.64	P70302	P70302	yes	2	2.5758e-08	122.46	238980000	0	0	31940000	58208000	79457000	69379000
AEQVALSR	8	0	872.472	Q00612	Q00612	yes	2	0.0008538	90.906	2467600000	26968000	571670000	747290	718840000	661090000	488250000
AESAESGGPPGAQDSAADGGPAEPK	25	0	2251.98	Q8R317	Q8R317	yes	2;3	4.7676e-12	88.504	126350000	14316000	13364000	7349500	36193000	26964000	28168000
AESCEALGTVPEHER	15	0	1683.75	Q8R313	Q8R313	yes	2	1.195e-05	79.471	25416000	5952400	3616000	518520	7029700	6642000	1656800
AESDWDTVTVLR	12	0	1390.67	Q9JMG1	Q9JMG1	yes	2	8.9613e-07	110.31	84714000	8130700	16424000	19864000	16217000	7851400	16228000
AESEVPIVK	9	0	970.534	Q6A065	Q6A065	yes	1	0.044724	71.296	619760000	111400000	110670000	79010000	70533000	165580000	82572000
AESIIIR	7	0	800.476	P60670	P60670	yes	1;2	0.0065757	69.998	383480000	78252000	39385000	49124000	70245000	82280000	64196000
AESLEEFIK	9	0	1064.54	Q60675	Q60675	yes	1;2	2.2276e-07	150.05	1662900000	342100000	188740000	114970000	353350000	271000000	392690000
AESLIFR	7	0	834.46	Q9CQ65	Q9CQ65	yes	2	0.019037	94.262	1158400000	274270000	227490000	198840000	218030000	100410000	139350000
AESLQQEVEALK	12	0	1343.69	O08788	O08788	yes	2	1.1795e-15	111.79	365420000	134080000	55285000	55960000	64041000	56057000	0
AESLQQEVEALKER	14	1	1628.84	O08788	O08788	yes	2;3	3.1332e-14	122.64	1150600000	144270000	231090000	181490000	248530000	174990000	170210000
AESPVFVQTDKPIYKPGQIVK	21	2	2343.28	Q61838	Q61838	yes	2;3;4	5.0994e-10	77.221	2456900000	165240000	173190000	203170000	666390000	653000000	595910000
AESQNVAEESELETQK	16	0	1790.82	Q6NVE8	Q6NVE8	yes	2	0.020596	35.492	55562000	18787000	0	0	0	24003000	12772000
AESSAATQSPSVSSSSSGAEPSALGGGGGSPGACPALGAK	40	0	3488.6	Q9ES97	Q9ES97	yes	3;4	2.2708e-56	121.79	690660000	150600000	60964000	76200000	146250000	102880000	153770000
AETAAESGGGGDSGVGACER	20	0	1836.75	Q91XI1	Q91XI1	yes	2	3.6411e-06	84.166	65973000	22503000	0	5783500	16206000	0	21480000
AETAPLPTSVDDTPEVLNR	19	0	2024.01	Q99L43	Q99L43	yes	2;3	5.8673e-21	132.5	416040000	73662000	48858000	19195000	60432000	97975000	115920000
AETEEGPDVLR	11	0	1214.58	Q01405	Q01405	yes	2	0.00023397	84.479	264460000	130150000	63654000	70648000	0	0	0
AETELKELEQK	11	1	1316.68	O08638	O08638	yes	2	2.9104e-07	116.74	358380000	83610000	48580000	35103000	44920000	0	146160000
AETFTFHSDICTLPEK	16	0	1894.88	P07724	P07724	yes	2;3	6.9123e-133	277.94	53964000000	9953800000	6791300000	5084700000	10212000000	13397000000	8525200000
AETFTFHSDICTLPEKEK	18	1	2152.01	P07724	P07724	yes	2;3;4	1.7332e-283	343.55	448170000000	81115000000	67977000000	54415000000	85972000000	83584000000	75112000000
AETLAGATVDDTDGSSGTR	19	0	1822.82	Q6P9Q4	Q6P9Q4	yes	2	3.8136e-05	75.017	118030000	30978000	17501000	0	29298000	24066000	16184000
AETLASSLQEDLAHTR	16	0	1740.86	Q2KN98	Q2KN98	yes	3	0.00011539	61.127	105210000	30990000	29399000	7720700	9515100	27583000	0
AETLEFNDIFQEVK	14	0	1681.82	Q08943	Q08943	yes	2	1.1228e-24	175.15	70212000	34142000	1558400	7812700	5628100	8538000	12533000
AETMTVSSLAIR	12	0	1277.66	Q9Z2H5	Q9Z2H5	yes	2	0.066355	34.898	36872000	0	0	0	36872000	0	0
AETSDVANAVLDGADCIMLSGETAK	25	0	2537.16	P53657	P53657	yes	3	0.0016839	33.156	9929100	0	0	0	0	9929100	0
AETVADTR	8	0	861.419	O70492	O70492	yes	2	0.0032685	56.916	854510000	276420000	187250000	93058000	0	183750000	114040000
AETVADTRR	9	1	1017.52	O70492	O70492	yes	2	0.0016196	72.879	1335200000	0	275180000	270830000	789180000	0	0
AETVQAALEEAQR	13	0	1414.71	Q61292	Q61292	yes	2;3	5.891e-13	131.66	1283900000	230020000	175450000	105060000	218600000	164700000	390110000
AETYDFLFK	9	0	1132.54	Q91ZR1	Q91ZR1	yes	2	0.018457	38.75	102070000	23502000	17916000	4121100	32624000	12883000	11026000
AEVAAIYEPPQIGTQNSLELLEDPKAEVVDEIAAK	35	1	3749.93	P60670	P60670	yes	3	0.071077	14.414	16291000	4613200	0	0	4489200	7188500	0
AEVCADCSAPDPGWASISR	19	0	2047.87	Q68FF6	Q68FF6	yes	2	8.0908e-10	112.55	74925000	13093000	0	10610000	28608000	22614000	0
AEVDLQGIK	9	0	971.529	Q99JG3	Q99JG3	yes	2	0.07042	41.724	77021000	0	0	14875000	0	0	62147000
AEVDVADELLENLAK	15	0	1627.83	Q9D1H7	Q9D1H7	yes	2	3.7588e-05	62.861	55622000	12962000	11873000	2285400	5332300	10346000	12823000
AEVEAIMEQLK	11	0	1259.64	A3KGV1	A3KGV1	yes	2;3	1.7957e-06	108.35	810230000	27767000	385440000	69883000	0	18903000	308240000
AEVEETLK	8	0	917.471	P62627	P62627	yes	2	0.0013107	78.149	196020000	45737000	29718000	0	52383000	34125000	34059000
AEVEETLKR	9	1	1073.57	P62627	P62627	yes	2	6.5387e-05	111.61	2706800000	540100000	465760000	89765000	861920000	384780000	364470000
AEVGEIIEGCR	11	0	1231.59	Q8CHK4	Q8CHK4	yes	2	0.0029251	49.448	12678000	5642200	4301100	0	2362700	0	371560
AEVGKDESVITEEMNGK	17	1	1834.86	O70318	O70318	yes	2;3	4.0861e-06	92.703	141360000	25078000	43647000	10946000	22889000	25295000	13508000
AEVGQEGEAGQFDGEK	16	0	1649.72	Q9WTQ5	Q9WTQ5	yes	2	8.255e-32	168.41	1162600000	303440000	210160000	172860000	190620000	160160000	125340000
AEVGQEGEAGQFDGEKVK	18	1	1876.88	Q9WTQ5	Q9WTQ5	yes	3	0.00030486	50.358	582110000	377370000	98574000	0	106160000	0	0
AEVGVPAEFGIWTR	14	0	1530.78	Q8BTM8	Q8BTM8	yes	2	1.6198e-07	97.203	102310000	25057000	61882000	0	15375000	0	0
AEVITCDVLLVCIGR	15	0	1716.89	O08749	O08749	yes	2	0.017293	41.542	1516700	0	0	0	0	0	1516700
AEVQQLR	7	0	842.461	Q9CR98	Q9CR98	yes	2	0.0032843	97.068	792310000	116470000	97570000	2445500	225440000	172190000	178200000
AEVQTLVSR	9	0	1001.55	Q8BJ64	Q8BJ64	yes	2	0.008765	59.067	819050000	105610000	61899000	69525000	193100000	143980000	244940000
AEVSELPNVVR	11	0	1211.65	Q9CZD3	Q9CZD3	yes	2	0.010395	53.237	280560000	0	106650000	173040000	875980	0	0
AEVTAFTNSIDAELR	15	0	1635.81	Q9R269	Q9R269	yes	2	1.8596e-05	94.487	87103000	0	15773000	0	24072000	26634000	20625000
AEYDLTTR	8	0	967.461	P60229	P60229	yes	2	0.052278	29.743	143250000	23523000	13516000	12482000	34932000	27943000	30854000
AEYEFDSPYWDDISDSAK	18	0	2136.88	Q91YS8;Q8BW96	Q91YS8	no	2	2.4248e-07	104.88	12105000	4790600	0	2056500	2291900	2965800	0
AEYLCQIGDKEGALTAFR	18	1	2040.99	Q99JI4	Q99JI4	yes	3	1.6225e-05	70.837	65880000	13797000	0	0	25497000	0	26585000
AEYLRLPHSLAMIR	14	1	1668.91	Q9DBM2	Q9DBM2	yes	3	2.0225e-05	77.746	26446000	0	1289700	0	23715000	0	1441000
AEYNEVLLEEGK	12	0	1392.68	Q60855	Q60855	yes	2	0.00028143	78.324	67358000	4340000	2327400	619850	4144300	0	55927000
AFAAGADIK	9	0	862.455	Q8BH95	Q8BH95	yes	2	0.015549	54.982	3440500000	239880000	218850000	333250000	939380000	837460000	871710000
AFAAQEDLEK	10	0	1120.54	P26043	P26043	yes	2	8.6767e-05	94.692	2301300000	588920000	304360000	104900000	523700000	400910000	378470000
AFAAQEDLEKTKEELK	16	2	1848.95	P26043	P26043	yes	3	0.00080831	52.862	138220000	75313000	0	62911000	0	0	0
AFAEAAGSAETLSVEK	16	0	1579.77	Q8R3B1	Q8R3B1	yes	2	7.1867e-08	104.26	184560000	43982000	31102000	37651000	0	71825000	0
AFAFVTFADDKVAQSLCGEDLIIK	24	1	2657.34	Q921F2	Q921F2	yes	3	2.4347e-13	99.078	74690000	13963000	12816000	16136000	17171000	6845400	7758400
AFAHITGGGLLENIPR	16	0	1664.9	Q64737	Q64737	yes	2;3	6.7985e-05	66.246	904790000	175770000	194660000	143080000	142050000	134850000	114360000
AFALDVINSAHER	13	0	1441.73	Q91VM9	Q91VM9	yes	2;3	7.6015e-05	99.669	1169200000	114800000	140930000	134100000	242890000	269360000	267150000
AFALYSEDEGVLR	13	0	1468.72	O88322	O88322	yes	2	4.9559e-14	140.14	7559800000	1672500000	1313800000	953470000	1438200000	1046100000	1135800000
AFAMIIDKLEEDINSSMTNSTAASRPPVTLR	31	2	3377.7	P60335	P60335	yes	3;4	1.7391e-75	167.22	190440000	26583000	28152000	0	48725000	37610000	49365000
AFAMIIDKLEEDISSSMTNSTAASRPPVTLR	31	2	3350.68	Q61990	Q61990	yes	4	6.1497e-22	83.332	96721000	10651000	19095000	18976000	14131000	15943000	17925000
AFANLRK	7	1	818.476	Q61753	Q61753	yes	2	0.021213	75.311	1844500000	268820000	295650000	221300000	428460000	279960000	350360000
AFAPILPHLAEEVFQHIPYVTEPK	24	0	2745.45	Q8BIJ6	Q8BIJ6	yes	4	0.0062412	28.156	75176000	9645800	5656200	6869100	21846000	8901500	22258000
AFAQAQSHIFIEK	13	0	1488.77	Q61838	Q61838	yes	2	0.0075416	58.158	0	0	0	0	0	0	0
AFAYLQVPER	10	0	1192.62	Q05793	Q05793	yes	2	6.0418e-05	98.048	976630000	277590000	268170000	66944000	12348000	115880000	235690000
AFCAENLEEK	10	0	1209.53	Q8BWG8	Q8BWG8	yes	2	8.6767e-05	94.692	783490000	236580000	150160000	80546000	137980000	146750000	31479000
AFCAGGDIK	9	0	937.433	Q8QZS1	Q8QZS1	yes	2	0.0063429	63.216	1129400000	86497000	86551000	152010000	241140000	319080000	244100000
AFCAPPAYLTHQQK	14	0	1630.79	Q9CQJ8	Q9CQJ8	yes	2	1.1786e-06	106.54	1551400000	185860000	160600000	106090000	438160000	316300000	344370000
AFCGFEDPR	9	0	1097.46	Q9QXS1	Q9QXS1	yes	2	0.0063429	63.216	397260000	106280000	101410000	66743000	70985000	0	51843000
AFCQELLQEEPR	12	0	1518.71	Q9ERI6	Q9ERI6	yes	2	0.00031652	77.279	0	0	0	0	0	0	0
AFCTGQELQLVQLEGGGGSGTYR	23	0	2427.15	Q99MS7	Q99MS7	yes	2	0.044357	29.227	0	0	0	0	0	0	0
AFDCPETEYPAK	12	0	1426.61	Q8BHG1	Q8BHG1	yes	2	0.048492	37.744	117480000	0	50799000	0	0	36633000	30052000
AFDFLSEETEASLASRR	17	1	1927.93	Q58A65	Q58A65	yes	3	0.022429	28.032	143380000	33947000	32221000	6093000	36831000	0	34291000
AFDITYVR	8	0	983.508	P02468	P02468	yes	1;2	0.0018622	130.64	7006400000	1259200000	1063100000	878070000	1472400000	1225600000	1108100000
AFDLAPPEAVPQQK	14	0	1509.78	Q7TSV4	Q7TSV4	yes	2	0.048479	34.444	30940000	0	9008000	0	21932000	0	0
AFDLFNPNFK	10	0	1211.6	Q8VE22	Q8VE22	yes	2	0.008302	56.209	66465000	0	0	12442000	25975000	0	28047000
AFDNDVDALCNLR	13	0	1521.69	Q99MN9	Q99MN9	yes	2;3	3.8596e-20	160.22	3385900000	360690000	276330000	334930000	675790000	817980000	920150000
AFDQGADAIYEHINEGK	17	0	1876.86	Q8R1I1	Q8R1I1	yes	2;3	7.7742e-25	149.36	4778400000	330990000	493480000	521270000	1461800000	875120000	1095800000
AFDSGIIPMEFVNK	14	0	1566.78	Q91V92	Q91V92	yes	2	1.2617e-06	115.06	924430000	5362600	12790000	2763600	189300000	543240000	170970000
AFEDDDITHVEGSVDPIR	18	0	2013.93	Q9CZ30	Q9CZ30	yes	2;3	3.5716e-84	225.01	1093000000	330860000	174820000	165470000	92206000	129270000	200410000
AFEDELR	7	0	878.413	P15508	P15508	yes	2	0.040613	67.032	24521000	0	0	0	0	24521000	0
AFEDEMSGR	9	0	1040.42	Q62261	Q62261	yes	2	0.0001144	99.815	1848600000	383280000	243550000	347810000	459020000	414950000	0
AFEDWLNDDLGSYQGAQENR	20	0	2327.01	Q9EPJ9	Q9EPJ9	yes	3	0.0076145	32.006	2896700	2896700	0	0	0	0	0
AFEEAEK	7	0	822.376	Q01853	Q01853	yes	2	0.02532	77.282	380110000	111420000	0	49346000	86514000	46174000	86655000
AFEHALSHIQHNQFQAR	17	0	2033	O88492	O88492	yes	2;3;4;5	4.705e-127	264.16	23452000000	3492000000	3658300000	4367800000	6666000000	1773200000	3494700000
AFESWLEQEQEKLDR	15	1	1906.91	Q6ZWR6	Q6ZWR6	yes	3	0.0016425	45.722	55861000	10802000	7998400	7820400	8547400	9153400	11539000
AFFESHPAPSAER	13	0	1444.67	Q11011	Q11011	yes	3	0.043093	26.942	887690000	131100000	76202000	92124000	226010000	189830000	172430000
AFFPCFDTPAVK	12	0	1398.66	Q8VCT3	Q8VCT3	yes	2	0.00031024	77.674	608240000	120370000	169600000	51503000	105670000	95557000	65549000
AFFSEVER	8	0	983.471	P50580	P50580	yes	2	1.9202e-05	106.36	23977000	0	23977000	0	0	0	0
AFFSEVERR	9	1	1139.57	P50580	P50580	yes	3	0.00027011	80.688	218130000	88909000	29648000	32393000	67182000	0	0
AFFSPFR	7	0	870.439	Q3UQ28	Q3UQ28	yes	2	0.027584	75.311	132810000	47915000	26956000	33457000	24478000	0	0
AFGAPNVVEDEIDQYLSK	18	0	1993.96	P60670	P60670	yes	2;3	1.5025e-33	159.04	323070000	89969000	45810000	22073000	20766000	46908000	97546000
AFGFMTR	7	0	828.395	P61458	P61458	yes	2	0.044743	65.252	202870000	56950000	46074000	48416000	22181000	0	29246000
AFGFSHLEALLDDSK	15	0	1648.81	Q7TQI3	Q7TQI3	yes	2;3	3.5287e-31	166.3	363660000	35327000	10286000	25918000	6751000	261380000	23998000
AFGFSHLEALLDDSKELQR	19	1	2175.1	Q7TQI3	Q7TQI3	yes	3	2.2102e-05	63.302	110800000	0	4254800	0	4914100	82560000	19069000
AFGGQSLK	8	0	806.429	Q8K2B3	Q8K2B3	yes	2	0.048794	43.083	4356500000	589280000	462380000	232160000	1109000000	1004400000	959330000
AFGPGIEGK	9	0	874.455	Q80X90	Q80X90	yes	2	0.0082745	66.568	1117300000	310410000	135600000	21594000	316120000	132720000	200900000
AFGPGLEGGLVNK	13	0	1257.67	Q8VHX6	Q8VHX6	yes	2	0.024769	43.717	42128000	13428000	0	0	0	0	28700000
AFGPGLEPTGCIVDRPAEFTIDAR	24	1	2588.27	Q8VHX6	Q8VHX6	yes	3	0.0001121	45.205	283700000	105980000	103050000	46779000	27893000	0	0
AFGPGLQGGNAGSPAR	16	0	1455.72	Q8BTM8	Q8BTM8	yes	2	2.5461e-07	107.5	6782300000	1786400000	1020000000	806610000	1076500000	909260000	1183500000
AFGWYPHLGR	10	0	1202.6	P21956	P21956	yes	3	0.0022086	54.722	203750000	65220000	28675000	42545000	0	29561000	37751000
AFGYYGPLR	9	0	1042.52	P84104	P84104	yes	2	6.5036e-05	106.04	954930000	52105000	318170000	10667000	51303000	474210000	48472000
AFHFYLVR	8	0	1051.56	Q8R2G4	Q8R2G4	yes	3	0.0061994	55.676	626630000	62814000	61784000	74969000	156840000	147480000	122740000
AFHNEAQVNPER	12	0	1410.66	P11983	P11983	yes	2	0.051335	36.96	1745400000	289760000	195800000	212220000	378040000	360430000	309190000
AFHNEAQVNPERK	13	1	1538.76	P11983	P11983	yes	2	0.0069967	60.549	0	0	0	0	0	0	0
AFHPFIAGPYNR	12	0	1388.7	Q8VDJ3	Q8VDJ3	yes	2;3	0.00042742	63.624	1124400000	295940000	216010000	139200000	195860000	103580000	173770000
AFIDCCNHITK	11	0	1377.62	P01027	P01027	yes	2;3	2.5962e-05	98.898	3438900000	411580000	371960000	363800000	716750000	1055900000	518970000
AFIDPLGLPGR	11	0	1154.64	Q9CZR2;O35409	Q9CZR2	no	2	0.00033034	81.017	121480000	29540000	24060000	14133000	24900000	0	28852000
AFIDPLGLPGRPFYR	15	1	1717.93	O35409	O35409	yes	3	0.00084609	50.897	42828000	0	1506700	792060	20380000	18131000	2018700
AFIFIDESHITHAFTWLSQK	20	0	2390.21	P28665	P28665	yes	3;4	1.9553e-05	58.123	72423000	0	0	0	36191000	18017000	18214000
AFIHWVSQPLVCEIR	15	0	1853.96	Q8BML9	Q8BML9	yes	3	0.0075119	38.376	424220000	96869000	81698000	63266000	102820000	0	79571000
AFIITGQTYTR	11	0	1269.67	P54822	P54822	yes	2	0.00061334	75.416	180630000	21303000	20929000	0	44476000	46891000	47030000
AFITNIPFDVK	11	0	1263.69	Q9D0E1	Q9D0E1	yes	2	1.9448e-08	127.7	1478500000	247710000	280360000	243180000	275970000	203810000	227490000
AFIVLNPDYK	10	0	1178.63	Q3UNX5	Q3UNX5	yes	2	0.009548	55.353	171860000	0	0	0	46009000	70106000	55745000
AFIVTDEDIR	10	0	1177.6	Q9Z2E1	Q9Z2E1	yes	2	0.00092514	75.652	2387200000	225580000	189370000	212680000	1561800000	149840000	47911000
AFKDIDIEDLEELDPDFIMAK	21	1	2466.19	P23116	P23116	yes	3	0.047648	27.168	16491000	0	0	0	4611400	0	11879000
AFKDTGKTPVEPEVAIHR	18	2	1994.06	P60867	P60867	yes	3;4	5.8582e-10	110.74	4469700000	925730000	554070000	392320000	1218100000	635930000	743620000
AFLADPSAFAAAAPAAAATTAAPAAAAAPAK	31	0	2695.4	P14869	P14869	yes	2;3	8.7859e-31	87.155	127760000	5043400	12762000	0	10913000	72316000	26722000
AFLADPSAFAAAAPAAAATTAAPAAAAAPAKAEAK	35	1	3094.61	P14869	P14869	yes	3;4	7.4517e-35	94.059	654890000	112060000	65485000	164970000	108260000	119750000	84373000
AFLAELEQNSPK	12	0	1345.69	Q9QXZ0	Q9QXZ0	yes	2	0.0036868	57.792	152360000	0	40881000	0	34267000	41016000	36196000
AFLDFHSLPYQVVEVNPVR	19	0	2229.16	Q8BWM0	Q8BWM0	yes	3	0.049035	25.995	2281400	0	2281400	0	0	0	0
AFLDSLPDVK	10	0	1103.59	Q8CGY8	Q8CGY8	yes	2	0.008544	56.043	184480000	46569000	19297000	0	31898000	42680000	44039000
AFLEALQNQAETSSK	15	0	1635.81	Q9CQN1	Q9CQN1	yes	2	2.5218e-36	184.02	1640300000	201410000	239580000	132380000	324590000	336620000	405720000
AFLEENQLDYIIR	13	0	1622.83	Q60676	Q60676	yes	2	0.00047859	79.795	0	0	0	0	0	0	0
AFLEVNEEGSEAAASTSVVITGR	23	0	2336.15	P32261	P32261	yes	2;3	5.8697e-80	195.13	365560000	21554000	25721000	48680000	128690000	102570000	38340000
AFLGESISALDIK	13	0	1362.74	Q8C6K9	Q8C6K9	yes	2	7.7499e-05	89.231	470090000	57066000	0	103120000	213580000	37736000	58582000
AFLHIPAK	8	0	895.528	P10493	P10493	yes	2	0.0074296	76.134	2969300000	630820000	345440000	300220000	670380000	526040000	496360000
AFLIEEQK	8	0	976.523	Q9D1R9	Q9D1R9	yes	2	0.0053804	82.241	4099300000	1008900000	677250000	0	834250000	725300000	853610000
AFLSSHLQDLSTVVR	15	0	1671.89	O35206	O35206	yes	2;3	4.8192e-43	197.47	24084000000	4594200000	5070000000	4834600000	3676000000	3058500000	2850300000
AFLSSHLQDLSTVVRK	16	1	1799.99	O35206	O35206	yes	3;4	0.0018245	43.208	260190000	47420000	0	94766000	26440000	40969000	50598000
AFLSSPEHVNRPINGNGKQ	19	2	2064.05	P19157;P46425	P19157	yes	2;3;4	4.2471e-96	233.79	2713600000	352140000	411840000	21408000	686240000	582690000	659260000
AFLTLAEDILR	11	0	1260.71	P61027	P61027	yes	2	0.0076386	57.164	43438000	0	0	0	14878000	15544000	13017000
AFMVTDDDIR	10	0	1181.54	Q9Z2D8	Q9Z2D8	yes	2	0.025329	49.189	60205000	13002000	0	4204300	0	18518000	24481000
AFNADFR	7	0	839.393	Q9JHI5	Q9JHI5	yes	2	0.014303	98.418	3361400000	228560000	248960000	267600000	1088400000	625960000	901960000
AFNDPFIQK	9	0	1078.54	Q61699	Q61699	yes	2	0.02572	53.493	368530000	69516000	63819000	40783000	73089000	55592000	65727000
AFNTISAWALQSGTLDASR	19	0	2008	Q923B6	Q923B6	yes	2	0.038364	32.353	1067800	0	0	0	0	1067800	0
AFPAWADTSILSR	13	0	1433.73	Q9EQ20	Q9EQ20	yes	2;3	3.5581e-20	160.56	124330000	0	0	0	1812500	15822000	106690000
AFPPLREPVFR	11	1	1327.74	Q8VE22	Q8VE22	yes	3	0.063652	26.012	53165000	0	0	0	32194000	20971000	0
AFPSYFSK	8	0	945.46	Q9CQ69	Q9CQ69	yes	1	0.045164	140.09	46258000	0	0	0	0	46258000	0
AFQFVETHGEVCPANWTPESPTIKPSPTASK	31	1	3412.64	P20108	P20108	yes	3;4	2.3572e-22	89.356	2716900000	353170000	339950000	280960000	689000000	400040000	653750000
AFQINTFNLK	10	0	1194.64	P17047	P17047	yes	2	0.00074593	79.148	193100000	128990000	64110000	0	0	0	0
AFQKVPELLGPEDQLVLGPDQPEDEVGESSEEEPVESR	38	1	4176.99	Q91VJ2	Q91VJ2	yes	3;4	4.2724e-51	116.55	204590000	42043000	35297000	44264000	23136000	25744000	34110000
AFQNTLSDLK	10	0	1135.59	P21300	P21300	yes	2	7.3815e-05	96.342	4882300000	1288500000	0	0	75817000	45006000	3473000000
AFQNVIAPR	9	0	1014.56	Q8BFR4	Q8BFR4	yes	2	0.0018433	75.825	337820000	0	116910000	92330000	128580000	0	0
AFSDPFVEAEK	11	0	1238.58	Q61316	Q61316	yes	2	0.00036934	80.245	1263900000	208550000	184030000	78752000	296260000	268180000	228090000
AFSGYLGPDESK	12	0	1269.59	Q9R0P3	Q9R0P3	yes	2	8.8474e-05	90.793	1346200000	305800000	187000000	129490000	270130000	255940000	197870000
AFSGYLGPDESKWK	14	1	1583.76	Q9R0P3	Q9R0P3	yes	3	0.087034	17.982	122700000	19075000	26330000	11672000	0	8323000	57301000
AFSTWLK	7	0	851.454	P26041	P26041	yes	2	0.040613	67.032	1765400000	452860000	344860000	269410000	279550000	233390000	185340000
AFSYYGPLR	9	0	1072.53	Q8BL97	Q8BL97	yes	2	0.0026169	69.598	447960000	154240000	0	0	0	143650000	150080000
AFTFDDEDDELSQLK	15	0	1771.78	Q8BGQ1	Q8BGQ1	yes	2	1.1891e-05	98.676	83584000	16247000	14337000	7352400	13030000	17351000	15267000
AFTGFIVEADTPGIHIGKK	19	1	2000.07	P45952	P45952	yes	2;3;4	1.9308e-58	182.17	4565800000	872710000	686020000	629310000	886700000	962390000	528630000
AFTHTAQYDEAISDYFR	17	0	2033.91	Q9CWJ9	Q9CWJ9	yes	2;3	2.1789e-41	168.64	1175200000	226570000	177650000	126530000	258140000	188250000	198050000
AFTHTAQYDEAISDYFRK	18	1	2162.01	Q9CWJ9	Q9CWJ9	yes	3	0.030065	23.864	272710000	61536000	0	45729000	78416000	46416000	40613000
AFTMDCITLEGDQVSHR	17	0	1978.89	Q9CW03	Q9CW03	yes	3	0.0032326	38.057	131710000	36035000	24064000	9683200	25389000	18032000	18503000
AFTSQASATMHLPATIGDYTDFYSSR	26	0	2837.3	P35505	P35505	yes	3	5.3565e-08	65.248	84246000	5741900	0	12135000	6659600	59710000	0
AFVAIGDYNGHVGLGVK	17	0	1715.9	P25444	P25444	yes	2	0.0074447	42.818	72803000	0	28786000	36256000	3986800	0	3774500
AFVDFFSQCLHEEYK	15	0	1918.86	O70503	O70503	yes	3	4.2797e-06	93.478	57137000	6429700	4031100	0	4084300	42592000	0
AFVDLTNQVSCSGDVK	16	0	1738.82	Q9CYR6	Q9CYR6	yes	2	0.022001	37.042	49798000	11611000	0	0	9852100	0	28335000
AFVDSCLQLHETK	13	0	1546.74	P51174	P51174	yes	2;3	2.0023e-05	73.927	1748200000	311470000	187520000	239510000	247310000	326750000	435630000
AFVDSCLQLHETKR	14	1	1702.85	P51174	P51174	yes	3	9.0325e-05	63.727	526390000	48295000	37419000	58261000	165940000	63582000	152890000
AFVEFLTDEIK	11	0	1310.68	O35658	O35658	yes	2	9.3719e-07	93.345	224910000	91386000	41208000	28192000	14966000	28143000	21015000
AFVEFLTDEIKEEK	14	1	1696.86	O35658	O35658	yes	2;3	2.6096e-76	239.61	6485900000	1567100000	1091600000	326580000	225620000	1340900000	1934100000
AFVEFLTDEIKEEKK	15	2	1824.95	O35658	O35658	yes	3;4	1.6621e-07	74.475	479330000	69204000	72791000	14717000	98675000	119310000	104630000
AFVHWYVGEGMEEGEFSEAR	20	0	2329.01	P05214;P68369;P68373;P05213;P68368	P05213	no	2;3	2.2263e-22	137.45	2222200000	553290000	368410000	376230000	436190000	272690000	215440000
AFVRPSGTEDIVR	13	1	1445.76	Q9CYR6	Q9CYR6	yes	2;3	1.157e-06	113.76	596250000	126600000	32993000	39846000	155070000	115520000	126220000
AFYAELYHIISSNLEK	16	0	1896.96	P97372	P97372	yes	2;3	3.0364e-61	212.95	701020000	380400000	54661000	58021000	66487000	68888000	72565000
AFYECLAACEGSR	13	0	1532.64	Q9CYD3	Q9CYD3	yes	2	0.0087155	51.643	50116000	28976000	5716100	15424000	0	0	0
AFYEHAPK	8	0	961.466	P01027	P01027	yes	2	0.086048	57.047	354060000	0	0	81247000	152020000	120790000	0
AFYMEEGAPYCER	13	0	1621.65	Q3TJD7	Q3TJD7	yes	2	0.00015936	94.688	241340000	37598000	25011000	23976000	51543000	42096000	61120000
AFYNNVLGEYEEYITK	16	0	1951.92	P29758	P29758	yes	2	6.7446e-16	139.49	248130000	68407000	50865000	26629000	58663000	30855000	12713000
AGAACCFSDEQFR	13	0	1517.6	P53808	P53808	yes	2	2.8162e-07	116.24	109870000	24492000	15378000	19389000	23184000	13936000	13490000
AGAAGTSEATSSVR	14	0	1263.61	Q9R069	Q9R069	yes	2	0.0011093	62.68	1314500000	222970000	91419000	120070000	360220000	220800000	299030000
AGAEQLDSWLTDEER	15	0	1718.77	Q3U0V2	Q3U0V2	yes	2	1.4143e-15	140.03	242010000	103680000	0	25230000	30696000	28121000	54277000
AGAESDGQFQFTGIK	15	0	1554.73	Q78IK2	Q78IK2	yes	2	4.9393e-21	143.46	339000000	38567000	0	69046000	55052000	99626000	76709000
AGAGAVVPK	9	0	768.449	Q9DC70	Q9DC70	yes	2	0.0034194	68.224	1547400000	187930000	136880000	150370000	257920000	402330000	412000000
AGAGLSSLCLVLSTRPHC	18	1	1897.95	Q99LD8	Q99LD8	yes	3	0.0015061	42.633	706260000	102060000	99258000	105200000	166560000	134840000	98347000
AGAGSATLSMAYAGAR	16	0	1453.7	P08249	P08249	yes	2	8.793e-37	183.28	4266600000	742660000	620490000	148580000	1068100000	614430000	1072400000
AGAIAPCEVTVPAQNTGLGPEK	22	0	2179.09	P14869	P14869	yes	2;3	1.0432e-42	155.86	2298500000	413750000	415630000	170190000	451540000	448970000	398450000
AGALLPAIR	9	0	880.549	Q61001	Q61001	yes	2	0.010491	58.981	107990000	0	0	52761000	0	55234000	0
AGALPSHSLLNSSSHVPVSAGSLTNR	26	0	2558.32	Q61409	Q61409	yes	3	0.0067544	31.054	0	0	0	0	0	0	0
AGALQCSPSDVYTK	14	0	1495.7	P26039	P26039	yes	2	5.6507e-05	97.203	950500000	228330000	151420000	119710000	124530000	146010000	180500000
AGALQCSPSDVYTKK	15	1	1623.79	P26039	P26039	yes	3	1.0996e-06	102.52	2305500000	643880000	357420000	155440000	412450000	372230000	364080000
AGALQVCPTDSYTK	14	0	1509.71	Q71LX4	Q71LX4	yes	2	0.0047463	51.03	0	0	0	0	0	0	0
AGALQVCPTDSYTKR	15	1	1665.81	Q71LX4	Q71LX4	yes	3	0.00017675	58.723	630850000	151970000	79595000	73900000	133380000	97994000	94004000
AGAPPGLFNVVQGGAATGQFLCHHR	25	0	2561.27	Q9JLJ2	Q9JLJ2	yes	3;4	5.032e-12	87.793	2117400000	359210000	241440000	289850000	378870000	475810000	372220000
AGASEEELLR	10	0	1073.54	Q5RKZ7	Q5RKZ7	yes	2	0.00014774	80.706	0	0	0	0	0	0	0
AGASIVGVNCHFDPSVSLQTVK	22	0	2285.15	O35490	O35490	yes	2	4.2692e-79	189.99	69972000	0	0	69972000	0	0	0
AGATSEGVLANFFNSLLSKK	20	1	2053.08	Q8R1Q8	Q8R1Q8	yes	3	0.056593	17.43	2595100	0	0	2595100	0	0	0
AGATVYITGR	10	0	1007.54	Q99L04	Q99L04	yes	2	0.0045361	60.598	355930000	135180000	0	57449000	0	58082000	105220000
AGAVDWTDQLGLR	13	0	1400.7	P58871	P58871	yes	2	0.02693	41.996	169830000	62218000	65928000	0	0	41689000	0
AGAYDFPSPEWDTVTPEAK	19	0	2079.94	Q923T9;P28652;P11798;Q6PHZ2	Q6PHZ2	no	2;3	3.3797e-05	86.179	699690000	176910000	87906000	96185000	15072000	164870000	158750000
AGCECLNESDEHGFDNCLR	19	0	2281.88	Q8CDN6	Q8CDN6	yes	2;3	5.1472e-38	155.49	1387200000	297790000	198210000	165590000	258260000	190680000	276660000
AGCECLNESDEHGFDNCLRK	20	1	2409.97	Q8CDN6	Q8CDN6	yes	3;4	8.5928e-07	91.589	1236400000	343010000	206160000	108830000	296610000	98627000	183140000
AGCQVVAPSDMMDGR	15	0	1592.67	P10518	P10518	yes	2	0.00010505	73.758	105910000	0	0	12200000	37083000	56627000	0
AGCQVVAPSDMMDGRVEAIK	20	1	2133	P10518	P10518	yes	3	0.034072	22.24	291120000	0	0	0	62309000	73998000	154810000
AGDAFGDTSFLTSK	14	0	1415.66	Q9JM96	Q9JM96	yes	2	5.7441e-05	80.632	196780000	0	0	49646000	50112000	74154000	22869000
AGDEFVEK	8	0	893.413	Q61425	Q61425	yes	2	0.0047569	87.639	7615800000	1280700000	661550000	738420000	1959900000	1432000000	1543200000
AGDELTKIEDEDEQGWCK	18	1	2121.92	Q9WVE8	Q9WVE8	yes	2;3	9.1286e-26	152.13	228560000	14824000	8114500	7083200	98845000	84849000	14846000
AGDGRPCPTAESASAPPEDPNVNFLK	26	1	2696.25	Q64337	Q64337	yes	3	4.4891e-06	50.869	544860000	149410000	116100000	101590000	70592000	71591000	35583000
AGDKAVEIYASVAQLTPVDSEALENEANK	29	1	3031.5	P02468	P02468	yes	3	2.7524e-05	40.393	1868200	0	0	0	1868200	0	0
AGDLGVDLTSK	11	0	1074.56	Q9DCW4	Q9DCW4	yes	1;2	2.3805e-05	110.88	14845000000	2318300000	1659000000	1877500000	4207700000	4174100000	608230000
AGDLVFAK	8	0	819.449	Q9JMG7	Q9JMG7	yes	2	0.063282	52.937	846670000	0	0	177270000	278510000	0	390880000
AGDMENAENILTVMK	15	0	1634.76	Q6PB66	Q6PB66	yes	2	9.4812e-10	118.21	210000000	0	22197000	10525000	44498000	58710000	74074000
AGDNILAVLK	10	0	1012.59	Q3UVK0	Q3UVK0	yes	2	0.008544	56.043	97199000	16459000	15117000	0	18454000	25139000	22029000
AGDREDITEPAICALR	16	1	1785.87	Q02248	Q02248	yes	3	0.00045442	53.565	268750000	0	0	0	107130000	81044000	80578000
AGDTVGEGDLLVELE	15	0	1515.73	Q91ZA3	Q91ZA3	yes	2	2.1497e-05	92.856	123090000	12924000	7157500	6731000	30767000	39279000	26228000
AGDTVIPLYIPQCGECK	17	0	1919.91	P28474	P28474	yes	2;3	5.7679e-15	129.05	2818200000	392940000	328780000	290140000	543010000	731420000	531940000
AGDVEEDASQLIFPK	15	0	1617.79	Q9D7M8	Q9D7M8	yes	2	1.9475e-05	66.246	55860000	12961000	10341000	5589200	9916300	0	17053000
AGDWQCPNPGCGNQNFAWR	19	0	2233.92	Q61545	Q61545	yes	2	3.5491e-58	177.58	233240000	68071000	38377000	38796000	40788000	47210000	0
AGEAPTENPAPATEQSSAE	19	0	1855.81	Q9JKB3	Q9JKB3	yes	2	0.0022949	45.347	72321000	0	0	1361600	26068000	20938000	23954000
AGEASAESTGAADGAAPEEGEAK	23	0	2074.89	Q91XV3	Q91XV3	yes	2	4.5372e-100	222.39	687680000	177770000	97463000	52371000	88892000	44184000	227000000
AGEEAADSPELPR	13	0	1340.62	Q9CPW2	Q9CPW2	yes	2	0.00023054	76.357	178350000	52810000	64522000	13753000	47269000	0	0
AGEEDQLQPYR	11	0	1304.6	Q8BJ56	Q8BJ56	yes	2	5.2434e-08	136.96	235880000	0	0	35596000	110570000	89717000	0
AGEEDQLQPYRK	12	1	1432.69	Q8BJ56	Q8BJ56	yes	2	1.4612e-12	135.08	320670000	0	0	72266000	114470000	133940000	0
AGEGLGQQGASATAAPETR	19	0	1770.85	Q9CZE3	Q9CZE3	yes	2	3.6448e-26	111.57	62301000	23178000	37214000	1909200	0	0	0
AGEIEMELQR	10	0	1174.57	Q8BGT5	Q8BGT5	yes	2	0.0045361	60.598	238620000	28617000	25666000	489670	81996000	61060000	40792000
AGELTEDEVER	11	0	1246.57	P62270	P62270	yes	2	1.0155e-14	127.87	3851900000	0	707370000	488670000	0	1159200000	1496600000
AGEPVELFGK	10	0	1045.54	Q6PDN3	Q6PDN3	yes	2	0.019828	48.284	817090000	225180000	88247000	88135000	152220000	219760000	43554000
AGEQDPVPTPAELTSPGR	18	0	1820.89	Q62417	Q62417	yes	2	0.00018816	62.231	62494000	0	0	7461200	18653000	14424000	21956000
AGESVLVHGASGGVGLATCQIAR	23	0	2209.13	P47199	P47199	yes	3	8.5563e-19	125.77	1275700000	197070000	167560000	125410000	283430000	193900000	308340000
AGEVINQPMMMAAR	14	0	1517.72	Q64727	Q64727	yes	2	2.002e-13	132.79	1417000000	298660000	223470000	192370000	261830000	249400000	191260000
AGEYMSHLLEQGFLHFFVTAR	21	0	2452.2	Q8BH61	Q8BH61	yes	3	5.2639e-69	186.63	70395000	17659000	8389500	8893700	26057000	4840700	4555100
AGEYSVTYDGFNTFTIPK	18	0	2008.94	A2BIM8;P02762;P04938;P11588;P11589;B5X0G2	A2BIM8	no	2	7.3992e-05	75.564	22954000	10808000	10185000	1961100	0	0	0
AGFAGDDAPR	10	0	975.441	P60710;P63260;P62737;P63268;P68033;P68134	P60710	no	1;2	6.9582e-06	176.75	250170000000	28233000000	47572000000	38382000000	42660000000	40824000000	52498000000
AGFAGDQIPK	10	0	1002.51	P61164;Q8R5C5	P61164	no	1;2	1.7634e-06	118.33	5082400000	1128400000	751860000	785510000	714910000	799320000	902400000
AGFLDLK	7	0	762.428	P26039	P26039	yes	2	0.05944	58.917	2220700000	432600000	385010000	269890000	393640000	413090000	326440000
AGFWEEFESLQK	12	0	1469.68	P29351	P29351	yes	2	1.609e-06	114.86	187940000	68622000	70674000	23703000	20982000	0	3960000
AGFYFDGISR	10	0	1131.53	Q08879	Q08879	yes	2	0.019599	48.442	522640000	87265000	60306000	65303000	91099000	144030000	74641000
AGGAGVPAFYTSTGYGTLVQEGGSPIK	27	0	2584.28	Q9D0K2	Q9D0K2	yes	2	1.0529e-08	62.032	2924200	0	0	2924200	0	0	0
AGGAGVPAFYTSTGYGTLVQEGGSPIKYNK	30	1	2989.48	Q9D0K2	Q9D0K2	yes	3	1.7692e-35	120.31	1276700000	266300000	249680000	145550000	185250000	203950000	225930000
AGGDGMLR	8	0	775.365	Q9Z0E3	Q9Z0E3	yes	1	0.019392	40.103	2040400000	604010000	348750000	255270000	378830000	25413000	428130000
AGGEAGVTLGQPHLSR	16	0	1548.8	Q9Z0N2	Q9Z0N2	yes	2	1.2109e-18	113.67	192170000	74742000	78749000	0	0	0	38678000
AGGEESQFEMDI	12	0	1311.53	Q60876	Q60876	yes	2	4.3969e-05	99.283	38930000	0	48922	0	12299000	14618000	11964000
AGGEFLLR	8	0	861.471	P82343	P82343	yes	2	0.017132	62.546	0	0	0	0	0	0	0
AGGEGGVTLGQPHLSR	16	0	1534.79	Q9Z0N1	Q9Z0N1	yes	2	2.0381e-37	182.35	841210000	186670000	144000000	112940000	127920000	148870000	120820000
AGGGAAEQEELHYIPIR	17	0	1809.9	Q8K1R7	Q8K1R7	yes	2;3	0.0022627	41.088	148210000	84566000	31765000	31876000	0	0	0
AGGIETIANEYSDR	14	0	1494.7	Q61316	Q61316	yes	2	4.3864e-09	124.07	2243100000	599490000	281060000	48227000	483030000	454480000	376830000
AGGLATTGDKDILDIVPTEIHQK	23	1	2391.26	Q9QXD6	Q9QXD6	yes	3	4.7884e-07	68.569	228460000	0	0	97551000	0	68940000	61965000
AGGSASAMLQPLLDNQVGFK	20	0	2003.01	O09061	O09061	yes	2;3	8.2376e-30	149.24	10710000	6732900	3977300	0	0	0	0
AGGSGSGSAMEEYSVSENSWSNFK	24	0	2467.02	P30933	P30933	yes	2;3	0	348.2	17992000000	8894600	158320000	45222000	6011600000	10406000000	1361500000
AGGTGVPAFYTPTGYGTLVQEGGSPIR	27	0	2652.32	Q9JJN4	Q9JJN4	yes	2	1.3729e-34	135.8	15843000	0	8321800	0	0	0	7521100
AGHFDKEIVPVLVSSR	16	1	1752.95	Q8CAY6	Q8CAY6	yes	3;4	0.00010524	63.681	2584700000	298910000	270170000	234190000	612800000	456850000	711760000
AGHMVPSDQGEMALK	15	0	1569.73	Q920A5	Q920A5	yes	3	0.03502	26.771	204880000	66093000	96282000	42507000	0	0	0
AGHPFMWNEHLGYVLTCPSNLGTGLR	26	0	2926.4	P07310	P07310	yes	3	6.851e-18	113.13	40071000	5916300	3955000	0	21320000	8563200	317040
AGHPPAVK	8	0	775.434	Q91XC8	Q91XC8	yes	2	0.028758	55.902	134090000	0	134090000	0	0	0	0
AGHQSAAASNLSGLSLQEAQQILNVSK	27	0	2721.4	Q9CQV1	Q9CQV1	yes	3	7.2707e-19	97.304	88309000	6338200	5370200	0	0	66377000	10224000
AGHYAASVIIR	11	0	1156.64	P55264	P55264	yes	3	8.9644e-05	79.148	968220000	161120000	26205000	120750000	274690000	204380000	181080000
AGHYAASVIIRR	12	1	1312.74	P55264	P55264	yes	2	0.0081613	52.903	53122000	0	10025000	0	22070000	21027000	0
AGIALNDNFVK	11	0	1160.62	Q64467	Q64467	yes	2	0.008773	54.486	727670000	0	353850000	18032000	0	0	355790000
AGIATHFVDSEK	12	0	1273.63	Q8QZS1	Q8QZS1	yes	2;3	1.905e-23	152.23	4335400000	306820000	95319000	17160000	1113500000	1398000000	1404600000
AGIATHFVDSEKLR	14	1	1542.82	Q8QZS1	Q8QZS1	yes	4	0.046234	22.991	182460000	23527000	0	13191000	71007000	35239000	39492000
AGIDGESIGNCPFSQR	16	0	1706.77	Q8BXK9	Q8BXK9	yes	2	2.9203e-08	74.338	176110000	45788000	46204000	30614000	53503000	0	0
AGIEDIETLENLSLDQHSK	19	0	2111.04	B9EJ80	B9EJ80	yes	3	8.4733e-05	55.453	97776000	26202000	16838000	17199000	0	0	37537000
AGIEGPLLASEVER	14	0	1439.76	Q9QX47	Q9QX47	yes	2	0.010101	47.037	0	0	0	0	0	0	0
AGIEIFVVVVGPQVNEPHIR	20	0	2172.21	Q04857	Q04857	yes	3	0.05212	18.936	965110	0	0	965110	0	0	0
AGIFQSAK	8	0	820.444	Q9CPQ1	Q9CPQ1	yes	2	0.0092799	70.856	4896700000	757600000	577800000	374290000	987840000	1008200000	1191000000
AGIIASAR	8	0	757.445	P58252	P58252	yes	2	0.0053759	82.279	2716900000	0	0	592470000	762690000	700300000	661430000
AGIISTVEVLK	11	0	1128.68	Q11011	Q11011	yes	2	0.075686	36.417	161630000	21901000	22197000	0	45605000	36715000	35214000
AGKDLVSSLTSGLLTIGDR	19	1	1902.04	Q91V92	Q91V92	yes	2;3	2.7129e-124	254.24	131210000	0	0	0	58710000	42455000	30043000
AGKDLVSSLTSGLLTIGDRFGGALDAAAK	29	2	2803.51	Q91V92	Q91V92	yes	4	4.279e-08	56.854	8516100	0	0	0	2195300	0	6320800
AGKEPGLQIWR	11	1	1253.69	P13020;CON__Q3SX14	P13020	yes	2;3	1.6961e-09	108.47	7594200000	1221600000	1479400000	1279200000	1378100000	1122800000	1113200000
AGKEPGLQIWRVEK	14	2	1609.89	P13020;CON__Q3SX14	P13020	yes	3	0.023517	43.69	291870000	46345000	50029000	0	82581000	56814000	56103000
AGKFPSLLTHNENMVAK	17	1	1855.96	P53026	P53026	yes	3;4	1.8006e-05	86.488	1536200000	268720000	277610000	163440000	189800000	264080000	372510000
AGKLDPHLVLDQLR	14	1	1573.89	Q8VDD5;Q61879	Q8VDD5	no	2;3;4	1.2351e-05	106.6	3457800000	784710000	774860000	500630000	466430000	526340000	404780000
AGKPVICATQMLESMIK	17	1	1875.96	P52480	P52480	yes	2;3	5.7616e-46	178.71	1639700000	107810000	119400000	60790000	54658000	1225300000	71746000
AGKPVLHYFDGR	12	1	1358.71	P30115	P30115	yes	2;3	6.205e-06	102.87	12755000000	395070000	612070000	1115400000	3436700000	3768600000	3427300000
AGLAGPAKPSLALNPQEDSQFEK	23	1	2367.21	Q91VE6	Q91VE6	yes	3	5.8052e-07	67.76	42587000	33030000	9556800	0	0	0	0
AGLAPLEVR	9	0	924.539	Q80X90	Q80X90	yes	2	0.027035	49.06	426370000	0	0	0	152030000	109800000	164530000
AGLELEQEVVGLEDPR	16	0	1752.89	Q6P5H2	Q6P5H2	yes	2;3	1.2039e-07	112.67	212270000	69584000	51960000	31078000	22142000	7437100	30067000
AGLELLSDQGYR	12	0	1320.67	Q921I9	Q921I9	yes	2	2.5641e-13	141.08	221210000	77636000	64319000	44310000	5933800	23390000	5617600
AGLEQGSDAGYLAESQK	17	0	1722.81	Q8BMS1	Q8BMS1	yes	2;3	3.0798e-53	194.38	8338400000	1658300000	792470000	576160000	1617400000	1823400000	1870700000
AGLIDWK	7	0	801.438	Q9R269	Q9R269	yes	2	0.08727	52.403	97758000	12647000	10184000	0	32225000	24240000	18463000
AGLILFGNDDR	11	0	1189.61	Q8R0Y6	Q8R0Y6	yes	2	8.1751e-05	78.342	2012400000	316750000	285110000	514530000	60940000	505000000	330050000
AGLLEPEVFHLNPAR	15	0	1661.89	P52825	P52825	yes	3	0.0009658	47.774	2398800000	338030000	311980000	245860000	528670000	504720000	469500000
AGLLGQPR	8	0	810.471	Q9WV98	Q9WV98	yes	2	0.03352	54.157	1014100000	171820000	99573000	163980000	221120000	182260000	175380000
AGLLTEQAPGDTLTAVESK	19	0	1899.98	P59016	P59016	yes	2	0.002891	44.735	16497000	16497000	0	0	0	0	0
AGLNCSTETMPIK	13	0	1420.67	Q6ZWX6	Q6ZWX6	yes	2	8.8558e-05	92.781	657930000	194980000	121570000	77171000	51252000	98421000	114530000
AGLNSLEAVK	10	0	1000.56	Q6IRU2	Q6IRU2	yes	1;2	2.0542e-06	160.75	4734600000	701260000	1280000000	708560000	698110000	656750000	689950000
AGLNSLEAVKR	11	1	1156.66	Q6IRU2	Q6IRU2	yes	2	1.6307e-08	129.89	10409000000	1799100000	2226100000	1813300000	1635900000	1490900000	1444200000
AGLPCQDLEFVQFHPTGIYGAGCLITEGCR	30	0	3365.56	Q8K2B3	Q8K2B3	yes	3	2.6642e-75	167.22	134770000	22083000	11929000	17679000	40113000	19961000	23004000
AGLPGFYDPCVGEEK	15	0	1637.74	Q5U458	Q5U458	yes	2	0.0046544	47.548	238590000	30086000	25776000	34572000	42708000	42366000	63077000
AGLPLPAALAFVPR	14	0	1391.83	Q3U487	Q3U487	yes	2	0.017271	42.426	2592000	2592000	0	0	0	0	0
AGLQFPVGR	9	0	943.524	C0HKE9;C0HKE8;C0HKE7;C0HKE6;C0HKE5;C0HKE4;C0HKE3;C0HKE2;C0HKE1;Q8CGP6;Q8R1M2;Q8CGP7;Q8CGP5;Q8BFU2;Q64523;Q6GSS7;P27661;Q64522;Q3THW5;P0C0S6	Q64523	no	2	0.0001144	124.98	169350000000	30710000000	24284000000	18004000000	34532000000	27618000000	34201000000
AGLSDLELR	9	0	972.524	Q6DVA0	Q6DVA0	yes	2	0.00026425	71.451	190540000	37451000	25503000	11556000	33267000	20562000	62202000
AGLSQSLFER	10	0	1106.57	Q9EPU0	Q9EPU0	yes	2	0.0029701	65.056	121050000	0	55446000	34960000	0	30648000	0
AGLSSGFVGCVR	12	0	1208.6	Q05793	Q05793	yes	2	3.1637e-05	101.39	3269400000	712560000	508150000	505270000	518920000	531860000	492630000
AGLTMNDIDAFEFHEAFSGQILANFK	26	0	2885.37	Q99JY0	Q99JY0	yes	3	3.544e-05	45.099	63322000	4663100	2018300	1157100	2774700	33102000	19607000
AGLVDFQDEEQVK	13	0	1476.71	Q921H9	Q921H9	yes	2	8.0529e-07	114.24	209580000	56949000	37356000	16878000	28260000	0	70139000
AGLVELLLR	9	0	982.618	Q61235	Q61235	yes	2	0.00037479	95.358	56357000	3418100	1627500	1781500	1694200	38818000	9017300
AGLVGPELHEK	11	0	1148.62	Q9QXS1	Q9QXS1	yes	3	0.041174	29.303	165610000	97550000	68063000	0	0	0	0
AGLYGLPK	8	0	817.47	P19096	P19096	yes	2	0.0091094	71.342	6022800000	314040000	264340000	259960000	1419300000	1775700000	1989400000
AGMAAIADPHSQLDPNSMYQELQK	24	0	2614.22	Q60714	Q60714	yes	3	3.2735e-10	79.172	929200000	63104000	85681000	44835000	283590000	210330000	241670000
AGMEWYQK	8	0	1011.45	Q9QZZ6	Q9QZZ6	yes	2	0.0034893	82.529	1286500000	247370000	0	159170000	128040000	427230000	324730000
AGNAPKDEIDSAVK	14	1	1413.71	P32921	P32921	yes	2	3.346e-43	153.51	359980000	0	98102000	53159000	0	102570000	106150000
AGNEKEEGETADTVGCCSLR	20	1	2181.93	Q04750	Q04750	yes	3	1.3086e-05	64.377	316680000	74534000	33538000	25084000	61728000	73587000	48210000
AGNFDSEER	9	0	1023.43	Q64010	Q64010	yes	2	3.6117e-05	128.86	242040000	52568000	35938000	0	59349000	43912000	50277000
AGNILLTEPGQVK	13	0	1338.75	Q8BYC6;Q5F2E8	Q8BYC6	no	2	0.00016393	78.705	94885000	38334000	19970000	13023000	23558000	0	0
AGNLGGGVVTIER	13	0	1241.67	P67984	P67984	yes	2	0.00033485	72.681	5722100000	1547500000	837370000	0	1372000000	1162800000	802430000
AGNNMLLVGVHGPR	14	0	1433.76	Q8BTM8	Q8BTM8	yes	2;3	6.542e-06	105.66	2942600000	771850000	516820000	416240000	389690000	388090000	459930000
AGNSLAASTAEETAGSAQSR	20	0	1877.87	Q61292	Q61292	yes	2;3	8.8115e-75	209.25	5149500000	773260000	526780000	516770000	1301600000	946930000	1084200000
AGNVIFR	7	0	775.434	Q9D0K2	Q9D0K2	yes	2	0.019745	88.643	1974100000	683810000	404350000	261450000	362020000	18481000	243980000
AGNWAAIYQDIR	12	0	1376.68	P35821	P35821	yes	2	0.0039495	59.116	294670000	80791000	48870000	37050000	55058000	40161000	32736000
AGPDLASCLDIDECR	15	0	1690.73	Q8K4G1	Q8K4G1	yes	2	2.1195e-42	188.92	722270000	149640000	93262000	102030000	117240000	102450000	157640000
AGPIWDLR	8	0	926.497	Q7TMK9	Q7TMK9	yes	2	0.0050914	84.743	2928700000	579150000	469070000	483870000	529520000	423900000	443220000
AGPRPVVLSGPSGAGK	16	1	1448.81	Q64520	Q64520	yes	2	0.00032847	56.121	140370000	0	0	0	72848000	0	67523000
AGPVGAPGQALPVDSGSIR	19	0	1747.92	Q8CIE4	Q8CIE4	yes	2	0.0040982	44.577	0	0	0	0	0	0	0
AGPWTPEAAVEHPEAVR	17	0	1815.89	O35490	O35490	yes	2;3	6.5673e-05	87.429	634480000	0	235670000	398810000	0	0	0
AGQAFRK	7	1	776.429	Q64433	Q64433	yes	2	0.030677	67.344	3697500000	289530000	220040000	676770000	804050000	783220000	923870000
AGQAVDDFIEK	11	0	1191.58	Q9DCD0	Q9DCD0	yes	1;2	2.3475e-09	118.28	15727000000	2451800000	1764000000	1262000000	3157400000	3475500000	3616000000
AGQEDPVQR	9	0	998.478	Q91VR8	Q91VR8	yes	1	0.061481	36.211	117710000	42600000	28482000	19799000	0	0	26833000
AGQQGLSVAFDLATHR	16	0	1669.85	P16332	P16332	yes	3	2.2439e-06	95.755	674230000	105290000	107790000	73384000	149280000	143580000	94907000
AGQSDKDVK	9	1	946.472	P56395	P56395	yes	2	0.00045629	77.533	13315000000	2745500000	1743400000	1166400000	4022500000	1450500000	2186800000
AGQSLVECLEQALR	14	0	1572.79	O55026	O55026	yes	2	2.4608e-70	182.72	25011000	6127100	4931100	0	10411000	3541800	0
AGQTTYSGVVDCFR	14	0	1559.7	Q8BH59	Q8BH59	yes	2	0.087697	32.329	93984000	19996000	14740000	0	36649000	0	22599000
AGQTVTVWAAGAGATHSPPSTLVWK	25	0	2492.28	P21619	P21619	yes	3	0.00058224	37.526	293710000	45828000	0	31039000	90347000	57076000	69425000
AGQVFLEELGNHK	13	0	1440.74	P16330	P16330	yes	3	0.065464	21.353	43835000	43835000	0	0	0	0	0
AGQVVTIWASGAGATHSPPTDLVWK	25	0	2548.31	P48678	P48678	yes	2;3	5.2012e-117	193.5	1310400000	344390000	256010000	181790000	240970000	187510000	99757000
AGRLPACVVDCGTGYTK	17	1	1823.87	Q99JY9	Q99JY9	yes	2;3	7.5716e-47	178.71	2913600000	832030000	618410000	193830000	454970000	385010000	429360000
AGRVDLVDESGYVPGYK	17	1	1823.91	Q7TQD2	Q7TQD2	yes	3	0.057611	24.367	0	0	0	0	0	0	0
AGSAVDSANHLTYFFGNITR	20	0	2140.03	P48025	P48025	yes	3	3.1759e-06	74.776	2852900	2852900	0	0	0	0	0
AGSDGESIGNCPFSQR	16	0	1680.72	Q9QYB1	Q9QYB1	yes	2	1.175e-28	154.99	1122600000	298620000	220990000	202440000	144670000	137260000	118680000
AGSELLESSAGDDASSLR	18	0	1763.82	Q9QXZ0	Q9QXZ0	yes	2	3.7029e-06	96.143	195100000	50882000	21390000	12079000	37462000	36905000	36380000
AGSNVMQTFTFYASEDKLENR	21	1	2407.11	O35490	O35490	yes	3	4.6075e-13	80.412	169340000	0	75697000	86030000	0	7614600	0
AGSRYEDSNNLGTSHLLR	18	1	1988.97	Q9DB77	Q9DB77	yes	4	0.00017375	52.814	1814400000	228680000	169230000	114090000	546860000	246720000	508790000
AGSTALYWACHGGHKDIVEVLFTQPNVELNQQNK	34	1	3823.87	Q62422	Q62422	yes	3;4	7.976e-22	79.054	20775000	9896700	7483300	3395500	0	0	0
AGSVADSDAVVK	12	0	1117.56	Q8VED9	Q8VED9	yes	2	0.00085812	57.175	234650000	44066000	26433000	15017000	64240000	58568000	26326000
AGTAFYIDQCAVR	13	0	1470.69	Q8CC88	Q8CC88	yes	2	0.0016069	63.662	160710000	31043000	33803000	22971000	35890000	36472000	526120
AGTEETILYSDIDLK	15	0	1666.83	Q9JHW2	Q9JHW2	yes	2	1.55e-06	105.14	153600000	26668000	16492000	0	48165000	27017000	35256000
AGTFQAFEQFGQQLLAHGHYASPEIK	26	0	2874.41	P16546	P16546	yes	3;4	8.787e-105	205.73	1130300000	267220000	162060000	174190000	242070000	106750000	178050000
AGTFQAFEQFGQQLLAHGHYASPEIKEK	28	1	3131.55	P16546	P16546	yes	5	8.8786e-05	34.861	17418000	0	0	6415300	7062400	0	3940300
AGTGVDNVDLEAATR	15	0	1487.72	Q61753	Q61753	yes	2	3.1508e-28	156.96	17931000000	3557800000	2509800000	1674500000	3457800000	3058000000	3672800000
AGTGVDNVDLEAATRK	16	1	1615.82	Q61753	Q61753	yes	2;3	4.8594e-05	89.039	2550500000	432550000	375810000	332260000	499810000	393880000	516230000
AGTHILCIK	9	0	1011.55	Q05920	Q05920	yes	2	0.00065842	86.67	1680700000	198480000	110180000	166980000	459440000	167470000	578190000
AGTHILCIKDMAGLLKPAACTMLVSSLR	28	2	3026.59	Q05920	Q05920	yes	5	1.2487e-09	61.538	69347000	0	0	0	14914000	45308000	9124600
AGTQIENIDEDFR	13	0	1506.7	P57780	P57780	yes	2	1.8155e-33	190.1	3257700000	696550000	497930000	294490000	532640000	592750000	643400000
AGTQIENIDEDFRDGLK	17	1	1919.92	P57780	P57780	yes	3	6.263e-10	114.63	826840000	159480000	143110000	115590000	116080000	70223000	222360000
AGTQIENIEEDFR	13	0	1520.71	Q7TPR4	Q7TPR4	no	2	1.9913e-19	152	1378600000	382520000	130390000	87683000	221050000	264360000	292560000
AGTQIENIEEDFRDGLK	17	1	1933.94	Q7TPR4	Q7TPR4	yes	2;3	6.263e-10	114.63	500870000	123090000	109440000	27284000	79411000	46974000	114680000
AGTSSEAEAEALAAAR	16	0	1503.72	Q99PW4	Q99PW4	yes	2	7.4826e-07	102.15	300500000	63193000	67655000	16507000	31370000	42585000	79195000
AGTVVLDDVELR	12	0	1285.69	P25206	P25206	yes	2	5.4863e-05	78.324	111680000	96386000	6026300	9269500	0	0	0
AGVAPLQVK	9	0	881.533	Q8BTM8	Q8BTM8	yes	2	0.041132	52.255	940690000	0	196980000	242090000	192940000	308690000	0
AGVDPAPSLGSFSSPEDIK	19	0	1872.91	Q5SSZ5	Q5SSZ5	yes	2	4.5203e-06	69.361	37285000	19954000	0	0	0	17331000	0
AGVDPLVPLR	10	0	1035.61	Q9QZ08	Q9QZ08	yes	2	0.002737	65.719	470480000	123420000	65100000	37413000	79935000	91896000	72722000
AGVGAPVTQVTLQSTQR	17	0	1711.92	Q9QXS1	Q9QXS1	yes	2	0.00014933	62.203	0	0	0	0	0	0	0
AGVHIKLPHLGKHEK	15	2	1662.97	Q04447	Q04447	yes	3;4	1.537e-05	83.856	1589400000	267300000	205900000	85761000	506620000	365760000	158070000
AGVIFPVGR	9	0	914.534	Q9QZQ8;Q8CCK0	Q9QZQ8	no	2	0.0034194	68.224	3513100000	716770000	0	423190000	848760000	622250000	902110000
AGVIGLTQTAAR	12	0	1156.66	P50171	P50171	yes	2	0.0019186	64.121	1322300000	89422000	127970000	128340000	344930000	247920000	383750000
AGVLAGHDNR	10	0	1008.51	P62880;P62874	P62874	no	2	8.468e-06	114.4	16025000000	2817400000	2227600000	1579800000	2659600000	3180100000	3560100000
AGVLAHLEEER	11	0	1222.63	Q8VDD5;Q61879	Q8VDD5	no	2;3	2.0959e-12	111.63	5923300000	1139100000	1151600000	714150000	898920000	1087200000	932300000
AGVLPLLTAAITQHGQHADVVR	22	0	2266.25	Q8BNU0	Q8BNU0	yes	4	0.0038477	32.548	64912000	44769000	0	20143000	0	0	0
AGVMALANLLQIQR	14	0	1496.85	Q9CQE8	Q9CQE8	yes	2	1.4898e-20	159.99	30066000	10162000	3228000	3654200	2537000	10484000	0
AGVNTVTTLVENK	13	0	1344.72	P12970	P12970	yes	2;3	4.288e-13	134.18	11753000000	2043400000	2764800000	1463500000	1176500000	1854500000	2450400000
AGVNTVTTLVENKK	14	1	1472.82	P12970	P12970	yes	2;3	4.8912e-06	108.23	1515800000	299290000	157790000	104570000	238830000	440950000	274360000
AGVTTEEIDHAVHLACIAR	19	0	2062.03	Q8BP48	Q8BP48	yes	3;4	3.6598e-07	89.468	785270000	209780000	96944000	91234000	131270000	102390000	153650000
AGVVGPELHEK	11	0	1134.6	Q9QXS1	Q9QXS1	yes	3	0.024194	33.207	672770000	165990000	141540000	211780000	153470000	0	0
AGVYPEKDQAENEDGAQENTFSMDPQLER	29	1	3267.43	P39054	P39054	yes	3	6.3486e-36	136.66	272760000	54942000	36159000	16713000	64417000	47998000	52531000
AGYQSTLTR	9	0	995.504	Q61554	Q61554	yes	2	0.00010444	110.76	19377000000	6021100000	3719300000	4286400000	2471300000	2100500000	778620000
AGYSPIMLTALATLK	15	0	1548.86	Q8BX02	Q8BX02	yes	2	0.0048857	34.928	10328000	0	0	0	4604700	2729000	2994300
AGYTDQVVIGMDVAASEFYR	20	0	2191.03	P17182	P17182	yes	2;3	7.9391e-97	226.44	738590000	128630000	103340000	33565000	254550000	84365000	134140000
AHAAVWNAQEAQADFAK	17	0	1826.87	O08915	O08915	yes	3	9.2096e-05	58.461	62521000	51718000	0	0	10803000	0	0
AHADEFPLTTDSSEK	15	0	1646.74	Q923B6	Q923B6	yes	2	1.6e-42	191.63	1047800000	89845000	102560000	111400000	348470000	161840000	233710000
AHAFVVQQR	9	0	1054.57	Q9QXS1	Q9QXS1	yes	2	0.0011973	83.313	739150000	198450000	93629000	73065000	132340000	132340000	109330000
AHASPADLCHYHSQEPDGLICLLK	24	0	2731.28	P48025	P48025	yes	3;4	7.1624e-07	59.539	322230000	189700000	132530000	0	0	0	0
AHATGAGPAGR	11	0	964.484	P26039	P26039	yes	2	0.0018727	66.19	376970000	1352800	0	94195000	169000000	112420000	0
AHATPPSALEQGGPIRVEHDR	21	1	2237.13	Q9DBW3	Q9DBW3	yes	4	0.044741	18.623	77513000	56708000	0	20805000	0	0	0
AHATTSNTVSK	11	0	1115.56	O54724	O54724	yes	2;3	5.4985e-91	196.27	5319700000	14040000	5292400000	1437300	7306600	3443100	1104400
AHAVAQVDAWQQLQTFFHK	19	0	2224.12	Q9QYR9	Q9QYR9	yes	3;4	3.0883e-10	108.71	157530000	9555000	6150700	4563900	29787000	68172000	39306000
AHCLSEVEHDTMPADLPAIAADFVEDQEVCK	31	0	3496.56	P07724	P07724	yes	2;3;4;5	0	506.26	53356000000	13451000000	12375000000	7520400000	5295100000	9566100000	5148600000
AHCLSEVEHDTMPADLPAIAADFVEDQEVCKNYAEAK	37	1	4172.88	P07724	P07724	yes	3;4;5	1.2438e-213	254.33	8330000000	1862900000	2275600000	1243600000	1163000000	1067900000	717010000
AHCQTSGWSLTEQDPYNNIVR	21	0	2475.12	P16332	P16332	yes	2;3	3.4397e-235	307.82	691080000	87052000	92681000	60624000	208010000	130580000	112140000
AHCVTLVQLSVSCEHLIDKDIGSK	24	1	2708.36	Q8C166	Q8C166	yes	4	0.00033362	39.579	77408000	0	41679000	0	0	35729000	0
AHDGGIYAISWSPDSTHLLSASGDK	25	0	2584.22	O88342	O88342	yes	3;4	3.3581e-10	76.799	487440000	201140000	158460000	50298000	22678000	54860000	0
AHDGGIYAISWSPDSTHLLSASGDKTSK	28	1	2900.39	O88342	O88342	yes	3;4	8.6868e-81	178.85	2120400000	660640000	523760000	276800000	168360000	271320000	219550000
AHEACGPMEIDSALNTVQTLK	21	0	2284.08	Q71LX4	Q71LX4	yes	2;3	3.7217e-12	112.57	310910000	16956000	56954000	36129000	48448000	103870000	48556000
AHEGEIGDLTLGPDGK	16	0	1607.78	Q9WUQ2	Q9WUQ2	yes	2	0.039683	37.042	0	0	0	0	0	0	0
AHEILPELVCCSAK	14	0	1625.79	P42932	P42932	yes	3	0.034833	31.614	39007000	16889000	22117000	0	0	0	0
AHEPTYFTVDCTEAGQGDVSIGIK	24	0	2594.2	Q8BTM8	Q8BTM8	yes	3	1.8866e-12	92.792	117310000	15658000	19013000	22804000	23110000	10941000	25781000
AHFSPANIVIDSSASR	16	0	1670.84	Q8BND5	Q8BND5	yes	2;3	5.9849e-16	134.91	523900000	23118000	0	0	69951000	393490000	37332000
AHFSVMGDILSSAIR	15	0	1602.82	P28665	P28665	yes	2;3	2.341e-11	122.66	1576700000	330040000	325550000	239600000	249180000	258790000	173590000
AHGGTNINNAVLLAVELLDR	20	0	2089.13	A6X935	A6X935	yes	3	4.3e-06	83.251	11097000	0	0	0	6008500	5088600	0
AHGGYSVFAGVGER	14	0	1405.67	P56480	P56480	yes	2;3	5.3348e-21	162.93	12353000000	2347000000	1158900000	1397000000	1803700000	3235800000	2410800000
AHGPGLEGGLVGKPAEFTIDTK	22	1	2193.14	Q80X90	Q80X90	yes	4	6.2376e-05	51.876	488980000	226100000	122310000	78564000	0	0	62003000
AHGQDLGTAGSCLR	14	0	1441.67	P02463	P02463	yes	2;3	2.6012e-63	224.5	7710900000	1640400000	1072800000	1727300000	1256800000	1267700000	745840000
AHGQDLGTAGSCLRK	15	1	1569.77	P02463	P02463	yes	2;3	0.00015105	62.69	944290000	140450000	114940000	125590000	165370000	227610000	170330000
AHGVVVEDITVEQAFR	16	0	1768.91	Q9CYW4	Q9CYW4	yes	3	0.0007261	47.639	60149000	0	8965700	7003900	17375000	14013000	12791000
AHHKFSETHADPHNSR	16	1	1869.86	P13516;Q99PL7;P13011;Q6T707	P13516	yes	3	0.0002543	56.768	47146000	0	0	0	0	22422000	24723000
AHIAQLCEK	9	0	1068.54	Q68FD5	Q68FD5	yes	2	0.0013673	81.163	898130000	71589000	50648000	186470000	179560000	242030000	167840000
AHIMPAEFSSCPLNSDEAVNK	21	0	2316.05	Q91V76	Q91V76	yes	2;3	4.7431e-68	185.23	3671100000	839380000	669250000	510510000	648590000	496650000	506740000
AHLGTALK	8	0	809.476	P62267	P62267	yes	2	0.0056825	81.119	1504600000	674920000	202470000	299880000	0	170700000	156660000
AHLLAQVIENLECDPK	16	0	1848.94	Q9DAR7	Q9DAR7	yes	3	2.3343e-05	81.526	48388000	13688000	7388400	3281400	9220800	5870000	8939500
AHLMEIQVNGGTVAEK	16	0	1695.86	P27659	P27659	yes	2	0.0046959	49.537	0	0	0	0	0	0	0
AHLNAQAACTPR	12	0	1308.64	Q6P5H2	Q6P5H2	yes	2	0.0018499	64.441	24555000	24555000	0	0	0	0	0
AHLPLDINFR	10	0	1194.65	P97927	P97927	yes	3	0.00065238	64.711	4864400000	948740000	758150000	812110000	790170000	757200000	798070000
AHLVAVFNEYQR	12	0	1445.74	P97384	P97384	yes	2;3	8.9278e-06	99.568	515640000	110790000	97281000	101970000	35174000	90571000	79848000
AHLVIEGTFIYLR	13	0	1530.86	O35206	O35206	yes	2;3	0.00047411	60.255	43756000	7601900	15411000	19933000	0	810320	0
AHNQDLGLAGSCLAR	15	0	1581.77	P08122	P08122	yes	2;3	3.089e-51	208.83	6965400000	1185800000	740670000	1014500000	1589300000	1179700000	1255500000
AHPLFTFLR	9	0	1100.61	P11352	P11352	yes	2;3	1.5936e-05	110.41	8223800000	1441200000	1168700000	979790000	1422000000	1725600000	1486500000
AHPNLPILIR	10	0	1142.69	Q9CQ75	Q9CQ75	yes	3	0.0028666	52.579	160820000	26509000	0	0	36947000	48265000	49098000
AHPPELK	7	0	790.434	P62309	P62309	yes	2	0.081521	53.679	1280700000	269110000	0	106400000	262790000	309770000	332600000
AHPVSNAIDGTER	13	0	1365.66	Q61001	Q61001	yes	2	0.0022575	63.185	251190000	0	35829000	35531000	0	92283000	87544000
AHQLVMEGYNWCHDR	15	0	1914.83	P62715;P63330	P63330	no	3	3.9046e-15	129.29	837680000	167730000	120550000	114300000	87644000	127540000	219920000
AHQTGIHATEELKEFFAK	18	1	2056.04	Q9Z0P5	Q9Z0P5	yes	4	1.3346e-05	76.761	245470000	0	85657000	52733000	63057000	0	44027000
AHQVVEDGYEFFAK	14	0	1638.77	P63087;P62137;P62141	P62137	no	2;3	5.2457e-23	165.34	1365600000	225690000	125540000	145700000	163320000	282690000	422650000
AHQVVEDGYEFFAKR	15	1	1794.87	P63087;P62137;P62141	P62137	no	3;4	3.0387e-15	130.95	1036100000	142590000	97389000	82819000	353700000	143070000	216500000
AHRFPALTPEQK	12	1	1393.75	Q91Y97	Q91Y97	yes	2;3	0.00053737	60.157	458120000	0	87655000	161060000	92669000	0	116750000
AHSEYEEALSQGHQAYLLEEDDYSR	25	0	2939.28	Q99KC8	Q99KC8	yes	3;4	3.4254e-22	120.85	749640000	339360000	64836000	163990000	86413000	58055000	36985000
AHSNILK	7	0	781.445	Q8CAQ8	Q8CAQ8	yes	2	0.011088	104.45	1257800000	112880000	224790000	189060000	412470000	183940000	134630000
AHSSMVGVNLPQK	13	0	1366.7	P09411	P09411	yes	2;3	1.362e-86	188.26	3948400000	801310000	500820000	614540000	992700000	652480000	386550000
AHSSTQPPEFDSGVETFSVHTDKPK	25	1	2727.28	P39447	P39447	yes	4	0.0085207	23.585	214870000	111450000	0	0	60435000	0	42989000
AHSSTVGVNLPQK	13	0	1336.71	P09041	P09041	yes	3	0.012003	36	296300000	0	153420000	0	0	0	142880000
AHSVEECR	8	0	986.424	Q05793	Q05793	yes	2	0.0035713	95.909	2165000000	361540000	505320000	403600000	287470000	328770000	278300000
AHTCFNR	7	0	904.397	P46935;A2A5Z6;Q6I6G8;Q8CFI0	P46935	no	2	0.0083752	122.79	879680000	174020000	117610000	110180000	212510000	237930000	27429000
AHTDFFEAFK	10	0	1211.56	P61202	P61202	yes	3	0.00097216	60.398	173180000	39782000	0	24210000	34189000	34941000	40059000
AHTMTDDVTFWK	12	0	1450.66	Q68FD5	Q68FD5	yes	2;3	3.0399e-07	85.672	256860000	58453000	25280000	36559000	59526000	61392000	15646000
AHTSTTQLQEELEK	14	0	1613.79	Q6NZC7	Q6NZC7	yes	2	4.0973e-06	92.269	276970000	84626000	26833000	0	46340000	42163000	77010000
AHVAPCFDASK	11	0	1201.56	Q8BTM8	Q8BTM8	yes	2;3	0.00059295	75.819	5206800000	1471700000	774250000	804310000	612540000	729310000	814730000
AHVEGPSCDR	10	0	1126.48	Q61001	Q61001	yes	2	0.021562	51.445	52309000	0	0	0	0	0	52309000
AHVIVMAATNRPNSIDPALR	20	1	2145.15	Q01853	Q01853	yes	3	1.8747e-10	106.93	1451300000	319670000	264620000	153090000	188890000	256840000	268220000
AHVIVMAATNRPNSIDPALRR	21	2	2301.25	Q01853	Q01853	yes	3;4;5	7.2062e-13	114.96	5271600000	1282700000	1085700000	780500000	1264500000	501680000	356420000
AHVLAASVEQATENFLEK	18	0	1956	P26231	P26231	yes	2;3	1.8802e-59	150.39	657200000	203550000	80432000	23127000	123940000	119280000	106870000
AHVLAASVEQATENFLEKGDK	21	1	2256.14	P26231	P26231	yes	3;4	2.7567e-69	187.47	99491000	9978500	0	2445000	47217000	29588000	10262000
AHVQELLQCSER	12	0	1468.71	Q8VDC1	Q8VDC1	yes	2	0.071617	35.3	21071000	21071000	0	0	0	0	0
AHVSFKPTVAQQR	13	1	1467.79	Q61703	Q61703	yes	2;3	5.211e-13	136.93	1419800000	154790000	191070000	152810000	378590000	323110000	219410000
AHYGGFTVQNEASK	14	0	1507.71	Q8K0E8	Q8K0E8	yes	2;3	2.5271e-13	130.66	1763300000	433710000	137160000	248060000	402570000	313740000	228060000
AHYGGFTVQNEASKYQVSVNK	21	1	2326.13	Q8K0E8	Q8K0E8	yes	4	0.0068921	31.067	78683000	0	0	0	53217000	0	25465000
AIAAAHTYLLK	11	0	1170.68	Q9CYD3	Q9CYD3	yes	2	0.027964	43.306	0	0	0	0	0	0	0
AIADHIR	7	0	794.44	P14152	P14152	yes	2	0.0075037	114.19	26626000000	2630900000	2874300000	3216200000	6103200000	6002400000	5799200000
AIADMLR	7	0	788.421	P26039	P26039	yes	2	0.0086445	110.61	1808700000	209560000	535950000	580340000	180460000	169190000	133210000
AIAEELAPER	10	0	1097.57	O35490;Q91WS4	O35490	yes	2	4.1878e-06	108.43	629730000	26036000	267870000	335830000	0	0	0
AIAELGIYPAVDPLDSTSR	19	0	1987.03	P56480	P56480	yes	2;3	9.7245e-41	164.53	7220500000	2475600000	698580000	1020700000	1068500000	1061800000	895380000
AIAELIR	7	0	784.481	Q8R344	Q8R344	yes	2	0.088822	52.636	0	0	0	0	0	0	0
AIAFQDCPVDLFFVLDTSESVALR	24	0	2712.35	Q04857	Q04857	yes	2;3	3.4641e-29	136.64	98565000	10372000	23722000	33456000	2453000	14491000	14071000
AIAFTQYPQYSCSTTGSSLNAIYR	24	0	2698.27	P22315	P22315	yes	3	3.1677e-05	46.878	83384000	0	1487600	37608000	21198000	0	23091000
AIAGIINQPYYNYQAGPDAALGR	23	0	2435.22	Q9Z0S1	Q9Z0S1	yes	2;3	2.115e-33	149.33	220260000	4826900	5983600	112520000	44651000	46134000	6143200
AIAGTGANVIVTGGK	15	0	1327.75	P42932	P42932	yes	2	0.00012555	71.08	871060000	177330000	84867000	84529000	189110000	159970000	175260000
AIANECQANFISIK	14	0	1577.79	Q01853	Q01853	yes	2	1.3305e-20	160.48	2776000000	591650000	448010000	316940000	444140000	464860000	510400000
AIASATEGGSVPQIR	15	0	1455.77	Q9Z0X1	Q9Z0X1	yes	2	5.7629e-06	102.5	1191400000	161590000	61220000	126970000	284200000	291450000	265940000
AIAVTVQEMVTK	12	0	1288.71	P26039	P26039	yes	2	0.00012242	82.85	593060000	126150000	121080000	85730000	127380000	37159000	95571000
AICTEAGLMALR	12	0	1304.66	P62192	P62192	yes	2	0.027615	43.501	489910000	27684000	144090000	0	168410000	5068200	144670000
AIDAALAAR	9	0	870.492	Q8CHT0	Q8CHT0	yes	2	0.032074	47.187	1257700000	201680000	212050000	221870000	22869000	203390000	395790000
AIDFVDVTESNAR	13	0	1435.69	Q8BFQ8	Q8BFQ8	yes	2	0.0064525	54.09	325260000	111870000	41925000	32126000	76676000	62665000	0
AIDLEQPNCADGR	13	0	1457.66	Q61738	Q61738	yes	2	0.00078955	65.495	739330000	225480000	162510000	0	151780000	84325000	115230000
AIDLFTDAIK	10	0	1105.6	Q99L47	Q99L47	yes	1;2	1.7086e-06	115.71	10693000000	1635500000	1718200000	1369300000	1959300000	1825300000	2185000000
AIDLFTDAIKLNPR	14	1	1585.88	Q99L47	Q99L47	yes	3	0.002018	46.704	346550000	55679000	83273000	53847000	108030000	45715000	0
AIDMCPNNASYYGNR	15	0	1744.73	Q9QYI3	Q9QYI3	yes	2	0.00039899	67.648	0	0	0	0	0	0	0
AIEAAENGDFSEVR	14	0	1506.7	Q9DBC0	Q9DBC0	yes	2	0.015307	43.316	0	0	0	0	0	0	0
AIEALKEFNEDGALAVLQQFK	21	1	2333.23	Q7TMK9	Q7TMK9	yes	3	8.7789e-06	63.331	26915000	0	0	0	11447000	8446300	7021100
AIEDEGGNPDEIEVTSECNK	20	0	2204.94	D3YXK2	D3YXK2	yes	2	1.697e-05	85.087	60817000	8028500	6883700	2924800	22297000	12922000	7761000
AIEDEGGNPDEIEVTSECNKK	21	1	2333.03	D3YXK2	D3YXK2	yes	3	0.00014599	48.354	153730000	39587000	37916000	37170000	39059000	0	0
AIEDGNLEEMEEEVR	15	0	1761.77	Q6DIC0	Q6DIC0	yes	2	3.3963e-05	86.497	6355800	884740	342160	0	4605400	0	523550
AIEDMTEEAFQK	12	0	1410.63	Q9JHR7	Q9JHR7	yes	2	7.6958e-05	93.623	50994000	50994000	0	0	0	0	0
AIEEELQEIASEPIDK	16	0	1812.9	O08746	O08746	yes	2;3	2.1612e-15	136.34	141120000	40208000	28664000	20056000	15942000	9417400	26828000
AIEEGTLEEIEEEVR	15	0	1744.84	Q3TKT4	Q3TKT4	yes	2	0.026776	37.77	2674200	467570	753720	383140	1069800	0	0
AIEIELAK	8	0	885.517	Q91ZU6	Q91ZU6	yes	2	0.028838	55.872	932480000	182690000	100580000	112710000	191900000	231940000	112650000
AIEINPDSAQPYK	13	0	1444.72	Q99L47	Q99L47	yes	2	9.4206e-10	128.68	6022200000	1189100000	1082100000	1051100000	838540000	1100100000	761310000
AIEINPDSAQPYKWR	15	1	1786.9	Q99L47	Q99L47	yes	2;3	8.1023e-05	83.692	322610000	27286000	51233000	17756000	120470000	31446000	74416000
AIEIYTDMGR	10	0	1167.56	Q9DB05	Q9DB05	yes	2	0.071703	37.968	0	0	0	0	0	0	0
AIELFSVGQGPAK	13	0	1315.71	O70310	O70310	yes	2	0.0086392	51.726	203260000	0	0	0	164870000	38384000	0
AIELNPANAVYFCNR	15	0	1750.85	Q8BJU0	Q8BJU0	yes	2	6.7311e-08	116.51	844450000	177380000	124800000	142840000	138130000	136280000	125030000
AIELQPEDPR	10	0	1166.59	Q3UJU9	Q3UJU9	yes	2	0.00096769	74.841	535590000	86244000	10101000	39853000	162490000	120630000	116270000
AIEMELR	7	0	860.443	O08788	O08788	yes	2	0.02	83.364	1888400000	64194000	135130000	33724000	1375600000	238910000	40864000
AIEMLGGELGSK	12	0	1203.62	P97807	P97807	yes	2	7.4122e-05	94.122	2215600000	305170000	272080000	145860000	413060000	519440000	559980000
AIENCEYAFNLK	12	0	1470.68	Q62432	Q62432	yes	2	0.027333	41.242	0	0	0	0	0	0	0
AIEPQKEEADENYNSVNTR	19	1	2206.01	P70452	P70452	yes	2;3	1.5708e-10	113.49	461530000	72026000	54998000	0	110630000	110460000	113410000
AIEPQVVGFSGLSDDKNYK	19	1	2066.03	Q8CI32	Q8CI32	yes	3	1.1608e-05	79.88	278110000	32655000	27836000	28754000	67786000	53994000	67086000
AIEQADLLQEEDESPR	16	0	1841.86	P61967	P61967	yes	2;3	1.3569e-12	129.05	190870000	15385000	10189000	2815000	30922000	110170000	21392000
AIEQSIEQEEGLNR	14	0	1614.78	P61264	P61264	yes	2	5.7441e-05	80.632	14303000	0	0	0	5660200	2816100	5826900
AIESQCYVIAAAQCGR	16	0	1795.83	Q8VDK1	Q8VDK1	yes	2	3.7846e-22	150.34	155210000	19674000	17870000	17679000	42077000	25659000	32247000
AIFAGYK	7	0	768.417	O55142	O55142	yes	2	0.043768	65.672	326510000	105800000	33397000	24230000	85558000	0	77531000
AIFASGSPFDPVTLPDGR	18	0	1845.93	P06801	P06801	yes	2;3	8.0117e-98	239.55	1408000000	49820000	36996000	25925000	113260000	1047800000	134200000
AIFLADGK	8	0	833.465	Q9WUM3	Q9WUM3	yes	1;2	0.0084413	77.058	2697000000	637770000	332420000	239900000	574220000	462900000	449790000
AIFLADGNVFTTGFSR	16	0	1714.87	Q9WUM4	Q9WUM4	yes	2	1.4891e-08	95.751	4141200	0	4141200	0	0	0	0
AIFMDCGIHAR	11	0	1289.6	P15089	P15089	yes	3	0.0004743	64.73	257300000	42748000	0	19686000	66190000	59723000	68956000
AIFQAIAAK	9	0	931.549	Q9DCD0	Q9DCD0	yes	2	0.0056398	64.42	8124000000	1279400000	998870000	1026100000	1858100000	1483300000	1478300000
AIGAFAAADSFDHK	14	0	1419.68	P32848	P32848	yes	2;3	2.8871e-05	78.985	747940000	99189000	163660000	66436000	192030000	155150000	71477000
AIGAFAAADSFDHKK	15	1	1547.77	P32848	P32848	yes	3	1.4826e-05	77.372	438700000	0	40026000	35488000	138620000	148710000	75862000
AIGAVPLIQGEYMIPCEK	18	0	1988.01	P18242	P18242	yes	2;3	7.0192e-07	97.095	1547300000	467280000	226610000	128780000	87111000	499710000	137820000
AIGDVFQKPYVSGEADAASR	20	1	2080.02	Q8CGA0	Q8CGA0	yes	2	1.9903e-05	89.011	10584000	10584000	0	0	0	0	0
AIGIDPGYSK	10	0	1019.53	Q8BJU0	Q8BJU0	yes	2	0.003473	63.624	2247100000	320120000	951830000	226970000	242550000	260980000	244690000
AIGKDNFTAIPEGTNGVEER	20	1	2117.04	Q62188	Q62188	yes	3	1.287e-05	64.5	397830000	95670000	76827000	65120000	105810000	54406000	0
AIGLPEDLIQK	11	0	1195.68	P12710	P12710	yes	1;2	1.3937e-06	110.39	5312100000	227670000	1734400000	1469100000	691540000	744540000	444840000
AIGNALK	7	0	685.412	Q9DCX2	Q9DCX2	yes	1	0.085696	83.287	864000000	119140000	0	0	265560000	206030000	273260000
AIGSASEGAQSSLQEVYHK	19	0	1960.95	Q9Z2U1	Q9Z2U1	yes	2;3	4.4077e-110	238.05	8876400000	2035900000	1433700000	1407900000	1768500000	1263400000	966920000
AIGTDEDLAHSSIR	14	0	1483.73	Q9Z1J3	Q9Z1J3	yes	2;3	3.9713e-05	99.991	951870000	173740000	128540000	100960000	288990000	50420000	209220000
AIGVKPPR	8	1	836.523	Q01853	Q01853	yes	2	0.0080712	94.262	3094200000	607660000	418120000	298420000	674820000	555560000	539620000
AIGVLTSGGDAQGMNAAVR	19	0	1786.9	Q9WUA3;P12382	Q9WUA3	no	2	2.4447e-65	193.64	653560000	125330000	105110000	86780000	95448000	104190000	136710000
AIGVTFPQDKR	11	1	1230.67	Q9DBB8	Q9DBB8	yes	2;3	0.00017104	87.184	935760000	94589000	37558000	28249000	235920000	258320000	281120000
AIHNKVNIVPVIAK	14	1	1514.93	P42208	P42208	yes	3	0.0090077	37.613	351780000	88620000	61146000	31008000	70237000	45125000	55647000
AIHQHLLPPVQQSLNTLR	18	0	2064.16	O54990	O54990	yes	3	0.00026484	50.392	68912000	0	0	0	0	0	68912000
AIHVHEFGDLSQGCDSTGPHYNPMEVPHPQHPGDFGNFVVR	41	0	4581.08	O09164	O09164	yes	4;5;7	9.6633e-51	109.72	2552400000	527390000	819920000	638680000	338710000	105710000	122000000
AIIEDLEPR	9	0	1054.57	Q8BUK6	Q8BUK6	yes	2	0.0019907	74.173	982640000	84569000	163780000	99078000	186640000	171550000	277030000
AIIIFVPVPQLK	12	0	1336.85	P62082	P62082	yes	2	0.00060897	70.942	56232000	14131000	10365000	6583400	10552000	3742500	10859000
AIINLAVYGK	10	0	1060.63	Q9WVJ3	Q9WVJ3	yes	2	0.0011455	71.451	276840000	26202000	24754000	0	73538000	110930000	41417000
AIKELEEWYAR	11	1	1406.72	O08585	O08585	yes	3	2.1567e-07	112.94	104860000	0	29015000	12866000	48164000	0	14816000
AIKVEQATKPSFESGR	16	2	1746.93	Q91VM5;Q9WV02	Q91VM5	yes	3;4	7.405e-11	121.82	1074300000	225210000	152940000	48260000	255420000	200690000	191770000
AILAELTGR	9	0	942.55	P35486	P35486	yes	2	6.9695e-05	131.06	5679000000	634570000	692870000	308040000	1307600000	1529100000	1206800000
AILAELTGRR	10	1	1098.65	P35486	P35486	yes	2;3	0.0016015	68.76	626200000	32354000	56891000	0	182080000	156580000	198290000
AILDDLLK	8	0	899.533	P41216	P41216	yes	1;2	0.0056203	101.64	20545000000	3373500000	3043000000	1424300000	4109700000	4412100000	4182700000
AILEQQVLAEELTTK	15	0	1684.92	Q9QXZ0	Q9QXZ0	yes	2	1.6809e-08	80.738	60026000	26163000	10447000	7134400	0	8142100	8139200
AILESGSSNAPWAVK	15	0	1528.79	Q03311	Q03311	yes	2	3.5114e-05	85.909	99734000	11477000	0	0	43493000	44764000	0
AILESGSSNAPWAVKHPEEAR	21	1	2248.12	Q03311	Q03311	yes	3	5.6136e-05	55.844	50152000	0	0	0	0	50152000	0
AILGSYDSELTQTEYSTQLTQR	22	0	2503.21	Q9WTX8	Q9WTX8	yes	2	7.9596e-09	96.016	6215800	0	0	0	6215800	0	0
AILILDNDGDR	11	0	1213.63	P61924	P61924	yes	2	0.011681	52.247	222540000	0	21688000	70395000	0	0	130460000
AILNPLCQVDYR	12	0	1460.74	Q9D662	Q9D662	yes	2	0.011403	51.135	69754000	69754000	0	0	0	0	0
AILNYIASK	9	0	991.57	P30115	P30115	yes	2	0.0028053	69.275	5288500000	216120000	439440000	532030000	1393200000	958150000	1749600000
AILNYIASKYNLYGK	15	1	1729.94	P30115	P30115	yes	3	0.000576	54.951	65948000	0	0	0	65948000	0	0
AILPCQDTPSVK	12	0	1327.68	P24527	P24527	yes	2	0.0080979	54.343	1054900000	246090000	77859000	122440000	333750000	166330000	108410000
AILPFFPK	8	0	931.553	P09470	P09470	yes	2	0.067309	45.081	49827000	0	0	9221900	19367000	0	21239000
AILSYLAAK	9	0	948.564	P24472	P24472	yes	2	0.015549	54.982	3049000000	588910000	443540000	290390000	661100000	350010000	715010000
AILTPNHVEFSR	12	0	1382.73	Q9CZ42	Q9CZ42	yes	3	0.011252	39.016	532160000	0	154510000	0	0	179050000	198600000
AILVDLEPGTMDSVR	15	0	1614.83	Q7TMM9;Q9CWF2;P99024	P99024	no	1;2;3	5.626e-11	125.73	18676000000	4361700000	4600800000	2738800000	2329700000	2652400000	1992700000
AIMNLDVEQYR	11	0	1350.66	Q64521	Q64521	yes	2	1.8797e-11	121.36	1027600000	42523000	89134000	41201000	295880000	121470000	437380000
AIMTYVSSFYHAFSGAQK	18	0	2006.96	Q7TPR4;P57780	P57780	no	2;3	7.9805e-98	239.58	474310000	109360000	66734000	134530000	66724000	22393000	74567000
AIMTYVSSFYHAFSGAQKAETAANR	25	1	2720.3	Q7TPR4;P57780	P57780	no	3;4	1.9676e-10	79.36	164620000	15437000	14775000	9423400	38303000	72123000	14563000
AINEAYKEDYHK	12	1	1479.7	P14824	P14824	yes	2;3;4	2.4238e-26	194.98	11765000000	3035200000	2531800000	3009200000	1146800000	1034900000	1007300000
AINPENGFFGVAPGTSVK	18	0	1803.92	Q9Z2V4	Q9Z2V4	yes	2	0.00052582	56.081	311010000	0	0	0	196770000	0	114240000
AINPINTFTK	10	0	1117.61	Q5FWK3	Q5FWK3	yes	2	0.088096	36.417	321240000	116140000	61605000	36843000	106650000	0	0
AINQGGLTSVAVR	13	0	1284.71	Q9QUM9	Q9QUM9	yes	2	6.5529e-06	112.44	5136300000	920600000	773280000	545160000	913530000	898510000	1085200000
AINVLLEGNPDTHSWEMVGK	20	0	2209.08	Q80X50	Q80X50	yes	3	0.0013024	40.689	115210000	0	53166000	42927000	0	19118000	0
AINYLISGYQR	11	0	1296.68	Q61838	Q61838	yes	2	1.8854e-11	173.24	3073600000	278350000	285150000	383040000	666490000	819970000	640610000
AIPDLTAPVAAVQAAVSNLVR	21	0	2075.17	Q64727	Q64727	yes	2;3	2.1234e-07	89.663	58496000	12614000	15236000	9273500	6556400	8369800	6446500
AIPGEAGDAAILPSLSQEGQEK	22	0	2180.1	Q3UJU9	Q3UJU9	yes	2;3	4.358e-07	72.167	431650000	95973000	62853000	22437000	41768000	96311000	112310000
AIQDAGCQVLK	11	0	1201.61	P40936	P40936	yes	2	1.8862e-05	100.88	2237400000	0	107600000	185900000	621310000	822280000	500280000
AIQDDCQVITAR	12	0	1388.67	Q3UVL4	Q3UVL4	yes	2	0.0020281	63.611	147970000	0	0	0	70788000	39304000	37876000
AIQGATSHHLGQNFSK	16	0	1694.85	Q8CGC7	Q8CGC7	yes	2;3;4	6.8348e-12	84.436	1780400000	341880000	263740000	205320000	385760000	260110000	323600000
AIQIMYQNLQQDGLENVHLEQVR	23	0	2738.38	Q9WVJ3	Q9WVJ3	yes	3	2.3441e-13	108.57	509980000	8873100	9614900	46800000	252940000	172230000	19517000
AIQLSGTEQLEALK	14	0	1499.82	O88544	O88544	yes	2	5.9459e-05	80.507	694160000	158520000	132450000	73296000	75463000	117350000	137080000
AIQMVANSLK	10	0	1073.59	Q60823	Q60823	yes	2	0.0068572	57.203	1075700000	164940000	131500000	0	300630000	221130000	257530000
AIQVYYNPDQPPKPGMIDSATQK	23	1	2560.26	Q8VCM7	Q8VCM7	yes	2;3	3.9801e-24	131.56	556180000	102070000	71676000	37878000	230790000	0	113770000
AIQYGASAHDWMFR	14	0	1651.76	O35855	O35855	yes	3	0.014882	33.265	165080000	0	41496000	0	57720000	65860000	0
AIQYGASAHDWMFRV	15	1	1750.83	O35855	O35855	yes	2;3	3.847e-05	83.37	2173700000	57153000	0	0	1074100000	752060000	290330000
AISACAELHDLKEEVLK	17	1	1924.99	P70261	P70261	yes	3;4	0.0011603	44.998	175050000	4918900	19508000	20454000	22236000	78530000	29399000
AISDELDHALNDMTSI	16	0	1743.8	P21107	P21107	yes	2	0.00028308	67.136	386470000	158350000	113830000	58718000	16132000	21760000	17678000
AISEQTGK	8	0	832.429	Q91V92	Q91V92	yes	1;2	0.0084413	180.54	381580000	0	0	0	289980000	0	91597000
AISEQTGKELLYK	13	1	1478.8	Q91V92	Q91V92	yes	2	2.115e-05	109.65	89987000	0	0	0	89987000	0	0
AISESGVAFIPGMFTK	16	0	1653.84	Q91WU0	Q91WU0	yes	2	2.8425e-07	106.35	485360000	0	0	8781200	54428000	373120000	49031000
AISESGVSLTAALITTDVKPIAGLVATLSGCK	32	1	3142.72	Q8VCT4	Q8VCT4	yes	3	2.5487e-22	87.357	15906000	0	0	0	7906200	7999400	0
AISESGVVINTNVGK	15	0	1486.8	P23953	P23953	yes	2	9.0849e-07	106.58	949600000	120690000	165610000	149190000	115680000	192690000	205740000
AISESGVVINTNVGKK	16	1	1614.89	P23953	P23953	yes	2;3	1.5331e-61	218	6055100000	779760000	667820000	429370000	1308900000	1667300000	1201900000
AISFVGSNQAGEYIFER	17	0	1886.92	Q9EQ20	Q9EQ20	yes	2;3	8.2645e-84	227.67	3191200000	50642000	188670000	462240000	1120800000	1055700000	313070000
AISHEHSPSDLEAHFVPLVK	20	0	2212.13	Q76MZ3	Q76MZ3	yes	3;4;5	0.010152	30.945	1061600000	167500000	172100000	227140000	51681000	91154000	352040000
AITDIIEMDSK	11	0	1234.61	Q9JM13	Q9JM13	yes	2	0.00033281	77.674	49061000	14108000	21095000	5105700	8752000	0	0
AITGASLADIMAK	13	0	1260.67	Q8BP67	Q8BP67	yes	2	6.5529e-06	112.44	3355000000	764650000	495160000	446810000	672510000	498830000	477050000
AITGILRPPLEQGR	14	1	1519.88	Q9R269	Q9R269	yes	3	0.06119	22.911	233400000	0	15938000	33041000	73004000	54765000	56647000
AITIAGIPQSIIECVK	16	0	1711.95	Q61990	Q61990	yes	2	6.9506e-08	114.63	83760000	11574000	7312700	0	12071000	43577000	9225400
AITIAGVPQSVTECVK	16	0	1671.89	P60335	P60335	yes	2	4.7001e-05	89.484	3665300000	703110000	770570000	603810000	629640000	423440000	534720000
AITSAYYR	8	0	943.476	P46638;P62492;Q9WTL2	P46638	yes	2	0.0025164	89.296	1617500000	510070000	289400000	149690000	213220000	197660000	257450000
AITSGGITYQDQPWHAECFVCVTCSK	26	0	3014.34	P97447	P97447	yes	3	1.8621e-21	99.219	254240000	83818000	98251000	72169000	0	0	0
AITSGGITYQDQPWHAECFVCVTCSKK	27	1	3142.43	P97447	P97447	yes	3	1.1838e-10	69.578	49212000	0	0	0	49212000	0	0
AITVASQTNCPLYVTK	16	0	1764.91	Q62188	Q62188	yes	2	1.0214e-31	166.52	339640000	73318000	70355000	55777000	51235000	36776000	52180000
AITVDPIR	8	0	883.513	O88322	O88322	yes	2	0.0084372	73.26	1944700000	0	0	1309100000	0	341930000	293680000
AITVFSPDGHLFQVEYAQEAVK	22	0	2448.23	Q9Z2U0	Q9Z2U0	no	2	4.4488e-79	189.57	90232000	7869700	4073800	0	0	70875000	7413800
AITVFSPDGHLFQVEYAQEAVKK	23	1	2576.33	Q9Z2U0	Q9Z2U0	no	3;4	2.0524e-13	108.08	2144400000	468700000	383470000	226120000	364560000	389920000	311610000
AIVAGDQNVEYK	12	0	1305.66	P97447	P97447	yes	2	1.021e-08	121.02	8559100000	1402000000	1026500000	1429200000	1673400000	1827000000	1201000000
AIVAIENPADVSVISSR	17	0	1739.94	P14206	P14206	yes	2;3	9.3391e-13	120.63	3898900000	706410000	472790000	476860000	650200000	772590000	820090000
AIVDALPPPCESACSLPTDVDK	22	0	2354.11	Q9D819	Q9D819	yes	2;3	8.215e-08	81.897	3382000000	489250000	445050000	241750000	504720000	892920000	808280000
AIVDALPPPCESACSLPTDVDKWFHQQK	28	1	3208.53	Q9D819	Q9D819	yes	4	6.4406e-07	49.094	8627600	0	0	0	5164000	0	3463700
AIVDALPPPCESACSLPTDVDKWFHQQKN	29	2	3322.58	Q9D819	Q9D819	yes	3;4	1.3267e-13	78.752	255140000	0	10469000	12391000	22227000	191980000	18080000
AIVDCGFEHPSEVQHECIPQAILGMDVLCQAK	32	0	3650.7	Q9Z1N5;Q8VDW0	Q9Z1N5	no	3;4	3.9625e-22	82.413	25669000	16973000	8696300	0	0	0	0
AIVQEATR	8	0	886.487	Q8CHT0	Q8CHT0	yes	2	0.0053559	82.452	978680000	0	0	19203000	471200000	0	488280000
AIVVTDGER	9	0	958.508	P06801	P06801	yes	2	0.00031041	97.431	17163000000	2177100000	1321700000	1256100000	4487400000	3548300000	4372700000
AIVWGMQTR	9	0	1060.55	Q91V92	Q91V92	yes	2	7.0396e-05	116.05	3445700000	110190000	73173000	88421000	1179400000	873170000	1121400000
AIWAALQTQASSSAK	15	0	1531.8	Q6P5E4	Q6P5E4	yes	2	0.0006602	62.485	108370000	0	36069000	0	72298000	0	0
AIWNVINWENVTER	14	0	1742.87	P09671	P09671	yes	2;3	2.1322e-20	158.02	201150000	63832000	44942000	4435900	34696000	27996000	25248000
AIYDIERPDLITYEPFYTSGYEDK	24	1	2897.36	Q8K4G5	Q8K4G5	yes	3	1.5383e-16	106.12	302460000	84840000	58670000	53629000	29873000	53964000	21481000
AIYDIERPDLITYEPFYTSGYEDKQER	27	2	3310.57	Q8K4G5	Q8K4G5	yes	3;4	1.8493e-12	71.927	391920000	257080000	15772000	19603000	20561000	28537000	50364000
AIYEAVLR	8	0	933.528	Q11136	Q11136	yes	2	0.007789	75.109	360160000	93625000	41683000	50463000	46339000	67742000	60310000
AIYEVLFR	8	0	1009.56	Q9QXS1	Q9QXS1	yes	2	0.007789	75.109	58517000	27702000	0	0	14716000	11388000	4710500
AIYQATYR	8	0	984.503	O55234	O55234	yes	2	0.074001	44.377	137960000	87936000	0	50024000	0	0	0
AIYQVYNALQEK	12	0	1438.75	Q3TCJ1	Q3TCJ1	yes	2	7.2482e-05	94.402	256370000	54827000	59532000	12176000	45472000	48851000	35511000
AKDDAFAMQDVPLSSVVR	18	1	1947.97	Q9CQF0	Q9CQF0	yes	3	0.0037849	34.649	150720000	23245000	17296000	2861900	29985000	45284000	32045000
AKDDSELEGQVISCLK	16	1	1790.87	Q61543	Q61543	yes	2	3.9614e-07	109.87	139220000	51004000	23788000	13636000	18650000	0	32143000
AKDEQSAVSMLKK	13	2	1433.75	Q62261	Q62261	yes	2;4	3.7993e-05	115.1	717730000	146960000	61493000	148230000	105200000	147430000	108420000
AKDINQEVYNFLATAGAK	18	1	1952	Q99KI0	Q99KI0	yes	2	1.0442e-24	145.88	120570000	0	0	0	0	94272000	26293000
AKDIVPGDIVEIAVGDKVPADIR	23	2	2389.32	O55143	O55143	yes	4	1.0702e-05	56.681	91792000	28726000	0	0	27240000	18949000	16877000
AKDLEEELER	10	1	1230.61	Q91ZV0	Q91ZV0	yes	3	0.008428	44.543	69889000	20306000	0	4769500	0	25138000	19676000
AKDPFAHLPK	10	1	1122.62	Q9D8N0	Q9D8N0	yes	2;3	0.0011199	74.962	4441400000	990540000	736030000	160860000	958800000	689750000	905430000
AKDQDILDLVSVLHDPETLLR	21	1	2389.29	P22907	P22907	yes	3;4	6.3777e-06	65.207	42148000	12969000	0	0	17801000	4792400	6586700
AKDQNESLDEEMFYK	15	1	1845.81	Q8CIB5	Q8CIB5	yes	2	9.2242e-28	153.72	124100000	0	19421000	27580000	34782000	42321000	0
AKEAAEQDVEK	11	1	1216.59	P47963	P47963	yes	2	3.3914e-05	101.53	1015100000	332130000	86310000	128300000	93702000	151920000	222770000
AKEALELTDTGLLSGSEER	19	1	2018.02	Q9JHU4	Q9JHU4	yes	2	6.6589e-10	115.39	6456800	0	0	0	6456800	0	0
AKEDFLK	7	1	849.46	P05132	P05132	yes	2	0.04455	80.438	818030000	151790000	133870000	76587000	137200000	128000000	190580000
AKEEQQDDTVYMGK	14	1	1640.74	O08788	O08788	yes	2	0.027271	49.491	0	0	0	0	0	0	0
AKEFGASECISPQDFSK	17	1	1899.87	P28474	P28474	yes	2;3	2.1761e-163	293.47	2811700000	475300000	385650000	294440000	585750000	498320000	572200000
AKEFTNVYIK	10	1	1211.65	P29341	P29341	yes	2;3	0.0041277	50.194	485830000	71220000	45951000	35708000	187710000	85674000	59563000
AKEILQEEEDLAEIVQLVGK	20	1	2253.21	P50516	P50516	yes	2;3;4	3.5119e-74	206.85	602360000	304900000	107120000	2138500	47956000	35828000	104420000
AKELWEK	7	1	902.486	Q9CYH2	Q9CYH2	yes	2	0.06473	71.877	850470000	209550000	105360000	0	184100000	156000000	195460000
AKETADAISK	10	1	1032.55	Q60870	Q60870	yes	1;2	0.027481	85.821	718730000	26419000	0	0	0	0	692310000
AKEVENEQTPVSEPEEEK	18	1	2070.96	O70318	O70318	yes	2	6.4052e-163	285.1	226580000	46251000	45556000	48071000	38459000	48248000	0
AKEVENEQTPVSEPEEEKGSQPGPPVER	28	2	3075.46	O70318	O70318	yes	3;4	6.3255e-190	264.44	2549600000	840760000	566030000	184440000	458460000	347680000	152250000
AKEVPLENQLQSMEVTEA	18	1	2014.99	P26638	P26638	yes	2	0.0491	35.672	74424000	20014000	15664000	12941000	0	0	25805000
AKEWGYASHNGPDHWHELYPIAK	23	1	2705.28	P16015	P16015	yes	2;3;4;5	2.8784e-246	258.9	30836000000	1824900000	3781500000	3728500000	9773800000	6688100000	5038900000
AKEWGYASHNGPDHWHELYPIAKGDNQSPIELHTK	35	2	4024.92	P16015	P16015	yes	5	8.7506e-08	45.276	65553000	0	0	0	65553000	0	0
AKFDAELLEIK	11	1	1275.71	Q9CQK7	Q9CQK7	yes	3	0.0036504	49.632	206820000	56990000	21861000	19937000	25705000	55086000	27239000
AKFEELNMDLFR	12	1	1511.74	P20029	P20029	yes	2;3	6.2533e-14	153.74	11893000000	2638600000	2176400000	1558400000	2313500000	1471500000	1734700000
AKFENLCK	8	1	1008.51	P11499	P11499	yes	2	0.0031086	105.81	3073900000	871510000	374170000	316810000	575360000	390880000	545120000
AKFFPEDVSEELIQEITQR	19	1	2278.15	P26043	P26043	yes	3	2.0327e-07	101.38	92354000	9898300	11258000	0	35474000	8448800	27275000
AKFYPEDVAEELIQDITQK	19	1	2236.13	P26040	P26040	yes	2;3	1.8136e-06	101.17	212860000	67522000	36135000	17847000	16303000	28194000	46856000
AKFYPEDVSEELIQDITQR	19	1	2280.13	P26041	P26041	yes	2;3;4	2.6266e-124	254.39	2870000000	1151300000	430440000	377240000	302770000	215720000	392540000
AKKDDTDDEIAK	12	2	1347.65	P35564	P35564	yes	2	0.014992	64.827	99551000	31616000	0	30006000	0	0	37929000
AKKPAAAAVTK	11	2	1054.65	P15864	P15864	yes	3	0.0010476	63.091	55786000	1112800	105270	8348000	23892000	22327000	0
AKLAEQAER	9	1	1014.55	P63101;P68254;Q9CQV8;O70456	P63101	no	2	0.041851	52.49	1481100000	587730000	261420000	307670000	0	324300000	0
AKLDNLDEEWATEHASQVSR	20	1	2298.09	Q4PJX1	Q4PJX1	yes	3	1.5791e-05	62.847	75883000	56694000	0	19189000	0	0	0
AKLDNNTELSFFAK	14	1	1596.81	O88844	O88844	yes	2;3	6.7599e-20	154.46	2350700000	377190000	385060000	377950000	516930000	397540000	296050000
AKLEATLQEEAAIQQEHLEELKR	23	2	2676.41	Q9Z2I0	Q9Z2I0	yes	4;5	2.6898e-08	70.316	807760000	98763000	69011000	45571000	199730000	179580000	215110000
AKLEQALSPEVLELR	15	1	1694.96	Q9D8S9	Q9D8S9	yes	2;3	4.935e-06	94.922	1258500000	249700000	41779000	88740000	216440000	328360000	333460000
AKLEQLFQDEVAK	13	1	1517.81	Q9QXS1	Q9QXS1	yes	2;3	1.7491e-05	110.97	1722200000	571150000	305000000	294580000	167640000	182310000	201500000
AKLHTDDDLNWLDHSR	16	1	1934.92	Q71LX4	Q71LX4	yes	4	0.04228	22.196	292680000	60467000	107810000	61200000	0	29235000	33969000
AKLNWLSVDFNNWK	14	1	1733.89	Q9R0Q7	Q9R0Q7	yes	2;3	2.0555e-05	74.966	45818000	3589400	0	3781500	1980800	33393000	3072700
AKLQEMESAVK	11	1	1232.64	Q8VDD5	Q8VDD5	yes	2;3	0.00015188	92.247	663810000	144940000	188090000	49753000	185730000	0	95300000
AKLTEQVFNEAPGIR	15	1	1671.89	Q8QZR5	Q8QZR5	yes	2	2.962e-07	115.38	426770000	66903000	60752000	81995000	47134000	74615000	95367000
AKMPLVGLGTWK	12	1	1299.74	P21300	P21300	yes	2;3	0.0024809	52.132	352440000	28658000	43220000	67230000	0	30786000	182550000
AKNEILDEVISLSQVTPK	18	1	1983.09	P58281	P58281	yes	3	0.045452	22.212	28387000	0	0	0	4932900	21030000	2424200
AKNNTVTPGGKPNK	14	2	1424.77	O55142	O55142	yes	3	0.014987	37.32	27303000	0	0	488550	0	26814000	0
AKPAAQSEEETATSPAASPTPQSAER	26	1	2611.24	Q8JZQ9	Q8JZQ9	yes	3	0.0030044	31.127	129500000	40593000	45821000	26439000	0	0	16647000
AKPAETPAPAHK	12	1	1216.66	Q9D2G2	Q9D2G2	yes	2;3	0.0003019	67.252	3217300000	517350000	540130000	374450000	573550000	645830000	565950000
AKPEKAPDVELK	12	2	1323.74	Q60710	Q60710	yes	3	0.00051188	66.989	983700000	302710000	0	161320000	299660000	220010000	0
AKPLTDQEK	9	1	1028.55	Q9ET01	Q9ET01	yes	2	0.0062652	59.067	2255400000	246470000	129050000	199110000	684560000	447680000	548570000
AKPLTDSER	9	1	1015.53	Q8CI94	Q8CI94	yes	2	0.0020352	61.161	3079000000	0	258330000	327470000	945190000	769010000	778990000
AKPNEVVFLDDFGSNLKPAR	20	2	2216.16	P34914	P34914	yes	3;4	1.2773e-07	98.391	2223200000	336880000	297910000	288510000	479400000	383410000	437040000
AKPSLVR	7	1	769.481	Q8CGN5	Q8CGN5	yes	2	0.040308	90.986	25684000000	3364500000	2812000000	2295300000	7854600000	6027200000	3330600000
AKPSPEHAPTISAPDASGPQK	21	1	2085.05	Q8VCI5	Q8VCI5	yes	3	0.00034538	45.737	373860000	113720000	42709000	65311000	56388000	44358000	51383000
AKPVVSFIAGITAPPGR	17	1	1679.97	Q9WUM5	Q9WUM5	yes	3	0.00020232	56.121	616630000	91144000	84344000	73898000	120720000	117790000	128730000
AKPVVSFIAGITAPPGRR	18	2	1836.07	Q9WUM5	Q9WUM5	yes	3;4	3.1346e-05	79.514	1218900000	207480000	148390000	133110000	252270000	284900000	192770000
AKQTLENERGELANEVK	17	2	1928	Q8VDD5	Q8VDD5	yes	2;3;4	3.3983e-17	138.46	1920500000	548650000	247620000	151060000	309590000	288160000	375390000
AKSPQPPVEEEDEHFDDTVVCLDTYNCDLHFK	32	1	3833.68	Q8VEK3	Q8VEK3	yes	4;5	2.546e-17	73.771	480620000	160730000	56910000	44357000	33205000	84631000	100790000
AKTGGTYGEDLGADYNLSQVCDGK	24	1	2518.13	P19096	P19096	yes	2;3	2.4686e-277	326.81	4282400000	301550000	193400000	316570000	1173400000	851900000	1445600000
AKTNADTDGMVK	12	1	1249.6	O08749	O08749	yes	2	2.8972e-08	117.93	774690000	85485000	51497000	77869000	148800000	177160000	233880000
AKTSEIQSQAK	11	1	1189.63	P09813	P09813	yes	2;3	4.7817e-08	130.36	5126500000	1009500000	493050000	818600000	1132500000	860560000	812290000
AKTWMVGTKLPNSVLGR	17	2	1857.03	Q8BH64	Q8BH64	yes	3	0.00015891	59.654	1085600000	101950000	133040000	95731000	307570000	256700000	190560000
AKVAPEEVSEVIFGHVLTAGCGQNPTR	27	1	2865.44	Q8CAY6	Q8CAY6	yes	3;4	5.6574e-69	176.28	1033800000	148380000	159180000	55118000	366270000	302800000	2050200
AKVDEFPLCGHMVSDEYEQLSSEALEAAR	29	1	3280.5	Q6ZWV3;P86048	Q6ZWV3	yes	3;4	1.842e-111	202.62	583760000	380760000	11363000	55499000	46539000	45849000	43749000
AKVEQVLSLEPQHELK	16	1	1847.02	Q9QY76	Q9QY76	yes	2;3	1.5717e-11	125.98	1896800000	168400000	515400000	158540000	352260000	344970000	357230000
AKVTEAVECLLSLK	14	1	1559.86	Q8CGC7	Q8CGC7	yes	3	0.050938	25.317	60226000	9860000	20135000	0	0	28189000	2041600
AKVYEGSILEADCDILIPAASEK	23	1	2491.25	P26443	P26443	yes	3	0.0004903	41.878	158350000	32819000	45622000	37623000	21122000	7817500	13344000
AKWDAWNALGSLPK	14	1	1555.81	Q9WUR2	Q9WUR2	yes	3	0.056323	24.053	159880000	25562000	0	18268000	54617000	26471000	34965000
AKWDSWNK	8	1	1033.5	P31786	P31786	yes	2	0.0032141	114.5	25169000000	4934100000	4037300000	3347100000	5403700000	2071200000	5375800000
AKWDSWNKLK	10	2	1274.68	P31786	P31786	yes	2;3	0.00050733	100.69	2028700000	343140000	258070000	243330000	861410000	0	322770000
AKWYPEVR	8	1	1047.55	P63001;P60764	P63001	yes	2;3	0.012446	69.812	1670300000	366040000	204890000	105500000	367600000	382270000	243960000
AKYAYDSAFHPDTGEK	16	1	1798.82	Q99JR1	Q99JR1	yes	3	0.051976	22.809	115500000	0	0	0	0	34590000	80909000
AKYHGNVTLLR	11	1	1270.71	P19096	P19096	yes	2;3	2.2345e-06	111.94	6382000000	303300000	228150000	160550000	2059300000	1469700000	2161100000
AKYPDYEVTWADDGY	15	1	1791.76	Q9DAK9	Q9DAK9	yes	2	3.7713e-05	94.63	594660000	88922000	44927000	45284000	160180000	125950000	129400000
ALAAAGYDVEK	11	0	1106.56	P43277;Q07133;P15864;P43274	P15864	no	2	0.00059295	75.819	55964000000	10231000000	5441300000	5723100000	11973000000	12872000000	9723600000
ALAAAGYDVEKNNSR	15	1	1577.78	P43277;Q07133;P15864;P43274	P15864	no	2;3	1.3984e-50	205.26	20325000000	3595700000	2810100000	3965900000	3627900000	2948700000	3376900000
ALAAFLK	7	0	732.453	Q9CZX8	Q9CZX8	yes	2	0.05063	62.714	1014800000	0	225220000	191640000	173450000	225310000	199190000
ALAAFLKK	8	1	860.548	Q9CZX8	Q9CZX8	yes	2	0.020786	58.917	1141600000	243580000	164390000	112280000	242600000	178680000	200060000
ALAAGGVGSIVR	12	0	1069.62	Q9CPW4	Q9CPW4	yes	2	0.00017645	80.69	6159100000	1688800000	1437000000	765970000	857760000	457360000	952150000
ALAAGGYDVEK	11	0	1092.55	P43276	P43276	yes	2	0.001853	66.267	9244000000	1858500000	1220700000	1073600000	1517300000	2035600000	1538300000
ALAAQNIVEDMEQR	14	0	1586.77	Q91YN5	Q91YN5	yes	2	2.3021e-20	157.5	292500000	64565000	56324000	26911000	46261000	56167000	42275000
ALADLVHSHIQSNK	14	0	1531.81	P22315	P22315	yes	3;4	2.2165e-05	77.696	1349800000	428550000	72509000	93566000	0	222880000	532260000
ALADSAR	7	0	702.366	Q6WVG3	Q6WVG3	yes	2	0.056246	60.294	5533500000	0	0	0	0	5533500000	0
ALADTENLR	9	0	1001.51	Q99LP6	Q99LP6	yes	2	0.01539	55.064	7062800000	857520000	499570000	337260000	1780900000	1354500000	2233100000
ALADYIR	7	0	820.444	Q9D1Q6	Q9D1Q6	yes	2	0.018924	94.407	2683100000	504460000	401820000	295330000	607700000	433500000	440320000
ALAEDWALDLVR	12	0	1370.72	A2BDX3	A2BDX3	yes	2	2.6549e-07	86.772	85307000	24115000	0	9412800	19679000	29223000	2877300
ALAEEAAKK	9	1	929.518	P02468	P02468	yes	2	0.029428	47.187	571770000	75598	0	0	194800000	215830000	161060000
ALAEEVEVQDGPNDDGEMFMRPGK	24	1	2633.17	Q9D0M3	Q9D0M3	yes	2;3	3.9178e-104	209.01	822330000	88633000	62063000	30852000	195500000	217660000	227620000
ALAEGVLLR	9	0	940.571	P51855	P51855	yes	2	0.00030406	97.635	644620000	101960000	148550000	67680000	108480000	138990000	78947000
ALAEKQPELQISER	14	1	1610.86	Q60710	Q60710	yes	2;3	6.6296e-20	154.65	1590000000	509060000	248600000	180660000	381950000	41677000	228010000
ALAELAA	7	0	657.37	P13020;CON__Q3SX14	P13020	yes	1	0.089981	85.176	4333400000	0	0	529960000	1111600000	1070800000	1621000000
ALAESWNAAFLESSAK	16	0	1693.83	Q921J2	Q921J2	yes	2	1.3023e-05	68.845	297340000	55197000	25424000	48404000	55322000	57764000	55233000
ALAFHPIEPVLITASEDHTLK	21	0	2301.24	O55106	O55106	yes	4	0.015016	30.288	105760000	0	0	0	54226000	0	51529000
ALAFHPVEPVLVTASEDHTLK	21	0	2273.21	Q9ERG2	Q9ERG2	yes	3;4	0.00016345	46.415	426900000	90141000	101160000	67661000	81320000	0	86618000
ALAGCDFLTISPK	13	0	1391.71	Q93092	Q93092	yes	1;2	1.5584e-05	96.229	6117800000	786280000	656150000	695010000	1283300000	1352000000	1345000000
ALAILEEHVTDENLK	15	0	1693.89	Q9CR10	Q9CR10	yes	3	0.0043394	40.242	107680000	0	8404900	4490000	66191000	28597000	0
ALAIYESQLGPDNPNVAR	18	0	1926.98	Q9DBS5	Q9DBS5	yes	2	1.1524e-18	137.61	77278000	16684000	0	9130800	0	26981000	24481000
ALALGALQNIR	11	0	1138.68	Q60847	Q60847	yes	2	0.0012477	68.626	231260000	0	134410000	0	0	96849000	0
ALALGGTCTGEHGIGLGKR	19	1	1866.97	Q7TNG8	Q7TNG8	yes	3	4.5598e-06	88.565	250320000	0	0	29337000	61591000	0	159390000
ALALLEDEEQAVR	13	0	1455.76	Q3TZZ7	Q3TZZ7	yes	2	4.5251e-06	113.95	538210000	77364000	64878000	41064000	121040000	89764000	144100000
ALALVPGTPTR	11	0	1094.64	Q9QYR6	Q9QYR6	yes	2	0.065589	37.968	266330000	87895000	99846000	78586000	0	0	0
ALAMGYKPK	9	1	977.537	Q99JY0	Q99JY0	yes	2	0.051606	50.04	936490000	0	126830000	44784000	275310000	241700000	247860000
ALANSLACQGK	11	0	1131.57	P05064	P05064	yes	2	1.697e-09	163.38	63079000000	14954000000	9584900000	9155300000	9604100000	9684100000	10096000000
ALANVATVLAR	11	0	1097.66	P57716	P57716	yes	2	0.036827	43.502	406920000	86223000	87317000	51061000	52618000	53313000	76385000
ALANVNIGSLICNVGAGGPAPAAGAAPAGGAAPSTAAAPAEEK	43	0	3781.91	P47955	P47955	yes	3;4;5	1.1517e-47	98.042	296670000	43234000	38079000	29980000	48370000	100440000	36559000
ALAPEYAK	8	0	861.46	P09103	P09103	yes	2	0.009396	70.525	12823000000	2924300000	2428900000	1951600000	1646000000	2148000000	1724400000
ALAPQLAR	8	0	838.502	Q64105	Q64105	yes	2	0.0053729	82.305	2349900000	414810000	261230000	217730000	592740000	478660000	384690000
ALAPTWEQLALGLEHSETVK	20	0	2192.15	Q91W90	Q91W90	yes	3	3.4088e-30	145.88	180150000	35100000	21850000	20253000	26074000	58821000	18053000
ALAQQLR	7	0	798.471	P97369	P97369	yes	2	0.0038482	88.734	99433000	51234000	42533000	5665700	0	0	0
ALASIDSK	8	0	803.439	Q64727	Q64727	yes	2	0.010014	69.628	4456100000	862670000	643700000	693090000	917390000	426900000	912380000
ALASLMTYK	9	0	996.531	P26443	P26443	yes	2	0.0011501	83.948	2099700000	433400000	309130000	207090000	326600000	406700000	416810000
ALASQLQDSLK	11	0	1172.64	Q64727	Q64727	yes	1;2	2.1204e-08	129.89	9430000000	1482400000	2170500000	966440000	1319700000	1758600000	1732300000
ALASQLQDSLKDLK	14	1	1528.85	Q64727	Q64727	yes	2;3	8.3199e-09	124.45	1878600000	267270000	507480000	176800000	319970000	261490000	345570000
ALASVLLQDHIR	12	0	1334.77	Q91YH5	Q91YH5	yes	2;3	0.00020237	80.555	265180000	49837000	74434000	70425000	56561000	0	13922000
ALATQLPVIPR	11	0	1177.72	Q3TC72	Q3TC72	yes	2	0.0006694	74.306	208310000	0	18753000	40088000	46680000	53027000	49763000
ALAVGGLGSIIR	12	0	1125.69	Q9D898	Q9D898	yes	2	0.0023547	62.088	256760000	0	0	0	115300000	0	141470000
ALAVNPR	7	0	739.434	P26039	P26039	yes	2	0.0073425	92.692	1951400000	147030000	333850000	367470000	347980000	352190000	402910000
ALAVSDLNR	9	0	957.524	Q05920	Q05920	yes	1;2	6.0679e-05	133.86	19620000000	2178600000	1367800000	1572500000	4713000000	4576700000	5211600000
ALCAEADRLQQSHPLSASQIQVK	23	1	2549.3	P16546	P16546	yes	3;4	4.8184e-09	88.329	595210000	97809000	54381000	265950000	0	0	177070000
ALCDRDVTVTAIGIGDMFHETHESENLYSIACDKPQQVR	39	2	4475.09	Q02788	Q02788	yes	4;5	1.6453e-142	205.84	1754100000	207720000	147400000	189030000	157020000	651700000	401250000
ALCDVGTAISCSR	13	0	1408.64	Q9CRC0	Q9CRC0	yes	2	1.8921e-13	137.95	781230000	188780000	69834000	61797000	117080000	163260000	180480000
ALCELESGIPAAESQIVYAERPLTDNHR	28	1	3138.54	A2ADY9	A2ADY9	yes	3;4	5.1222e-17	84.214	433300000	74170000	98911000	35381000	79772000	63953000	81117000
ALCGFTEAAAQAAYLVGVSDPNSQAGQQGLVEPTQFAR	38	0	3921.9	P26039	P26039	yes	3;4	2.4751e-12	55.49	22139000	0	0	4567900	0	3672300	13899000
ALCGLTEAAAQAAYLVGISDPNSQAGHQGLVDPIQFAR	38	0	3908.95	Q71LX4	Q71LX4	yes	3	3.886e-50	109.53	77965000	28316000	19943000	29706000	0	0	0
ALCQITDSTMLQAVER	16	0	1834.89	Q9QZE5	Q9QZE5	yes	2	0.00022181	63.421	0	0	0	0	0	0	0
ALDDFVLGSAR	11	0	1162.6	Q9JIG8	Q9JIG8	yes	2	0.0010847	69.261	218160000	43161000	36676000	11725000	20750000	61676000	44172000
ALDDILNLK	9	0	1013.58	O88351	O88351	yes	2	0.009969	58.433	75669000	32029000	11835000	0	0	18791000	13015000
ALDDISESIK	10	0	1089.56	Q9D8S4	Q9D8S4	yes	2	0.00011923	93.096	1371300000	524050000	238990000	244990000	153880000	0	209410000
ALDEETR	7	0	832.393	O08638	O08638	yes	2	0.072009	57.281	0	0	0	0	0	0	0
ALDEGDIALLK	11	0	1156.63	P46471	P46471	yes	2	2.3096e-08	143.24	2821900000	746030000	348390000	402940000	430760000	335460000	558290000
ALDEYYDK	8	0	1015.45	P50516	P50516	yes	2	0.031269	54.982	443350000	199580000	89526000	34241000	67157000	0	52845000
ALDEYYDKHFTEFVPLR	17	1	2142.04	P50516	P50516	yes	2;3;4	1.7639e-46	185.28	1415000000	523460000	365280000	230750000	155250000	69149000	71076000
ALDFAVSEYNK	11	0	1255.61	P21460	P21460	yes	2	2.1434e-06	106.58	835680000	118520000	27943000	0	318460000	239920000	130850000
ALDFIASK	8	0	863.475	Q7TPR4;P57780	P57780	no	2	0.008015	74.464	4236900000	858670000	759620000	420850000	844030000	699750000	654020000
ALDFILPLIK	10	0	1141.71	A6H584	A6H584	yes	2	4.3072e-06	105.2	139910000	17387000	10349000	12806000	29802000	28508000	41056000
ALDFILPLIKK	11	1	1269.81	A6H584	A6H584	yes	2;3	0.001168	57.885	823620000	113990000	87241000	77376000	190610000	158950000	195460000
ALDGDFSEDNR	11	0	1237.52	Q71LX4	Q71LX4	yes	2	2.1204e-08	130.01	1377600000	381710000	228340000	172180000	243950000	209430000	142040000
ALDGDFTEENR	11	0	1265.55	P26039	P26039	yes	2	1.6114e-14	130.01	2957600000	1322700000	16038000	641880000	903120000	49557000	24286000
ALDGLWHFR	9	0	1113.57	P12265	P12265	yes	3	0.00055229	69.598	264310000	99870000	62348000	28758000	32896000	18328000	22112000
ALDGLWNR	8	0	943.488	Q8CFX1	Q8CFX1	yes	2	0.0048545	86.794	109950000	0	53860000	56091000	0	0	0
ALDGPEQMELEEGK	14	0	1544.7	P62196	P62196	yes	2	4.6635e-20	148.52	79977000	8018000	4268700	65525	20525000	18638000	28461000
ALDGPEQMELEEGKAGSGLR	20	1	2086	P62196	P62196	yes	2;3	2.2582e-33	127.37	36102000	0	0	0	19089000	17013000	0
ALDIDLDKPLADSEKLPVQK	20	2	2207.2	O54774	O54774	yes	3;4	4.1255e-06	88.574	1141600000	229430000	264520000	130700000	187340000	176980000	152610000
ALDKYEDVVR	10	1	1206.62	Q9R269	Q9R269	yes	3	0.00063404	66.056	89889000	38854000	0	0	51035000	0	0
ALDLAAGITR	10	0	999.571	Q9JM62	Q9JM62	yes	2	0.019828	48.284	100730000	0	14066000	28352000	0	58315000	0
ALDLDPSK	8	0	857.449	Q8BWT1	Q8BWT1	yes	2	0.011541	68.224	1525800000	280990000	138020000	180090000	305290000	298940000	322470000
ALDLDPSKTNVSGGAIALGHPLGGSGSR	28	1	2646.37	Q8BWT1	Q8BWT1	yes	2;3;4	6.7598e-80	179.62	4564300000	639400000	678740000	630890000	907220000	911960000	796060000
ALDLDSSCK	9	0	1007.46	Q60864	Q60864	yes	2	0.0012667	82.645	972650000	0	0	0	385940000	320130000	266580000
ALDLELK	7	0	800.464	P10107	P10107	yes	2	0.019701	89.55	16714000000	5463700000	4145900000	3807100000	1179100000	1256500000	861680000
ALDLELKGDIEK	12	1	1342.73	P10107	P10107	yes	2;3	1.0475e-06	85.536	636490000	227460000	235530000	105780000	43352000	14751000	9612400
ALDLFSDNAPPPELLEIINEDIAKK	25	1	2764.45	Q922R8	Q922R8	yes	3;4	6.0988e-14	101.86	537800000	289650000	15477000	187370000	19150000	7328600	18829000
ALDLLDK	7	0	786.449	P63085	P63085	yes	2	0.030479	72.789	751310000	0	180760000	90007000	209460000	169240000	101840000
ALDLLDR	7	0	814.455	Q63844	Q63844	yes	2	0.013277	101.64	1274200000	387190000	155200000	119920000	331980000	254610000	25340000
ALDMSYDHKPEDEVELAR	18	1	2116.97	Q61074	Q61074	yes	4	1.465e-05	79.393	225390000	42545000	15309000	15433000	61031000	42749000	48324000
ALDPAEQHLR	10	0	1148.59	Q9CPZ8	Q9CPZ8	yes	2	0.00019841	73.887	740230000	22178000	0	282210000	435850000	0	0
ALDPAFK	7	0	760.412	P02469	P02469	yes	2	0.055165	60.76	1506200000	320300000	237680000	0	411090000	247070000	290090000
ALDPAFKIEDPYSPR	15	1	1717.87	P02469	P02469	yes	3	0.0010708	48.216	404250000	46474000	71736000	20811000	135930000	66442000	62859000
ALDPALWTIQK	11	0	1254.7	O70423	O70423	yes	2	3.1149e-05	97.452	6983000000	956770000	964390000	1245300000	1336100000	1372200000	1108300000
ALDPALWTIQKVFYQGR	17	1	2005.08	O70423	O70423	yes	3	2.9191e-05	78.326	38200000	7161600	6794400	5130900	8326100	2121900	8665400
ALDQASEEIWNDFR	14	0	1692.77	O08663	O08663	yes	2;3	6.8903e-64	232.53	87214000	20680000	11308000	30162000	10735000	6083400	8245100
ALDQFVNFSEQK	12	0	1424.69	Q9CW03	Q9CW03	yes	2	0.00039611	75.739	114730000	13435000	13168000	10505000	28573000	28196000	20853000
ALDTMNFDVIK	11	0	1265.63	P29341	P29341	yes	2	0.00023397	84.479	1723400000	448280000	200900000	154460000	267510000	275170000	377040000
ALDVIQAGK	9	0	913.523	Q6NZB0	Q6NZB0	yes	2	0.066613	42.19	868540000	141860000	173800000	79178000	222190000	113420000	138100000
ALDVNVALR	9	0	969.561	Q00915	Q00915	yes	2	0.043854	44.98	81038000	21330000	0	0	0	28075000	31633000
ALDVQFLDSGNSTSVK	16	0	1679.84	Q8K1H1	Q8K1H1	yes	2	0.00058226	60.317	70562000	34595000	16324000	0	0	0	19644000
ALDYYMLR	8	0	1043.51	P26039	P26039	yes	2	0.0015097	122.13	1576000000	341130000	150520000	180480000	355930000	227100000	320870000
ALEATIEYIK	10	0	1149.63	Q71LX4	Q71LX4	yes	2	0.0057061	64.82	175510000	71592000	78645000	25271000	0	0	0
ALEATIEYIKQELTVFQSK	19	1	2210.18	Q71LX4	Q71LX4	yes	3	1.9331e-21	129.46	7043200	0	0	0	4015800	1291400	1736000
ALEAVFGK	8	0	833.465	Q91VM5;Q9WV02	Q91VM5	yes	2	0.018755	65.252	592480000	0	174780000	100270000	62658000	164070000	90707000
ALEDFADNIK	10	0	1134.56	O35250	O35250	yes	2	0.019828	48.284	39561000	21812000	0	0	8395600	0	9354100
ALEDFTGPDCR	11	0	1279.55	Q8BI84	Q8BI84	yes	2	0.087714	34.96	138800000	25841000	13990000	0	33911000	37148000	27908000
ALEDLGR	7	0	772.408	P41216	P41216	yes	2	0.031226	72.138	2096500000	21760000	78036000	48300000	387360000	0	1561000000
ALEDVCIETIEAGFMTK	17	0	1925.91	O88844	O88844	yes	2;3	1.8812e-62	202.33	1320500000	407910000	221440000	208940000	148800000	145000000	188450000
ALEDWVSSETTALPRPR	17	1	1926.98	Q8N7N5	Q8N7N5	yes	3	7.2031e-05	63.681	759500000	71450000	58923000	54359000	0	149620000	425150000
ALEEAGFKLPCQLHQVIVAR	20	1	2278.23	O08529	O08529	yes	4	0.00089869	47.942	332270000	72663000	0	44645000	89923000	85849000	39193000
ALEEALEAK	9	0	972.513	O08638;Q61879	O08638	no	1;2	0.0001115	113.62	7943800000	1944900000	425010000	252220000	1574700000	1268400000	2478700000
ALEEALEAKEELER	14	1	1628.83	O08638	O08638	yes	2;3	4.1042e-19	149.35	1399400000	99741000	127500000	93387000	378040000	214230000	486460000
ALEEAMEQK	9	0	1047.49	Q8VDD5	Q8VDD5	yes	2	0.00042866	93.649	5670400000	1980500000	927620000	594980000	1204500000	46593000	916240000
ALEEERPSLR	10	1	1198.63	Q91VI7	Q91VI7	yes	2;3	1.6241e-06	114.86	4190700000	1068400000	876290000	571720000	651800000	561980000	460480000
ALEELATK	8	0	873.481	Q9CRB6	Q9CRB6	yes	2	0.0092799	70.856	665730000	0	117140000	154450000	149880000	125970000	118280000
ALEENNNFSK	10	0	1164.54	P55821	P55821	yes	2	0.0044811	60.754	156360000	0	95112000	17871000	43375000	0	0
ALEEVPIHIEDPPFPSVR	18	0	2044.06	Q6EDY6	Q6EDY6	yes	3	0.00027063	50.178	32734000	3520900	7808200	4667800	8654000	8082800	0
ALEGKAAQLDGLEAR	15	1	1540.82	Q61292	Q61292	yes	3	0.079496	28.283	54239000	54239000	0	0	0	0	0
ALEHFPMLQK	10	0	1212.63	Q64521	Q64521	yes	3	0.00023996	71.614	300470000	0	0	0	159350000	0	141120000
ALEHFTDLYDIK	12	0	1463.73	Q68FD5	Q68FD5	yes	3	0.00063151	59.116	249580000	28152000	23183000	40994000	47161000	60849000	49242000
ALEHFTDLYDIKR	13	1	1619.83	Q68FD5	Q68FD5	yes	4	0.011467	34.444	325800000	49722000	34413000	62231000	46245000	66298000	66887000
ALEIIPR	7	0	810.496	P80313	P80313	yes	2	0.018924	94.407	2215800000	407090000	312710000	288280000	423240000	413140000	371340000
ALEKPERPFLAILGGAK	17	2	1809.05	P09041	P09041	yes	4	0.005602	41.695	130790000	0	70348000	0	0	0	60445000
ALEKVEEVEEDSEVLATEK	19	1	2146.05	Q9WTQ5	Q9WTQ5	yes	3	0.00021397	50.358	27408000	12605000	2676400	10019000	0	0	2107100
ALEKVEEVEEDSEVLATEKEK	21	2	2403.19	Q9WTQ5	Q9WTQ5	yes	3	1.3124e-05	63.869	3507800	0	1172600	368540	1966700	0	0
ALELCEILAK	10	0	1158.63	Q61239	Q61239	yes	2	0.003473	63.624	514460000	83583000	36453000	17363000	101440000	103620000	172000000
ALELDPDNDTYK	12	0	1392.64	Q8BJU0	Q8BJU0	yes	2	1.4202e-08	117.86	483620000	96395000	73602000	89095000	94230000	78117000	52184000
ALELDPNLYR	10	0	1202.63	O08638;Q61879	O08638	no	2	3.3088e-06	111.61	3871900000	939670000	283630000	227460000	449300000	591330000	1380500000
ALELDSNLYR	10	0	1192.61	Q8VDD5	Q8VDD5	yes	1;2	1.4674e-05	130.66	3895100000	897220000	716810000	532770000	633400000	663560000	451300000
ALELEQELR	9	0	1099.59	Q8QZR5	Q8QZR5	yes	2	6.0679e-05	117.89	5306600000	1327300000	1027300000	584060000	743740000	679250000	944940000
ALELEQER	8	0	986.503	P26041;P26043	P26041	no	2	0.0015859	116.73	9346800000	2332500000	1227400000	765780000	1912400000	1632300000	1476400000
ALELEQERK	9	1	1114.6	P26041	P26041	yes	3	0.021776	36.424	501160000	257760000	142890000	100500000	0	0	0
ALELSGTAVPPDLEK	15	0	1538.82	Q569Z5	Q569Z5	yes	2	0.021973	36.597	79978000	25341000	0	9183300	3063400	25357000	17033000
ALELTGLK	8	0	843.507	P09405	P09405	yes	2	0.014877	65.156	3676000000	699170000	417840000	277220000	780280000	747650000	753870000
ALENDPDCR	9	0	1088.46	Q61233;Q99K51	Q61233	no	2	0.058703	46.819	2088600000	838350000	315280000	268280000	241170000	135660000	289830000
ALENNMSLDEIVR	13	0	1502.74	Q8C196	Q8C196	yes	2	8.5861e-13	99.941	254210000	0	0	156130000	23723000	48919000	25432000
ALEPEEGNPQTEAQENGPER	20	0	2193.98	Q8BGC0	Q8BGC0	yes	2	6.0311e-10	109.22	54094000	0	0	0	21237000	21124000	11734000
ALEQALEK	8	0	900.492	P97449	P97449	yes	2	0.019583	60.828	1344300000	556150000	0	71786000	274020000	224040000	218310000
ALEQALQAAR	10	0	1069.59	Q9ET47	Q9ET47	yes	2	0.003017	51.276	21963000	1697300	4581600	2428700	6337100	1979600	4939100
ALEQFLQEYFDGNLK	15	0	1813.89	P27773	P27773	yes	2;3	3.4939e-43	198.16	77290000	14320000	14749000	19332000	9096700	9883000	9908900
ALEQFLQEYFDGNLKR	16	1	1969.99	P27773	P27773	yes	2;3	2.6531e-108	202.01	1022100000	362440000	170620000	139740000	147680000	80362000	121220000
ALEQHDCEIAQEIQEK	16	0	1939.89	Q810U5	Q810U5	yes	2;3	1.4301e-10	123.58	114360000	29315000	15796000	835060	30294000	27396000	10724000
ALEQNPDDAQYYCQR	15	0	1869.8	Q9CX34	Q9CX34	yes	2	1.3522e-36	185.95	283950000	90944000	0	45201000	51784000	43862000	52158000
ALEQQVEEMK	10	0	1203.58	Q8VDD5	Q8VDD5	yes	2	2.0695e-16	125.97	3417000000	840160000	478040000	0	781990000	664880000	651980000
ALEQQVEEMKTQLEELEDELQATEDAK	27	1	3146.48	Q8VDD5	Q8VDD5	yes	3	1.0895e-54	159.36	71670000	27409000	8311600	1609800	19272000	6921100	8147100
ALEQQVEEMR	10	0	1231.59	Q61879	Q61879	yes	2	5.586e-06	110.38	302580000	43877000	38027000	3431800	81845000	108250000	27148000
ALESPERPFLAILGGAK	17	1	1767.99	P09411	P09411	yes	2;3	3.5913e-41	170.16	6756600000	1372800000	987840000	879510000	1056700000	1260800000	1199000000
ALESSIAPIVIFASNR	16	0	1686.93	P60122	P60122	yes	2	0.00043424	63.691	41857000	0	0	0	0	41857000	0
ALETLQGQLEEK	12	0	1357.71	E9Q7G0	E9Q7G0	yes	2	8.5633e-09	122.33	135560000	2238800	0	0	132470000	0	851410
ALETMAEQTTDVVHSPSTDTTPGPDTEAALAK	32	0	3283.54	P27546	P27546	yes	3;4	7.6387e-31	114.06	1501400000	449890000	310920000	245280000	172170000	163210000	159960000
ALETQMEEMK	10	0	1208.54	O08638	O08638	yes	2	2.4267e-06	112.36	1327300000	139200000	70772000	36903000	326150000	289780000	464510000
ALEVAEYLTPVLK	13	0	1444.82	Q9CPX6	Q9CPX6	yes	2	2.4327e-05	71.558	89451000	8099000	10697000	2741100	9270900	53610000	5033600
ALEVEECR	8	0	1004.46	Q05793	Q05793	yes	2	0.0014874	106.04	9608800000	2652200000	1202300000	785480000	2238600000	1503600000	1226700000
ALEVLVAK	8	0	841.527	Q9JII6	Q9JII6	yes	2	0.0048545	86.794	3293600000	797830000	479520000	424980000	619630000	544040000	427600000
ALEVYDLIR	9	0	1090.6	Q9DCL2	Q9DCL2	yes	2	0.0011005	84.615	115480000	36802000	15236000	8920800	15735000	25490000	13296000
ALEYTIYNQELNETR	15	0	1855.9	Q9CW03	Q9CW03	yes	2	0.00069017	62.055	95533000	22582000	0	10960000	0	40891000	21100000
ALFDFNGNDEEDLPFK	16	0	1869.84	Q64010	Q64010	yes	2	2.4023e-18	123.02	104450000	6916900	38943000	14277000	20216000	11614000	12479000
ALFDFNGNDEEDLPFKK	17	1	1997.94	Q64010	Q64010	yes	3	0.0019676	41.386	147530000	21990000	0	20835000	36551000	31597000	36556000
ALFNYHDSR	9	0	1121.53	Q8C650	Q8C650	yes	2	0.046618	50.372	31990000	20782000	0	11208000	0	0	0
ALFPLGLGHAAEYVRPR	17	1	1866.03	Q8R1S0	Q8R1S0	yes	4	0.012403	31.41	107710000	29224000	0	0	37593000	40894000	0
ALFQDVQKPSQDEWGK	16	1	1874.92	P29391;P49945	P29391	yes	2;3	9.3401e-43	191.96	4336500000	1015000000	552880000	351900000	940480000	719120000	757180000
ALFQDVQKPSQDEWGKTQEAMEAALAMEK	29	2	3278.56	P29391	P29391	yes	3;4;5	1.0427e-230	294.49	912770000	173640000	74798000	81776000	87128000	436940000	58490000
ALFQETVAPAIEK	13	0	1415.77	Q9CQN7	Q9CQN7	yes	2	0.015997	45.825	69280000	0	0	0	20351000	27198000	21731000
ALFSLVDR	8	0	919.513	P70180	P70180	yes	2	0.017259	69.628	337860000	337860000	0	0	0	0	0
ALFVSEQGK	9	0	977.518	P04186	P04186	yes	2	0.02021	52.579	210780000	0	0	210780000	0	0	0
ALGAALTPFNPLAGLR	16	0	1580.9	Q9DBL9	Q9DBL9	yes	2	1.3818e-36	180.48	89582000	11326000	7878700	13475000	16433000	19246000	21223000
ALGALVDSCAPGLCPDWDSWDASKPVNNAR	30	1	3241.49	Q8BTM8	Q8BTM8	yes	2;3	4.155e-177	238.44	363670000	42350000	34549000	39904000	13149000	212880000	20838000
ALGDFDYK	8	0	927.434	P49443	P49443	yes	2	0.024151	57.59	296070000	0	86944000	95300000	0	0	113830000
ALGDLISATK	10	0	987.56	P26039	P26039	yes	2	0.00071496	79.659	4440700000	1095200000	708820000	525270000	719500000	683390000	708450000
ALGEEALLR	9	0	970.545	A8Y5H7	A8Y5H7	yes	2	0.076374	40.994	334800000	84475000	26198000	0	100260000	65832000	58034000
ALGEPITLFGEGPAER	16	0	1655.85	Q9DAW6	Q9DAW6	yes	2	0.0025369	46.873	40052000	20823000	0	4658200	12583000	1987900	0
ALGEPLSAAQLR	12	0	1224.68	Q8C025	Q8C025	yes	2	0.00025575	78.903	438290000	134110000	28734000	0	0	155470000	119970000
ALGFPLERPK	10	1	1126.65	Q9CZU6	Q9CZU6	yes	3	0.027855	33.875	825110000	86485000	70792000	0	203660000	256050000	208120000
ALGIGAYLVR	10	0	1031.61	E9Q4Z2	E9Q4Z2	yes	2	0.0038808	62.463	211070000	0	0	0	68448000	68481000	74139000
ALGISNFNHFQIER	14	0	1644.84	P21300	P21300	yes	2;3	7.8207e-21	162.16	2967100000	0	0	40822000	435030000	139230000	2352000000
ALGITLIK	8	0	827.548	Q3ULJ0	Q3ULJ0	yes	2	0.070429	44.753	544270000	45220000	60148000	76445000	106500000	125450000	130520000
ALGLDSANEK	10	0	1016.51	Q64378	Q64378	yes	2	0.0080823	56.548	0	0	0	0	0	0	0
ALGLEESPEEEGK	13	0	1386.65	Q9QYR6	Q9QYR6	yes	2	3.3257e-05	104.17	388510000	151580000	123360000	92701000	0	20868000	0
ALGLSNFNSR	10	0	1077.56	Q9JII6	Q9JII6	yes	1;2	2.4267e-06	146.79	4010100000	1002500000	740880000	840570000	371520000	509690000	544970000
ALGPEQLLR	9	0	995.576	P36916	P36916	yes	2	0.00024793	99.442	72378000	10972000	15884000	4885500	15593000	9955400	15088000
ALGQNPTNAEVLK	13	0	1353.73	Q60605;Q8CI43	Q60605	no	2	1.7963e-08	120.87	29015000000	8108400000	5479800000	3577700000	2419300000	3317600000	6112500000
ALGSEGEAAATEVDLER	17	0	1716.82	O54988	O54988	yes	2	0.00091649	55.688	61253000	12374000	10442000	2638700	14730000	8650300	12417000
ALGSLEGSPSLPDQDK	16	0	1612.79	Q9WTQ5	Q9WTQ5	yes	2	6.3617e-22	148.7	407810000	99104000	73101000	64158000	52854000	47151000	71442000
ALGSLEGSPSLPDQDKADCIEVQVQSSDTPVTQTTEAVK	39	1	4099.97	Q9WTQ5	Q9WTQ5	yes	3;4	5.2595e-34	86.47	389530000	198030000	40160000	95652000	29382000	26299000	0
ALGVAVGGGADGSRDELFR	19	1	1845.93	Q8VDS8	Q8VDS8	yes	3	0.030371	24.714	46421000	20193000	0	0	0	0	26228000
ALGVKLPETSLFETEETR	18	1	2019.05	Q99MN1	Q99MN1	yes	3	2.5026e-05	67.644	169360000	20249000	14362000	7916000	64539000	36090000	26204000
ALGVMGLVQR	10	0	1042.6	P54310	P54310	yes	2	1.054e-05	120.15	5555000000	577200000	855280000	1194800000	1026200000	1050300000	851190000
ALGVSNFNHFQIER	14	0	1630.82	P45377	P45377	yes	3	1.1041e-06	107.99	995180000	388140000	111110000	117240000	118640000	113840000	146210000
ALHEDLPSGSFIQEDMAR	18	0	2014.94	A2AVA0	A2AVA0	yes	3	0.00087561	44.391	101270000	29393000	11333000	1910200	5245400	34452000	18935000
ALHEQEIDCQLVEAVDGK	18	0	2052.98	Q8K297	Q8K297	yes	2;3	5.1722e-34	162.65	932860000	329170000	200290000	101120000	92748000	63399000	146130000
ALHGEQYLELYKPLPR	16	1	1926.04	P51660	P51660	yes	4	1.4037e-06	98.582	3477700000	783740000	579870000	595880000	449850000	489760000	578590000
ALHIPESLPR	10	0	1131.64	P16675	P16675	yes	3	0.0007656	63.184	374020000	138340000	55094000	57933000	52039000	14476000	56139000
ALHLLEEYR	9	0	1142.61	Q811D0	Q811D0	yes	2;3	0.00018735	87.476	504880000	114750000	75000000	77061000	97484000	98574000	42004000
ALHLVEDLR	9	0	1064.6	Q8C8U0	Q8C8U0	yes	2;3	0.0055592	51.445	836570000	213510000	127150000	105470000	158370000	118580000	113480000
ALHLVGLK	8	0	849.544	P19096	P19096	yes	2	0.028758	58.194	516760000	39246000	28197000	27953000	150330000	88577000	182460000
ALIAAQYSGAQVR	13	0	1346.73	Q9D8N0	Q9D8N0	yes	2	1.4859e-05	106.26	3349700000	980670000	657540000	561690000	678660000	0	471130000
ALIADSGLK	9	0	886.512	Q9Z2I9	Q9Z2I9	yes	2	0.01539	55.064	3415200000	754310000	331370000	410480000	811250000	573740000	534000000
ALIAEATK	8	0	815.475	P19096	P19096	yes	2	0.0075835	75.696	20032000000	722070000	781880000	251940000	5821100000	5641600000	6813600000
ALIAGGGAPEIELALR	16	0	1549.88	P80315	P80315	yes	2	0.00012316	78.326	845930000	173500000	138500000	175000000	136720000	140570000	81648000
ALIASAGADALAK	13	0	1170.66	P58404	P58404	yes	2	0.010176	50.088	0	0	0	0	0	0	0
ALIDQEVK	8	0	914.507	P97823	P97823	yes	2	0.030209	55.37	1576300000	422810000	282060000	69256000	301480000	169530000	331140000
ALIDYENSNK	10	0	1165.56	Q9D8U8	Q9D8U8	yes	2	0.0045537	60.547	1316400000	333920000	160410000	185820000	218340000	194210000	223690000
ALIEMEK	7	0	832.436	Q99K48	Q99K48	yes	2	0.025578	77.058	414900000	0	0	69557000	202840000	0	142500000
ALIFVSHGAGEHCGR	15	0	1609.78	O35678	O35678	yes	2;3;4	2.5069e-51	209.39	20631000000	4568600000	3019200000	3117100000	3865700000	2917300000	3142900000
ALIFVSHGAGEHCGRYDELAHMLK	24	1	2710.31	O35678	O35678	yes	3;4;5	6.4612e-22	121.5	4688600000	993460000	865920000	499970000	919590000	356700000	1053000000
ALINADELANDVAGAEALLDR	21	0	2153.1	P16546	P16546	yes	2;3	5.8407e-139	252.31	559000000	64121000	42995000	17450000	274960000	128520000	30952000
ALINADELANDVAGAEALLDRHQEHK	26	1	2812.41	P16546	P16546	yes	4;5	2.3742e-14	73.072	442830000	210070000	73795000	73006000	35982000	28954000	21024000
ALINADELANDVAGAEALLDRHQEHKGEIDAHEDSFK	37	2	4040.95	P16546	P16546	yes	5	0.042611	16.173	135690000	52235000	0	25515000	23555000	34383000	0
ALINPANVTFK	11	0	1186.67	P97823	P97823	yes	2	0.0015661	67.385	3738100000	166770000	1312000000	788280000	1197200000	273740000	0
ALIQCAK	7	0	802.437	Q64727	Q64727	yes	2	0.024818	71.949	2758300000	952620000	189020000	127760000	0	650060000	838820000
ALIVEPSR	8	0	883.513	Q91VR5	Q91VR5	yes	2	0.015847	64.265	386240000	0	98109000	126260000	0	0	161870000
ALIYGGEMAAAVAEVSEQLGK	21	0	2106.07	Q60714	Q60714	yes	3	0.052971	18.316	2774800	0	0	0	0	1161600	1613200
ALKDEEKMELQEIQLK	16	2	1944.02	P21107	P21107	yes	2;3;4	1.4195e-30	165.66	2407400000	890450000	500780000	181740000	332790000	186120000	315510000
ALKDENLPPVICQDVENLQK	20	1	2322.19	Q8R332	Q8R332	yes	3	0.0018222	39.163	138760000	35249000	26518000	0	76994000	0	0
ALKDKIEK	8	2	943.57	P08113	P08113	yes	2	0.01952	110.41	1770100000	679650000	241980000	226210000	354560000	267680000	0
ALKDPNQLIR	10	1	1166.68	Q9Z1T1	Q9Z1T1	yes	3	0.040352	31.391	271040000	69682000	49733000	0	91677000	0	59948000
ALKEEGNDLVK	11	1	1214.65	Q9CYG7	Q9CYG7	yes	2	0.018619	54.259	59490000	59490000	0	0	0	0	0
ALKEPPRDR	9	2	1080.6	P35979	P35979	yes	2;3	0.0032239	83.623	1517400000	124460000	279700000	431530000	208980000	388700000	84081000
ALKGPAPAHGHH	12	1	1191.63	P56379	P56379	yes	2;3	0.00013257	87.258	1035800000	147500000	65531000	24177000	358220000	252560000	187760000
ALKIPAMTIAK	11	1	1155.7	P63038	P63038	yes	2;3	0.00088765	59.198	1768800000	298640000	300510000	287570000	265770000	260680000	355630000
ALKPPCDLSMQSVEIAGTTDGIR	23	1	2458.22	P41216	P41216	yes	3	3.2529e-08	70.316	476570000	133510000	0	0	114540000	125310000	103220000
ALKPPCDLSMQSVEIAGTTDGIRR	24	2	2614.32	P41216	P41216	yes	3;4	4.0658e-22	123.32	2910400000	504340000	532030000	376670000	731090000	660270000	105990000
ALLADAQIMLDHLK	14	0	1550.85	Q9JMH9	Q9JMH9	yes	3	0.054945	22.538	6848400	1871800	2501400	2475200	0	0	0
ALLAEHLLKPLPADR	15	1	1655.97	Q9JL62	Q9JL62	yes	3	1.062e-07	110.84	1087700000	354850000	44593000	286010000	201580000	193280000	7357500
ALLAGKDSETGENIR	15	1	1572.81	P38647	P38647	yes	2;3	1.1849e-42	196.97	7192100000	870400000	718690000	975890000	1730700000	1716500000	1179900000
ALLALAK	7	0	698.469	P10107	P10107	no	2	0.022827	79.454	5471700000	2019400000	1193200000	658650000	646410000	477720000	476270000
ALLALCGGED	10	0	1017.48	P14824	P14824	yes	1;2	0.00015363	148.54	4154000000	905360000	1156600000	902720000	489910000	327350000	372060000
ALLAQHYR	8	0	970.535	Q3TW96	Q3TW96	yes	2	0.0083123	73.616	243560000	72170000	24639000	13952000	67196000	65604000	0
ALLATASQCQQPAGNK	16	0	1656.83	P40124	P40124	yes	2	9.6121e-44	198.29	2525600000	802420000	152090000	353870000	409690000	413630000	393890000
ALLCYNR	7	0	908.454	Q9D1P4	Q9D1P4	yes	1;2	0.0044501	97.926	278690000	83574000	38605000	21414000	67300000	28936000	38865000
ALLDFEDK	8	0	949.476	Q9EQK5	Q9EQK5	yes	1;2	0.0090964	114.5	596810000	148260000	95223000	99709000	78136000	79548000	95925000
ALLDIGRDPK	10	1	1096.62	P04186	P04186	yes	3	0.024066	34.692	1124900000	186790000	68594000	128270000	249330000	275470000	216480000
ALLDTLQLGPDALTVHLIHEVTK	23	0	2496.4	Q8BHN3	Q8BHN3	yes	3;4	3.1626e-25	133.68	199100000	22673000	34248000	28928000	47527000	34783000	30944000
ALLEDGTFR	9	0	1020.52	Q8K2T1	Q8K2T1	yes	2	0.00011334	111.82	299960000	57551000	29731000	38243000	66883000	54479000	53071000
ALLEEIER	8	0	971.529	Q9QXS1	Q9QXS1	yes	2	0.0040947	139.88	1637700000	515950000	252310000	172850000	200260000	124950000	371420000
ALLEELTDPTMR	12	0	1387.7	P59672	P59672	yes	2	0.002768	60.161	106660000	46283000	6909700	0	24780000	28682000	0
ALLEMAEEK	9	0	1032.52	Q6PAM1	Q6PAM1	yes	2	0.049261	44.318	159710000	57662000	42120000	0	0	32728000	27206000
ALLENEKK	8	1	943.534	P26041	P26041	yes	2	0.003462	95.741	2907900000	860060000	70799000	273020000	491490000	350160000	862380000
ALLEVLGR	8	0	869.533	Q99KB8	Q99KB8	yes	2	0.01257	67.277	587310000	94040000	123370000	103140000	83439000	77530000	105790000
ALLEVLGRLPPDTK	14	1	1520.89	Q99KB8	Q99KB8	yes	3	0.0015381	50.116	30478000	0	0	0	30478000	0	0
ALLEVVQSGGK	11	0	1099.62	Q9Z2U0	Q9Z2U0	no	2	4.7137e-06	104.82	4193500000	873960000	562240000	400260000	801270000	870120000	685660000
ALLEYFQPVSQWLEEQNQR	19	0	2377.17	P09470	P09470	yes	2	2.0883e-09	76.301	0	0	0	0	0	0	0
ALLFIPR	7	0	828.522	P11499	P11499	yes	2	0.019602	91.584	4643200000	865640000	698370000	863390000	744340000	746820000	724660000
ALLFVPR	7	0	814.507	P07901	P07901	yes	2	0.020053	82.263	4243500000	815940000	751930000	680290000	711680000	602440000	681210000
ALLGPAPEDEDEPAADDGPGDQALGAGEPR	30	0	2929.32	Q6ZPU9	Q6ZPU9	yes	3	0.0010304	30.922	27188000	0	0	0	7213100	8124300	11851000
ALLLLCGGEDD	11	0	1174.55	P48036	P48036	yes	1;2	3.4331e-07	153.73	4920300000	1639800000	929050000	459400000	292380000	747900000	851760000
ALLLPGHHLVTVMLSGIK	18	0	1898.12	Q78PY7	Q78PY7	yes	2;3;4	3.4409e-06	96.805	486990000	38510000	36859000	12950000	181330000	196770000	20581000
ALLLQGSNEIELR	13	0	1454.81	P11087	P11087	yes	2	0.038608	37.613	15173000	8667200	0	6505700	0	0	0
ALLLVGDVAQAAEVAIEHR	19	0	1974.09	Q920Q4	Q920Q4	yes	3	0.02239	26.412	1221200	0	0	0	0	991670	229490
ALLNNSHYYHMAHGK	15	0	1754.83	O08749	O08749	yes	2;3;4	3.3171e-31	166.9	1474800000	222540000	119440000	76720000	357930000	372710000	325500000
ALLNNSHYYHMAHGKDFASR	20	1	2331.1	O08749	O08749	yes	2;3;4;5	1.2364e-65	196.4	3547200000	487700000	122120000	116420000	1271400000	829900000	719670000
ALLNVVDSAR	10	0	1056.59	O35405	O35405	yes	2	0.0045361	60.598	3585700000	535340000	359450000	169570000	1004400000	693330000	823620000
ALLPELR	7	0	810.496	Q9DC23	Q9DC23	yes	2	0.059291	58.981	269210000	47128000	62438000	19166000	39231000	30344000	70898000
ALLPSMVER	9	0	1014.55	Q99J47	Q99J47	yes	2	0.053729	43.77	213970000	68817000	0	0	5904900	89054000	50196000
ALLQGKGDSEHK	12	1	1281.67	Q8VDD5	Q8VDD5	yes	2	8.4892e-05	99.732	218700000	25847000	69517000	0	62140000	61197000	0
ALLQGKGDSEHKR	13	2	1437.77	Q8VDD5	Q8VDD5	yes	2;3	0.00052926	83.087	1202300000	169710000	213660000	97289000	293730000	198650000	229280000
ALLQMVQQFGVDFEKR	16	1	1907.99	P39054	P39054	yes	3	0.00018959	54.281	14976000	5056500	4824000	4352000	0	0	743160
ALLQSSASR	9	0	931.509	P50580	P50580	yes	2	0.0012736	82.287	1714900000	392440000	250580000	137650000	312770000	321420000	300030000
ALLSAPWYLNR	11	0	1302.71	P29416	P29416	yes	2	1.0052e-06	112.36	359850000	71481000	86169000	64143000	78115000	0	59943000
ALLSTLHTVLWDGESR	16	0	1796.94	Q99KY4	Q99KY4	yes	3	0.0002355	56.514	189850000	53501000	37916000	23102000	38750000	36577000	0
ALLSVHDTVAQK	12	0	1280.71	Q8BVD5	Q8BVD5	yes	2	0.0089695	53.367	157870000	50101000	21340000	12093000	24731000	22487000	27114000
ALLTECTVDAEAFNLR	16	0	1821.89	Q810B6	Q810B6	yes	2	0.0052736	45.618	73119000	11960000	0	0	31146000	0	30013000
ALLTLADGR	9	0	928.534	O35639	O35639	yes	2	0.017936	53.751	1662600000	340090000	293510000	218690000	245910000	316590000	247820000
ALLTPVAIAAGR	12	0	1151.7	P47791	P47791	yes	2	0.00012	83.045	1466600000	217890000	181500000	136470000	296040000	309870000	324890000
ALLYLCGGDD	10	0	1095.49	P07356	P07356	yes	1;2	6.3237e-05	134.06	5167800000	1151600000	943060000	1137300000	643070000	692350000	600410000
ALMAYAFALAGNQNK	15	0	1581.8	P28665	P28665	yes	2;3	5.5083e-07	110.8	144060000	732820	965090	15043000	68638000	58685000	0
ALMAYAFALAGNQNKR	16	1	1737.9	P28665	P28665	yes	2	0.0078406	44.132	60313000	0	0	60313000	0	0	0
ALMGLYNGQVLCK	13	0	1465.74	Q8BMS1	Q8BMS1	yes	2	1.0218e-08	124.42	631880000	123130000	112140000	46027000	114980000	116840000	118770000
ALMLQGVDLLADAVAVTMGPK	21	0	2112.13	P63038	P63038	yes	2;3	1.3638e-07	84.946	42510000	7639600	2119800	2397900	10482000	9850800	10020000
ALMPPVKPSPGPETSAVEDSK	21	1	2136.08	Q8K124	Q8K124	yes	3	0.0011925	41.256	44625000	0	34733000	9892800	0	0	0
ALMTVGKEPFPTIYVDSQKENER	23	2	2651.33	Q8BP47	Q8BP47	yes	3	8.0679e-09	91.416	114280000	32789000	44625000	0	0	36868000	0
ALNEACESVIQTACK	15	0	1692.78	Q61543	Q61543	yes	2	4.6656e-21	143.97	323520000	92429000	45849000	36731000	57315000	39006000	52191000
ALNEGGLQSIPK	12	0	1225.67	Q921G7	Q921G7	yes	2	0.056838	38.3	383120000	0	0	383120000	0	0	0
ALNENLQDTVETIR	14	0	1614.82	E9PYK3	E9PYK3	yes	2	9.1514e-07	115.68	79020000	43365000	13409000	0	0	0	22246000
ALNGADVDDFTWEPPTEAETK	21	0	2305.04	P56873	P56873	yes	2	0.00020965	46.953	0	0	0	0	0	0	0
ALNVAPVR	8	0	838.502	Q8C181	Q8C181	yes	2	0.00088432	89.55	116570000	0	19531000	14532000	24041000	30169000	28298000
ALPAPIER	8	0	865.502	P03987	P03987	yes	2	0.021593	58.981	442510000	194720000	219000000	28791000	0	0	0
ALPEFTGVQTQDPNAVVIGLAPEHFHYQLLNQAFR	35	0	3920	Q3UGR5	Q3UGR5	yes	3;4	3.114e-28	83.917	88554000	36802000	22492000	12589000	7121000	5417100	4133700
ALPFWNEEIAPK	12	0	1413.73	O70250	O70250	yes	2	0.0068012	55.105	3075100000	221510000	592260000	523170000	659910000	574790000	503510000
ALPFWNEEIVPQIK	14	0	1682.9	Q9DBJ1	Q9DBJ1	yes	2;3	6.5725e-20	152.16	409280000	119430000	62119000	47415000	95927000	37870000	46515000
ALPGHLKPFETLLSQNQGGK	20	1	2134.15	P19157;P46425	P19157	yes	2;3;4	4.5679e-141	269.9	19383000000	2391300000	2760100000	2702500000	3234200000	4956300000	3338500000
ALPLIVGAQLIHADKLGEK	19	1	1985.17	Q3TEA8	Q3TEA8	yes	4	0.0097285	31.079	76311000	0	0	0	42682000	33629000	0
ALPPLALFTSK	11	0	1156.69	Q9DBE0	Q9DBE0	yes	2	7.4312e-07	113.69	678790000	44020000	50766000	61431000	179670000	188060000	154850000
ALPPLWENLDLVPAGDR	17	0	1874.99	Q9QZA0	Q9QZA0	yes	2;3	7.2771e-33	155.96	146900000	22208000	10935000	7374500	35748000	41919000	28718000
ALPSPIEK	8	0	853.491	P01864	P01864	yes	1;2	0.0082954	75.738	20914000000	4512100000	3848200000	4177400000	2544800000	2968600000	2862600000
ALQALDELR	9	0	1027.57	Q9QXS1	Q9QXS1	yes	2	0.00012041	103.55	1508900000	349530000	516550000	182020000	178700000	229140000	53009000
ALQALHSSGVGLR	13	0	1307.73	Q3TUH1	Q3TUH1	yes	2	0.0010069	56.139	128930000	33041000	0	34281000	61612000	0	0
ALQASALAAWGGK	13	0	1242.67	Q91Y97	Q91Y97	yes	2	0.0025488	58.098	290270000	0	88229000	144970000	0	57072000	0
ALQASALK	8	0	800.476	P05064	P05064	yes	2	0.005835	80.684	19183000000	6271800000	4367500000	4810900000	2110200000	713680000	909090000
ALQATVGNSYK	11	0	1150.6	P11438	P11438	yes	2	4.0776e-05	94.767	2071600000	785980000	445060000	260870000	198620000	160450000	220590000
ALQDAFLAIDAK	12	0	1274.69	Q61074	Q61074	yes	2	0.05139	36.944	48000000	0	48000000	0	0	0	0
ALQDLENAASGDATVR	16	0	1629.8	Q9CSU0	Q9CSU0	yes	2	1.5073e-15	137.73	50581000	0	0	0	50581000	0	0
ALQDLGLR	8	0	884.508	Q99LD8	Q99LD8	yes	2	0.0026373	100.19	441810000	78933000	0	52838000	115900000	105020000	89117000
ALQDLVDLLDTGQEK	15	0	1656.86	Q6ZWR6	Q6ZWR6	yes	2	0.081258	31.883	62165000	13485000	0	10824000	20514000	10908000	6433900
ALQDQIQTAK	10	0	1114.6	Q8VD04	Q8VD04	yes	2	0.037733	44.097	212780000	0	0	0	0	212780000	0
ALQEAHQQTLDDLQAEEDKVNTLTK	25	1	2837.4	Q5SX39;P13542;Q5SX40	Q5SX39	yes	3	0.0038549	31.173	26757000	0	0	26757000	0	0	0
ALQEFSELNER	11	0	1334.65	Q7TT50	Q7TT50	yes	2	3.823e-05	95.477	1645100000	245050000	169520000	131360000	387640000	334350000	377160000
ALQEGDLVSSR	11	0	1173.6	Q8R3S6	Q8R3S6	yes	2	0.00053014	77.062	391010000	126270000	47286000	13242000	116130000	80261000	7824900
ALQEGEGDLSISADR	15	0	1559.74	Q9ER72	Q9ER72	yes	2	3.8765e-05	84.046	49828000	14454000	6369800	5105000	10334000	5738600	7827200
ALQFLEQVK	9	0	1074.61	P80317	P80317	yes	1;2	0.0011463	83.998	1019500000	122170000	108960000	48049000	73239000	302670000	364440000
ALQFLKEQR	9	1	1131.64	Q62261;P15508	Q62261	no	2	0.040963	66.92	21234000	0	0	0	0	0	21234000
ALQHSNVLFTEEHGSR	16	0	1823.89	A6H584	A6H584	yes	2;3;4	2.1968e-86	236.27	14779000000	2263900000	1570100000	1295900000	3480400000	2862200000	3306100000
ALQILQSIDPK	11	0	1224.71	O88811	O88811	yes	2	0.016065	49.081	248100000	64366000	42997000	28958000	42573000	37669000	31540000
ALQLGTLFSPAEALK	15	0	1557.88	P42125	P42125	yes	2	1.78e-08	80.632	32865000	0	7616400	0	0	0	25249000
ALQPIVSEEEWAHTK	15	0	1736.87	P47934	P47934	yes	2;3	3.1863e-06	101.2	3377900000	241020000	275900000	20214000	743490000	1032300000	1064900000
ALQPLEEGEGEEK	13	0	1427.68	Q9EQK5	Q9EQK5	yes	2	0.00036674	71.558	2949100000	835570000	499130000	258010000	381170000	507770000	467480000
ALQQEQEIEQR	11	0	1370.68	Q8VHR5	Q8VHR5	yes	2	0.053539	40.287	281740000	68698000	44821000	25707000	56808000	43447000	42260000
ALQQYTLEPSEKPFDLK	17	1	2006.04	Q9QZE5	Q9QZE5	yes	2;3	9.989e-10	88.319	492080000	102120000	85730000	86896000	69624000	98761000	48952000
ALQSGQCAGAALDVFTEEPPR	21	0	2216.05	Q61753	Q61753	yes	2	1.7197e-47	127.35	104490000	24403000	28496000	51593000	0	0	0
ALQSGQCAGAALDVFTEEPPRDR	23	1	2487.18	Q61753	Q61753	yes	2;3	5.3425e-126	240.71	7030700000	897390000	1489100000	610490000	1401900000	1327800000	1304000000
ALQSLACGKPTQR	13	1	1428.75	Q9JLV5	Q9JLV5	yes	2;3	0.0002276	98.337	528390000	109940000	93533000	49055000	107800000	62764000	105300000
ALQSLALGLR	10	0	1040.63	Q9JKF1	Q9JKF1	yes	2	1.054e-05	121.73	1920800000	892210000	0	329010000	253460000	233120000	213050000
ALQSVGQIVGEVLK	14	0	1439.83	P62334	P62334	yes	2	0.00070652	58.885	139940000	0	0	0	3661300	133370000	2901500
ALQSVVQAVPLHELR	15	0	1658.95	Q8BJY1	Q8BJY1	yes	3	1.5725e-05	77.746	911910000	142200000	125170000	79912000	138670000	229040000	196910000
ALQTILSQPVTYEAYR	16	0	1851.97	P59017	P59017	yes	2	0.025811	35.089	64182000	0	0	0	0	30207000	33975000
ALQVELIPTGEIIR	14	0	1550.9	Q9WTI7	Q9WTI7	yes	2	1.3446e-09	121.18	58994000	8346200	6850300	5361700	22258000	10030000	6147600
ALRDPALDSLAYEYER	16	1	1880.93	Q3U0V2	Q3U0V2	yes	2;3	3.6985e-05	70.783	336100000	83896000	63264000	44670000	50825000	49047000	44394000
ALREDGVK	8	1	886.487	A6H584;Q8C6K9	A6H584	no	2	0.042017	60.019	166210000	0	0	45713000	59754000	60746000	0
ALRLPQTATCK	11	1	1257.69	P04186	P04186	yes	2	0.0003727	87.026	302150000	65355000	40522000	0	74325000	68269000	53679000
ALRQEFAASQAAADAR	16	1	1674.84	Q9CQV1	Q9CQV1	yes	3	0.0053617	38.777	113780000	76184000	37591000	0	0	0	0
ALRTDYNASVSVPDSSGPER	20	1	2120.01	P61979	P61979	yes	3	0.00086623	45.885	86489000	47081000	0	0	39408000	0	0
ALSAGNIDDALQCYSEAIK	19	0	2037.97	Q60864	Q60864	yes	2	5.4317e-49	173.98	281860000	137440000	33178000	89150000	9278900	12813000	0
ALSAGNIDDALQCYSEAIKLDPQNHVLYSNR	31	1	3474.68	Q60864	Q60864	yes	3;4	1.4855e-22	91.603	45618000	30703000	14916000	0	0	0	0
ALSAIAELLTSEHER	15	0	1638.86	P30999	P30999	yes	3	2.5096e-06	98.676	882220000	145540000	197680000	130670000	159120000	118110000	131100000
ALSCLESSWK	10	0	1179.56	P28665;P28666	P28665	no	2	0.001094	72.434	2042700000	346900000	362190000	317560000	349340000	435440000	231280000
ALSDADVQK	9	0	945.477	P50518	P50518	yes	1;2	0.00044481	70.908	2368600000	813290000	391260000	252000000	428900000	233360000	249820000
ALSDALTELGYK	12	0	1279.67	P50431	P50431	yes	2	0.00086554	69.03	130040000	0	24707000	15706000	0	39458000	50172000
ALSDHHVYLEGTLLKPNMVTPGHACTQK	28	1	3116.55	P05064	P05064	yes	2;3;4;5;6	2.3422e-226	282.91	52660000000	14208000000	7945900000	7292700000	4590300000	5575700000	13048000000
ALSDLIGATK	10	0	987.56	Q71LX4	Q71LX4	yes	2	0.00049963	84.198	760520000	203910000	149420000	98210000	114630000	74878000	119480000
ALSEIAGITLPYDTLDQVR	19	0	2074.09	Q91VD9	Q91VD9	yes	2;3	1.4166e-48	170.16	81163000	2731800	0	28981000	37618000	6295300	5536900
ALSFYQPR	8	0	980.508	Q61838	Q61838	yes	2	0.012687	67.169	2825200000	80301000	294980000	46064000	929910000	757910000	716030000
ALSMPLNGLKEEDKEPLIELFVK	23	2	2612.41	Q9QYB1	Q9QYB1	yes	3	1.5881e-08	83.602	26402000	12734000	0	6689500	6978300	0	0
ALSNLESIPGGYNALR	16	0	1673.87	Q8R317	Q8R317	yes	2	3.0472e-09	81.526	304140000	44356000	67094000	17618000	53292000	70123000	51654000
ALSNLESIPGGYNALRR	17	1	1829.97	Q8R317	Q8R317	yes	2;3	2.9146e-49	147.7	1851900000	326900000	461090000	221390000	315510000	255780000	271260000
ALSQLAEVEEK	11	0	1215.63	Q9CWK8;Q9WV80	Q9CWK8	no	1;2	2.0441e-06	107.09	1856500000	490790000	319340000	29085000	406980000	521720000	88580000
ALSQPDTVLR	10	0	1098.6	Q91VI7	Q91VI7	yes	2	0.015244	51.436	2022700000	918400000	588610000	408520000	18049000	0	89130000
ALSSAGQHVAR	11	0	1095.58	Q05793	Q05793	yes	2;3	1.281e-08	155.42	17641000000	2968300000	1722200000	3591300000	3143600000	3485800000	2729600000
ALSSEGKPYVTK	12	1	1278.68	P16546	P16546	yes	2	0.01352	55.291	576230000	125000000	144130000	62274000	27191000	105920000	111710000
ALSSEGKPYVTKEELYQNLTR	21	2	2425.25	P16546	P16546	yes	2;3;4	8.1183e-33	147.35	2365400000	393600000	363690000	444090000	385690000	357560000	420740000
ALSSQHQAR	9	0	996.51	P20029	P20029	yes	2	0.00010455	104.06	1891400000	95206000	673100000	509730000	141110000	469730000	2530800
ALSTDPASPNLK	12	0	1212.63	P26039	P26039	yes	2	0.0087219	53.448	3121900000	918590000	466800000	400520000	551560000	313600000	470780000
ALSTGEK	7	0	704.37	P17742	P17742	yes	2	0.018725	94.662	7921400000	0	3084100000	2859500000	0	1977800000	0
ALSTQVEELKDELVTQR	17	1	1958.03	Q8C9S4	Q8C9S4	yes	3	0.007729	38.227	41835000	19558000	1361500	10921000	0	0	9995300
ALSTTASTAAFDKQPQSR	18	1	1878.94	Q9JHW4	Q9JHW4	yes	3	0.0021644	41.513	0	0	0	0	0	0	0
ALTAEIDRLK	10	1	1128.65	Q9D0I9	Q9D0I9	yes	3	0.010406	43.297	37890000	0	0	0	24338000	13552000	0
ALTDELAALGR	11	0	1128.61	Q9EQ06	Q9EQ06	yes	2	0.00017035	87.568	599480000	129440000	79365000	61201000	90491000	135710000	103270000
ALTDSFR	7	0	808.408	Q6P069	Q6P069	yes	2	0.016431	97.602	1700100000	334410000	307290000	246910000	338470000	249330000	223660000
ALTGGIAHLFK	11	0	1126.65	O08749	O08749	yes	2;3	3.2925e-05	96.957	12494000000	1450400000	1267500000	1441300000	2391900000	2557900000	3385200000
ALTGHLEEVVLAMLK	15	0	1622.91	P10107	P10107	yes	2;3	9.786e-51	202.4	2716700000	1099700000	683160000	606020000	202250000	66320000	59226000
ALTLGALTLPLAR	13	0	1308.81	Q3U7R1	Q3U7R1	yes	2	1.5673e-05	105.65	23411000	8175000	9303900	5932000	0	0	0
ALTNHTVYCSTK	12	0	1393.67	Q91X52	Q91X52	yes	2	0.052075	39.267	84956000	45523000	0	0	39433000	0	0
ALTPDSASSGANPESQEDAETPAKEDSDVK	30	1	3045.35	Q8K124	Q8K124	yes	3	5.6672e-17	76.573	350740000	154750000	90657000	36666000	68664000	0	0
ALTQDDGVAK	10	0	1016.51	P01027	P01027	yes	2	0.075937	40.533	1768600000	72363000	0	0	733920000	470170000	492110000
ALTSELANAR	10	0	1044.56	P26041	P26041	yes	2	4.189e-06	121.73	15252000000	4118800000	2214400000	1793900000	2381700000	2704700000	2038100000
ALTSELANARDESK	14	1	1503.75	P26041	P26041	yes	2;3	2.8689e-05	91.969	898410000	233600000	189590000	0	335710000	0	139500000
ALTSFER	7	0	822.424	Q8BMS1	Q8BMS1	yes	2	0.019037	94.262	3275300000	643030000	386200000	376650000	589980000	527920000	751530000
ALTTMGFR	8	0	895.459	Q6P069	Q6P069	yes	2	0.0051197	84.498	1635000000	370830000	256400000	241090000	260210000	267750000	238700000
ALTTQLIEQTK	11	0	1244.7	Q8C1A5	Q8C1A5	yes	2	0.00087078	70.321	607900000	138500000	115720000	23585000	96922000	116890000	116280000
ALTTQLTDAELAQGR	15	0	1586.83	Q99KE1	Q99KE1	yes	2	5.2784e-07	111.07	195590000	117060000	78531000	0	0	0	0
ALTVPELTQQMFDAK	15	0	1690.86	P68372;Q922F4;Q9D6F9	P68372	no	2;3	3.0755e-21	146.96	1566800000	224740000	241930000	147060000	39042000	882450000	31606000
ALTVPELTQQMFDSK	15	0	1706.85	Q7TMM9;Q9CWF2	Q9CWF2	no	2	4.6909e-21	143.93	341900000	42303000	29215000	41736000	32220000	152780000	43646000
ALTVPELTQQVFDAK	15	0	1658.89	P99024	P99024	yes	2;3	4.6909e-21	143.93	3398400000	682850000	385170000	331200000	229420000	1537000000	232760000
ALVADSHPESER	12	0	1309.63	Q62261	Q62261	yes	2;3	1.6375e-12	142.47	6617400000	1187900000	608400000	868160000	1245100000	1938200000	769580000
ALVAVKR	7	1	755.502	Q9DCW4	Q9DCW4	yes	2	0.018897	89.703	1917200000	248010000	129690000	166790000	602460000	512380000	257890000
ALVAYYQK	8	0	954.517	P14131	P14131	yes	2	0.012837	67.032	1328600000	229530000	229570000	153810000	309750000	199600000	206330000
ALVDELEWEIAR	12	0	1442.74	Q9QXT0	Q9QXT0	yes	2	1.5577e-13	158.04	2328100000	680050000	606160000	358340000	131160000	266870000	285510000
ALVDELEWEIARVDPK	16	1	1881.98	Q9QXT0	Q9QXT0	yes	3	0.020026	31.089	90311000	19983000	16611000	1657200	20639000	13756000	17665000
ALVDGPCTR	9	0	987.481	Q9CR57	Q9CR57	yes	2	0.0022397	61.78	1023600000	242260000	227200000	216040000	104630000	72297000	161200000
ALVDHENVISCPHLGASTK	19	0	2047.02	Q61753	Q61753	yes	2;3;4	2.7216e-111	246.67	25981000000	3949700000	4390300000	3370300000	4907100000	4769600000	4594200000
ALVEAAEEATR	11	0	1158.59	Q80VI1	Q80VI1	yes	2	0.01414	50.354	108040000	41652000	8375600	3155400	54854000	0	0
ALVEDIISLEEVDEDMK	17	0	1946.94	Q9D6S7	Q9D6S7	yes	2;3	1.8448e-24	144.73	46773000	9847400	5038200	1277300	1673300	15283000	13653000
ALVEEALAQR	10	0	1098.6	Q9JK81	Q9JK81	yes	2	0.00217	67.334	426550000	102500000	0	59661000	148340000	77843000	38205000
ALVEGGGILSR	11	0	1070.61	Q61292	Q61292	yes	2	0.012834	51.998	2736400000	384630000	641030000	338480000	177110000	649110000	546000000
ALVEGPLNNLR	11	0	1194.67	Q9EPU0	Q9EPU0	yes	2	0.035832	43.477	155840000	15756000	18079000	38037000	20535000	17833000	45599000
ALVGSENPPLTVIR	14	0	1464.83	Q3UQ44	Q3UQ44	yes	2	0.00085066	64.842	113830000	37349000	38672000	37813000	0	0	0
ALVHERDEAAYGALR	15	1	1669.85	P97372	P97372	yes	2;3;4	0.0001508	76.574	2050000000	433460000	237190000	314360000	493590000	171280000	400150000
ALVIAQELLSSEK	13	0	1399.79	Q80UZ0	Q80UZ0	yes	2	0.0002995	73.927	139350000	9617600	11351000	0	36160000	49248000	32970000
ALVILAK	7	0	726.5	Q99LX0	Q99LX0	yes	2	0.040607	67.035	8458500000	1061300000	851960000	896160000	2030300000	1961900000	1656900000
ALVKPQAIKPK	11	2	1191.77	P47915	P47915	yes	2;3	0.0070604	76.619	1842000000	482110000	226020000	122950000	370570000	338370000	301940000
ALVPAAELLDSGVISHELYQQLQR	24	0	2649.41	Q9QXS1	Q9QXS1	yes	3	5.3955e-74	181.85	240440000	0	39383000	49226000	35631000	55543000	60660000
ALVPMFVR	8	0	931.531	P37040	P37040	yes	2	0.0056201	81.297	1817700000	189810000	167680000	208480000	422680000	455790000	373260000
ALVQQLEQFR	10	0	1230.67	P06728	P06728	yes	2	9.078e-12	182.65	17225000000	4028800000	3422700000	4211100000	2937700000	2157700000	466550000
ALVRDPEPAAGSSR	14	1	1424.74	Q8R361	Q8R361	yes	2	0.0036038	44.925	360160000	139450000	67833000	45688000	53511000	0	53674000
ALVSAQWVAEALK	13	0	1384.77	Q99J99	Q99J99	yes	2	0.00051935	69.456	127290000	6836300	4359500	3024700	9206500	92850000	11015000
ALVSAQWVAEALKAPR	16	1	1708.96	Q99J99	Q99J99	yes	3	2.4888e-05	82.651	329130000	37793000	14338000	29290000	137720000	87003000	22992000
ALVSEEGEGKNPVDYIQGLLDLK	23	1	2486.29	Q9JLV5	Q9JLV5	yes	3	0.00052995	41.446	27890000	0	0	24553000	3337200	0	0
ALVSQLHER	9	0	1051.58	Q3ULD5	Q3ULD5	yes	2;3	0.00021561	85.676	2835500000	37084000	151350000	256230000	939690000	882210000	568950000
ALVSSVIDSFHITSNPSASESGDR	24	0	2475.19	A6H584	A6H584	yes	2;3	3.4306e-155	252.13	6070100000	833160000	719860000	596430000	1227500000	1295800000	1397400000
ALVSSVR	7	0	730.434	P07724	P07724	yes	2	0.0073829	119.57	476160000000	72241000000	71691000000	72976000000	83440000000	89106000000	86707000000
ALVTGAGK	8	0	715.423	Q91X52;P08074	P08074	no	1	0.026917	117.16	533450000	210470000	228740000	27125000	0	30920000	36199000
ALVTLLDAK	9	0	942.575	Q8CGA0	Q8CGA0	yes	2	0.0061574	63.534	234870000	88169000	26427000	45679000	0	23623000	50968000
ALVVHIHGGGFVAQTSK	17	0	1719.94	P54310	P54310	yes	2;3;4	4.3722e-13	125.14	1655200000	227480000	204120000	151810000	369400000	475270000	227130000
ALVYGNHGDPAK	12	0	1240.62	Q9DCS3	Q9DCS3	yes	2	0.056236	35.608	527180000	103100000	80129000	68722000	54266000	97292000	123670000
ALWEALLNSK	10	0	1143.63	Q8BTY8	Q8BTY8	yes	2	0.0093334	54.784	0	0	0	0	0	0	0
ALWEDEGVR	9	0	1073.51	P63094;Q6R0H7	P63094	yes	2	0.012737	56.432	1235700000	195970000	81687000	90029000	352620000	342620000	172720000
ALWEDSGIQNAYDR	14	0	1636.75	P27601	P27601	yes	2	1.5247e-09	127.36	312050000	81062000	42000000	30223000	60448000	45677000	52640000
ALWTNDHALAWHLGDDFR	18	0	2137.01	Q9DBX3	Q9DBX3	yes	4	0.0024159	36.637	351370000	40069000	45777000	39727000	87579000	73431000	64787000
ALYAMEIK	8	0	937.494	Q9JHU2	Q9JHU2	yes	2	0.044757	50.04	234310000	52620000	46840000	62804000	32314000	39730000	0
ALYDFEPENDGELGFR	16	0	1870.84	Q62419	Q62419	yes	2	0.068056	32.009	34782000	0	0	34782000	0	0	0
ALYDNVAESPDELSFR	16	0	1824.85	Q61140	Q61140	yes	2	1.0507e-05	95.873	110800000	17529000	29699000	15638000	0	25312000	22623000
ALYDTFSAFGNILSCK	16	0	1805.87	P29341	P29341	yes	2	9.0606e-06	97.235	36515000	0	0	0	12622000	13571000	10322000
ALYDYAGQEADELSFR	16	0	1846.84	Q99JB8	Q99JB8	yes	2	0.0010377	56.817	158080000	39069000	59608000	0	0	19094000	40308000
ALYDYEGQEHDELSFK	16	0	1942.86	Q9WVE8	Q9WVE8	yes	2;3	2.1568e-10	120.77	512690000	97294000	89529000	85316000	87423000	67415000	85710000
ALYEAGER	8	0	907.44	P10107	P10107	yes	2	0.0030149	98.458	11586000000	5426000000	2505200000	2129800000	230460000	277280000	1017600000
ALYEAGERR	9	1	1063.54	P10107	P10107	yes	2;3	4.408e-05	123.86	7069300000	2592900000	1655800000	1492800000	294570000	523280000	509890000
ALYEQSLHIK	10	0	1200.65	P61202	P61202	yes	2;3	0.0052849	46.033	396520000	31920000	57805000	51727000	85385000	111420000	58264000
ALYETELADAR	11	0	1250.61	P14733	P14733	yes	2	1.9064e-08	128.01	3818900000	698710000	494520000	322600000	836390000	728900000	737840000
ALYETELADARR	12	1	1406.72	P14733	P14733	yes	3	4.4334e-43	153.95	0	0	0	0	0	0	0
ALYFEYTDGTFSK	13	0	1540.71	Q61147	Q61147	yes	2	0.032924	39.746	294240000	60809000	32717000	47833000	98810000	0	54067000
ALYFISPTPK	10	0	1135.63	Q60770	Q60770	yes	2	0.00096769	74.841	353290000	75164000	39766000	31980000	65954000	74491000	65931000
ALYGDTLVTGFAR	13	0	1382.72	Q3ULD5	Q3ULD5	yes	2	0.00022678	69.352	268420000	0	0	0	268420000	0	0
ALYLIATNGTPELQNPEK	18	0	1971.03	Q8CIN4;O88643	Q8CIN4	yes	2	2.3118e-05	63.46	0	0	0	0	0	0	0
ALYLSDNDFEILPPDIGK	18	0	2019.02	Q01730	Q01730	yes	2;3	3.9173e-13	118.72	458270000	66333000	133320000	30063000	108410000	42637000	77505000
ALYPFEAR	8	0	965.497	Q9Z0R6	Q9Z0R6	yes	2	0.044757	50.04	24929000	0	0	0	12898000	0	12031000
ALYQAEAFTADFQQPLEATK	20	0	2241.1	P29621;Q80X76	P29621	yes	2	5.2058e-10	87.352	3669800	0	0	3669800	0	0	0
ALYQTEAFTADFQQPTEAK	19	0	2158.02	P07759	P07759	yes	2;3	3.0407e-157	271.27	13308000000	1349800000	2144000000	2385700000	2521200000	2909000000	1998400000
ALYTFEPR	8	0	995.508	Q62422	Q62422	yes	2	0.0050914	84.743	887530000	282260000	266600000	111340000	128800000	0	98526000
ALYYDLITNPDIHSTYK	17	0	2026	P97298	P97298	yes	2;3	1.1555e-10	117.18	648380000	250990000	82787000	114020000	71924000	58688000	69966000
AMAAEEEVDSADAGGGSGWLTGWLPTWCPTSTSHLK	36	0	3774.69	Q9DBL9	Q9DBL9	yes	3	1.0471e-21	71.709	33789000	0	0	0	19970000	6689600	7129900
AMAALTDHPYASLTLPDDAASDCLFLRPGLPGATPFLLHR	40	1	4291.16	Q99LD8	Q99LD8	yes	4;5	1.751e-25	77.531	108270000	10939000	18189000	18408000	17538000	26048000	17149000
AMADEVTEK	9	0	992.448	P49817	P49817	yes	1;2	0.0070947	149.82	25610000000	6576000000	2622000000	3404700000	5215400000	3602900000	4189100000
AMADPEVQQIMSDPAMR	17	0	1888.85	Q60864	Q60864	yes	2	5.6627e-15	113.88	190090000	47631000	28161000	23857000	25653000	32715000	32076000
AMATSQFHFNLR	12	0	1421.69	A6H584;Q8C6K9	A6H584	no	2;3	1.7359e-12	137.92	2232500000	292990000	277300000	249860000	538340000	415290000	458690000
AMAVLEPLQVVITNFPAPKPLDIR	24	1	2631.48	Q8BML9	Q8BML9	yes	3	0.019854	30.36	51839000	0	0	0	30207000	10825000	10807000
AMAYYAQR	8	0	972.449	P54310	P54310	yes	2	0.0063845	79.116	563940000	81086000	34951000	77310000	101570000	187350000	81673000
AMDEERFDEAIQLR	14	1	1721.8	P12382	P12382	yes	3	0.0073234	39.746	50971000	8412400	0	2317600	26999000	0	13242000
AMDFDRDVLSALAEVEQLSK	20	1	2236.1	P02469	P02469	yes	2;3	1.3378e-21	130.05	573530000	70590000	49502000	125220000	141810000	99003000	87407000
AMDFNGILTIR	11	0	1249.65	Q05793	Q05793	yes	2	0.00020651	85.813	784390000	192770000	201420000	217360000	37581000	0	135260000
AMDSDWFAQNYMGR	14	0	1690.69	Q99JY0	Q99JY0	yes	2	8.044e-28	182.1	439280000	39986000	10410000	85527000	128020000	171100000	4235200
AMDYDLLLR	9	0	1108.56	Q61292	Q61292	yes	2	0.0001487	116.05	2372200000	483210000	341370000	271820000	444960000	413000000	417840000
AMEALALAER	10	0	1073.55	Q99PL5	Q99PL5	yes	2	0.00069512	80.037	1148900000	446070000	152630000	191640000	173660000	184580000	341740
AMEAVAAQGK	10	0	974.486	O70250;Q9DBJ1	Q9DBJ1	no	2	0.0017052	68.657	365810000	0	0	0	0	0	365810000
AMEGAGTDEK	10	0	1007.42	P14824	P14824	yes	2	0.0035798	63.32	809950000	203160000	132870000	192000000	69560000	0	212370000
AMEGIFIKPGADLSTGHDEL	20	1	2100.02	Q9ESP1	Q9ESP1	yes	2;3	3.5745e-10	114.96	431560000	155360000	77356000	34144000	50077000	68516000	46109000
AMEIAEALGR	10	0	1059.54	Q6ZQM8;Q62452;Q64435;P70691;Q63886	Q6ZQM8	yes	2	7.3815e-05	96.342	330650000	71197000	57224000	64884000	925480	105660000	30760000
AMEVDERPTEQYSDIGGLDK	20	1	2252.03	O88685	O88685	yes	2;3	8.1588e-10	111.97	1588000000	388410000	260280000	163530000	258160000	263020000	254630000
AMEWISAK	8	0	934.458	Q9WUA3	Q9WUA3	yes	2	0.011896	67.897	208480000	51497000	24682000	18256000	65857000	0	48186000
AMFDEILR	8	0	993.495	Q3TC93	Q3TC93	yes	2	0.041193	58.981	129120000	38173000	17955000	6384100	20602000	22263000	23748000
AMFEQMR	7	0	911.399	Q9DBZ5	Q9DBZ5	yes	2	0.0058858	68.915	96473000	17752000	13392000	5169800	22778000	17511000	19869000
AMGAAQVVVTDLSASR	16	0	1574.81	Q64442	Q64442	yes	2	2.925e-42	135.47	514250000	0	48398000	151710000	138600000	24849000	150690000
AMGDTEIKDGERLPLAVK	18	2	1942.02	O55029	O55029	yes	4	0.0011096	43.208	153300000	21576000	33572000	23516000	40451000	34184000	0
AMGIMNSFVNDIFER	15	0	1742.81	Q8CGP2;Q64475;P10853;Q8CGP1;Q9D2U9;Q8CGP0;Q64524;Q6ZWY9;Q64525;Q64478;P10854	Q6ZWY9	no	2;3	7.8681e-73	230.26	5401000000	1223500000	832040000	563700000	774310000	1049900000	957530000
AMGNLQIDFADPQR	14	0	1574.75	P08752	P08752	yes	2	1.1441e-09	127.79	288600000	58058000	35723000	24034000	62966000	66526000	41290000
AMGNLQIDFADPQRADDAR	19	1	2102.98	P08752	P08752	yes	2;3	6.4117e-05	71.592	159380000	14742000	66161000	0	78481000	0	0
AMGVPMMGLDYSDEINQVVEVR	22	0	2452.14	Q61838	Q61838	yes	2	3.0458e-05	60.735	976760	0	0	0	0	976760	0
AMHQSQTMEGCSSPIVVK	18	0	1988.91	Q9Z0H4	Q9Z0H4	yes	2	1.2848e-05	92.439	16048000	16048000	0	0	0	0	0
AMLAIEEWQK	10	0	1217.61	Q99MS7	Q99MS7	yes	2	0.088498	38.783	90000000	30614000	0	1969800	21801000	35615000	0
AMLFVPR	7	0	832.463	B7ZMP1	B7ZMP1	yes	2	0.040575	69.432	0	0	0	0	0	0	0
AMLQVHGGSGPR	12	0	1208.61	Q05793	Q05793	yes	2;3	2.1623e-06	114.02	11437000000	2580000000	1881200000	1245600000	2466400000	1751100000	1513100000
AMLSGPGQFAENETNEVNFR	20	0	2210.01	P83940	P83940	yes	2;3	1.139e-19	123.55	226720000	13772000	38844000	20541000	32074000	52665000	68829000
AMNANWHPGCFR	12	0	1459.62	Q91XD2	Q91XD2	yes	2	0.00012098	82.803	90715000	0	53707000	0	0	37008000	0
AMNGESLDGR	10	0	1048.46	O89086	O89086	yes	2	0.0010722	72.848	484620000	329350000	0	155270000	0	0	0
AMNNSWHPECFR	12	0	1547.64	Q99JW4	Q99JW4	yes	2;3	0.012603	49.298	1147800000	264000000	234530000	196870000	185910000	134910000	131560000
AMQECMQKYPDLYPQDEEEEEEAKPVEPVEETADTK	36	2	4284.85	Q8VEA4	Q8VEA4	yes	4	0.059181	14.323	59546000	23354000	11618000	4948000	0	0	19626000
AMQEQLENYDFTK	13	0	1615.72	Q9EQP2	Q9EQP2	yes	2	9.9267e-20	153.39	811490000	253600000	129660000	96248000	134240000	115870000	81874000
AMQNVLSGKA	10	1	1017.53	Q9CQ75	Q9CQ75	yes	2	0.00025609	63.624	0	0	0	0	0	0	0
AMREENGLK	9	1	1046.52	P15105	P15105	yes	2	0.0048409	70.056	411230000	16863000	0	0	0	0	394360000
AMRELVEGECGGANPLMK	18	1	1960.92	O09012	O09012	yes	2	0.069641	23.226	56694000	1205900	8886300	998580	0	0	45603000
AMSIGAR	7	0	704.364	Q9R1P4	Q9R1P4	yes	2	0.041028	69.176	0	0	0	0	0	0	0
AMSLSDALK	9	0	934.479	Q8CGN5	Q8CGN5	yes	1;2	0.0018119	121.53	24678000000	3349300000	3517800000	3034600000	5252700000	5681600000	3842200000
AMTDLQSMLEAK	12	0	1336.64	P55937	P55937	yes	2	0.002017	63.662	29947000	18447000	11501000	0	0	0	0
AMTGVEQWPYR	11	0	1336.62	P80318	P80318	yes	2	7.4312e-07	113.69	356830000	111280000	53207000	56895000	40445000	49052000	45948000
AMTLEEAEAFVGAER	15	0	1622.76	B2RXS4	B2RXS4	yes	3	0.0018543	44.925	19069000	3458100	4120300	2340500	3491700	4519800	1139000
AMTTFLSTLGAQCVIASR	18	0	1925.97	Q9CQ62	Q9CQ62	yes	2;3	1.2023e-10	116.06	260850000	10515000	50600000	33723000	13417000	116090000	36505000
AMVASGSELGK	11	0	1048.52	Q9WTP6	Q9WTP6	yes	2	0.00020236	86.014	3425300000	467920000	538760000	553890000	680930000	775970000	407840000
AMVASGSELGKK	12	1	1176.62	Q9WTP6	Q9WTP6	yes	3	0.048088	28.228	489660000	38321000	0	59340000	227300000	164700000	0
AMVLDLR	7	0	816.453	P97372	P97372	yes	2	0.01324	101.69	1217200000	191290000	210520000	127820000	220520000	232860000	234220000
AMVQQWLEFR	10	0	1306.65	Q9D1M4	Q9D1M4	yes	2	0.0057579	64.73	57172000	57172000	0	0	0	0	0
AMVSEFLK	8	0	923.479	P10107	P10107	yes	1;2	0.0010441	176.29	5719100000	1620100000	1672900000	962750000	929780000	243260000	290280000
AMYLPDTLSPADQLK	15	0	1661.83	Q9Z2I0	Q9Z2I0	yes	2	2.6163e-05	90.476	425810000	94633000	36364000	34733000	70923000	110550000	78607000
AMYPDYFSKR	10	1	1276.59	Q9CQJ8	Q9CQJ8	yes	3	0.00031395	68.847	107100000	7631100	0	0	39413000	28679000	31379000
AMYQYRPQNEDELELR	16	1	2053.95	Q9R1Z8	Q9R1Z8	yes	3	3.0402e-11	124.25	326030000	76287000	78701000	55460000	115590000	0	0
ANAGEESVMNLDK	13	0	1376.62	Q8K2B3	Q8K2B3	yes	2	6.3612e-09	126.19	1319800000	173170000	101390000	81506000	304130000	369950000	289630000
ANAGEESVMNLDKLR	15	1	1645.81	Q8K2B3	Q8K2B3	yes	2;3	1.2526e-42	196.8	2327400000	453730000	364190000	230020000	455730000	528630000	295120000
ANALASATCER	11	0	1162.54	Q99JW4	Q99JW4	yes	2	2.0155e-06	86.911	119910000	3831400	1874400	10218000	39737000	28990000	35263000
ANATEFGLASGVFTR	15	0	1539.77	Q8R0Y6	Q8R0Y6	yes	2	4.6465e-05	81.409	1626400000	259570000	286370000	191890000	308570000	299670000	280290000
ANAVFEWHITK	11	0	1314.67	P51660	P51660	yes	3	0.065495	23.711	289470000	76711000	41286000	44390000	38367000	56198000	32520000
ANCFVDVVVGFDISTHR	17	0	1934.93	A6H584	A6H584	yes	3	0.06885	17.895	5544800	0	0	268170	2281500	0	2995100
ANCIDSTASAEAVFASEVK	19	0	1968.91	P35550	P35550	yes	2	0.00012361	59.857	18011000	12578000	0	5433400	0	0	0
ANCIDSTASAEAVFASEVKK	20	1	2097	P35550	P35550	yes	3	2.7378e-06	71.853	256500000	52029000	51395000	26520000	54285000	40103000	32164000
ANCPHIVQFGSTDDPFLPWKEQQEVADRLDAK	32	2	3710.78	O88851	O88851	yes	4;5	1.2938e-17	78.079	62924000	12262000	13260000	12191000	15271000	0	9940300
ANDDIIVNWVNR	12	0	1427.72	Q99K51	Q99K51	yes	2	1.6704e-12	142.97	654670000	132280000	77015000	91909000	121830000	124640000	107000000
ANDNFTIHR	9	0	1086.52	Q99KC8	Q99KC8	yes	2	0.0016556	80.231	0	0	0	0	0	0	0
ANDPSLQEVNLNNIK	15	0	1667.85	Q9JKK7	Q9JKK7	yes	2	5.0604e-10	123.29	200690000	50318000	41662000	35454000	43107000	0	30147000
ANDQDSLISGILR	13	0	1400.73	Q9CXF4	Q9CXF4	yes	2	9.3539e-05	81.185	215700000	61250000	17673000	24813000	38745000	58827000	14392000
ANDTQEFNLSAYFER	15	0	1803.81	Q9D7X3	Q9D7X3	yes	2	9.4758e-15	134.97	639270000	417820000	193620000	20883000	6942500	0	0
ANEANPCPCDIGHK	14	0	1581.67	Q8R1G2	Q8R1G2	yes	2	1.239e-06	105.99	1159700000	147860000	129060000	222410000	227910000	175800000	256670000
ANEANPCPCDIGHKLEYGGMGHEVQVEHIK	30	1	3388.54	Q8R1G2	Q8R1G2	yes	4;5	3.4512e-09	56.68	2111900000	178670000	321320000	247350000	351020000	641120000	372430000
ANEDVCQDCMK	11	0	1368.51	Q61207	Q61207	yes	2	2.3353e-08	124.46	828030000	305380000	95968000	174700000	95734000	80522000	75721000
ANEEIAQVR	9	0	1028.53	Q6Y685	Q6Y685	yes	2	0.00029244	98.009	1020300000	454120000	318190000	61160000	69477000	48577000	68815000
ANEELAGVVAEVQK	14	0	1455.76	Q61176	Q61176	yes	2;3	9.0901e-10	128.06	455820000	85408000	90224000	136050000	39406000	39200000	65526000
ANEVEQMIR	9	0	1088.53	Q9JHU4	Q9JHU4	yes	2	7.2102e-05	105.1	160640000	98035000	35784000	26822000	0	0	0
ANFDKESER	9	1	1094.5	P70168	P70168	yes	2	0.021771	57.532	84423000	0	0	0	0	0	84423000
ANFSLPEK	8	0	904.465	Q00PI9	Q00PI9	yes	2	0.037795	52.591	432710000	133760000	94912000	89309000	0	27786000	86936000
ANGNNSPSLSNGGFKPSR	18	1	1802.87	Q8C863	Q8C863	yes	2	0.029385	35.771	57638000	0	0	0	57638000	0	0
ANGTTVHVGIHPSK	14	0	1416.75	P61255	P61255	yes	2	0.00018973	72.47	51548000	0	0	11598000	0	39950000	0
ANHAPFETDISTLTR	15	0	1671.82	Q9QXD6	Q9QXD6	yes	2	0.00015583	60.489	300480000	0	75272000	91759000	51335000	82117000	0
ANHSFTPNCVYDLFVHPR	18	0	2173.02	Q8VHL1	Q8VHL1	yes	4	0.0014878	40.968	179820000	55008000	37755000	0	45745000	0	41317000
ANIGDAQAMGQRPITFFR	18	1	1992	Q8QZR5	Q8QZR5	yes	2;3	4.7883e-33	156	2209200000	362340000	363180000	381560000	418380000	328810000	354960000
ANIIFNTALGTIFGVKK	17	1	1806.04	Q9R112	Q9R112	yes	3	8.4785e-11	79.393	6244600	0	0	0	3097800	1233500	1913400
ANIIYPGHGPVIHNAEAK	18	0	1900	Q99KR3	Q99KR3	yes	3;4	0.020278	28.488	423870000	115910000	79979000	42963000	84831000	62630000	37560000
ANILEDSYR	9	0	1079.52	P46935	P46935	yes	2	0.0087737	59.052	226570000	81123000	27046000	0	0	118400000	0
ANILEDSYRR	10	1	1235.63	P46935	P46935	yes	3	0.00058497	64.82	154330000	27247000	0	28942000	60014000	0	38126000
ANINIEK	7	0	800.439	P61027	P61027	yes	2	0.019981	83.753	1450800000	347310000	205840000	123080000	321660000	246050000	206820000
ANIQAVSLK	9	0	942.55	Q9DB34	Q9DB34	yes	2	0.011426	63.184	709700000	132960000	150890000	69902000	112990000	116230000	126720000
ANIYPQGFVSCSR	13	0	1497.7	P49290	P49290	yes	2	0.00038572	70.889	226640000	0	34326000	37662000	92134000	0	62520000
ANKGPSYGMSR	11	1	1166.55	P37804	P37804	yes	2	5.3892e-06	80.782	2987600000	163530000	90893000	202130000	570740000	814630000	1145700000
ANKLQNELDNVSTLLEEAEKK	21	2	2385.24	Q61879	Q61879	yes	4	0.0017589	36.312	88695000	9663400	10842000	12031000	20383000	17780000	17995000
ANLGGTEILTPLCNIYK	17	0	1875.98	Q99KC8	Q99KC8	yes	2	1.8077e-61	201.4	255500000	10459000	11153000	0	19339000	196520000	18030000
ANLGSEAEREPLLGPGSPGSR	21	1	2093.05	Q8BH31	Q8BH31	yes	2	1.7958e-07	77.575	46572000	24462000	0	10861000	0	11249000	0
ANLISEDIESAISDSK	16	0	1690.83	Q08509	Q08509	yes	3	0.073017	17.565	4870700	1775200	0	0	0	1831800	1263600
ANLISEDIESAISDSKGGK	19	1	1932.96	Q08509	Q08509	yes	3	0.00081718	44.238	53403000	19581000	11868000	8703500	13250000	0	0
ANLMHNLGGEEVSVACK	17	0	1827.86	P29699	P29699	yes	2;3	4.0611e-127	265.08	23518000000	3976300000	4687500000	3074900000	4272900000	4172400000	3333800000
ANLMQAEIEELR	12	0	1415.71	Q5SX39	Q5SX39	yes	2	0.00028143	78.324	11617000	0	0	6480300	0	2882100	2254200
ANLPQSFQVDTSK	13	0	1433.72	Q8BTM8	Q8BTM8	yes	2	3.9683e-13	134.68	4404800000	929710000	523150000	575040000	863710000	737650000	775580000
ANLQIDQINTDLNLER	16	0	1868.96	Q8VDD5	Q8VDD5	yes	2;3	1.9831e-134	282.55	3747100000	813750000	734940000	452260000	573020000	632140000	541030000
ANLSLLR	7	0	785.476	Q8VIJ6	Q8VIJ6	yes	2	0.020051	82.305	140730000	56619000	0	47226000	36884000	0	0
ANLVFKEIEK	10	1	1189.67	P32020	P32020	yes	2;3	0.00023819	74.533	114210000	0	0	0	114210000	0	0
ANNTTYGLAAGLFTK	15	0	1540.79	P24549	P24549	yes	2	3.019e-05	88.421	889820000	101330000	212610000	116410000	159120000	103860000	196490000
ANNTTYGLAAGVFTK	15	0	1526.77	O35945	O35945	yes	2	2.4439e-05	91.355	651530000	91433000	110510000	122780000	135900000	91826000	99081000
ANPAQPPLQDPGSTSPLELPEMEK	24	0	2545.24	Q8C838	Q8C838	yes	2;3	5.2638e-10	76.889	374000000	134260000	70523000	83797000	14325000	37430000	33667000
ANPFGGASHAK	11	0	1055.51	P62267	P62267	yes	2;3	7.6934e-07	89.266	4328500000	1146500000	513330000	437400000	779740000	739520000	712020000
ANPGFSMLDFLSDKPFIKR	19	2	2182.12	Q9D7N9	Q9D7N9	yes	4	7.6827e-06	85.087	128110000	15780000	12153000	0	15178000	73703000	11296000
ANPIQGFSAK	10	0	1031.54	P19783	P19783	yes	2	0.004274	61.344	5496500000	953640000	647360000	333020000	1237200000	1062200000	1263100000
ANQHKEQQLGLK	12	1	1392.75	Q9CZ04	Q9CZ04	yes	2	0.0011561	71.976	22895000	0	0	0	22895000	0	0
ANQLAEEIESSAQYK	15	0	1679.8	O70305	O70305	yes	2	1.4578e-28	161.04	163440000	37904000	23901000	12619000	27518000	24779000	36720000
ANRGPSYGLSR	11	1	1176.6	Q9WVA4	Q9WVA4	no	2	5.357e-07	107.39	7213000000	566570000	953320000	695600000	1948100000	1695500000	1354000000
ANRPFLVLIR	10	1	1197.73	P32261	P32261	yes	2;3	1.1887e-06	109.44	5140600000	1015100000	720190000	573960000	1010800000	800340000	1020100000
ANSFTVSSVSAPSWLHR	17	0	1844.92	Q8VDJ3	Q8VDJ3	yes	2;3	2.0144e-15	108.34	1125800000	243980000	141080000	181540000	185540000	219480000	154140000
ANSLVLQPISQSQAEIR	17	0	1853	Q8BZS9	Q8BZS9	yes	2	0.015288	39.348	0	0	0	0	0	0	0
ANTFVAELK	9	0	991.534	P08249	P08249	yes	1;2	2.6624e-35	204.07	15238000000	2518900000	1730100000	1910500000	3430000000	2686800000	2962200000
ANTIGISLIK	10	0	1028.62	P13707	P13707	yes	1;2	1.4513e-06	122.96	20782000000	2283700000	2181500000	2289900000	4588500000	4537700000	4901200000
ANVAKPGLVDDFEK	14	1	1501.78	Q9DCX2	Q9DCX2	yes	2;3	9.4968e-23	166.64	5003000000	931590000	539140000	451160000	1515400000	807450000	758320000
ANVAKPGLVDDFEKK	15	2	1629.87	Q9DCX2	Q9DCX2	yes	2;3;4	2.5574e-07	117.07	4259400000	1108100000	657500000	680540000	360700000	145710000	1306900000
ANVDKVFFDLMR	12	1	1453.74	Q9JIW9;P63321	Q9JIW9	no	2;3	0.00011226	74.216	651610000	101740000	117030000	159470000	106180000	83535000	83654000
ANVEHMTEK	9	0	1057.49	P12382	P12382	yes	2	0.026236	49.472	96274000	0	0	0	0	0	96274000
ANVELDHATLVR	12	0	1336.71	Q9R099	Q9R099	yes	2	0.0024928	65.895	113270000	0	0	0	50670000	62604000	0
ANVTAIR	7	0	743.429	P80318	P80318	yes	2	0.068606	56.547	2475000000	477330000	264690000	22514000	446050000	391330000	873040000
ANVTVLDTQIR	11	0	1228.68	Q69ZN7	Q69ZN7	yes	2	0.042427	42.425	182930000	64731000	52696000	0	0	28130000	37370000
ANWEAQQR	8	0	1001.47	O55131	O55131	yes	2	0.017529	55.531	1528600000	334370000	258790000	363920000	273320000	298160000	0
ANWYFLLAR	9	0	1152.61	P45952	P45952	yes	2	0.0001291	149.65	435020000	28604000	20776000	42686000	9787000	321770000	11393000
ANYSLNTDDPLIFK	14	0	1609.8	P03958	P03958	yes	2	0.0046508	51.643	42507000	24007000	0	0	11350000	0	7150000
APAAIGPYSQAVQVDR	16	0	1641.85	P52760	P52760	yes	2	2.2148e-10	120.54	567540000	89841000	139190000	92013000	73289000	89770000	83438000
APAIRPGGTLGLSETADSDTR	21	1	2084.05	P58871	P58871	yes	3	0.001376	40.285	705300000	131410000	98318000	120610000	147040000	94475000	113440000
APAMFNIR	8	0	918.475	P97351	P97351	yes	2	0.0015843	116.54	2618300000	638340000	427530000	294240000	452330000	356620000	449190000
APAPAAPAAAEPQAEAPAAAASSEQSVAVKE	31	1	2857.41	Q91XV3	Q91XV3	yes	3	2.1998e-06	42.709	57621000	29543000	17453000	10625000	0	0	0
APAPPEADAALLTPVNEDLGGR	22	0	2173.1	O88322	O88322	yes	2	6.7128e-09	97.5	399060000	67181000	87570000	54430000	44740000	82326000	62818000
APAVGQFWHVTDLHLDPTYHITDDR	25	0	2903.4	P70158	P70158	yes	3;4;5	5.2404e-06	55.26	169190000	64600000	30784000	73801000	0	0	0
APCVSESQSAGAGPANAATQGK	22	0	2057.94	O54931	O54931	yes	2	1.5469e-18	128.75	25610000	0	0	25610000	0	0	0
APCYLIVLTDGK	12	0	1348.71	A6H584	A6H584	yes	2	0.002017	63.662	243220000	55374000	10830000	66468000	32597000	29604000	48344000
APDAWDYSQGFVNEEMIR	18	0	2126.94	Q9DCN2	Q9DCN2	yes	2	4.0725e-13	118.31	48722000	35059000	6633900	0	0	7029500	0
APDEDTLIQLLTHAK	15	0	1663.88	Q8R2Y8	Q8R2Y8	yes	2;3	0.00010177	65.038	128220000	8197900	5389800	14813000	17945000	59907000	21966000
APDFVFYAPR	10	0	1181.59	P26041;P26043;P26040	P26041	no	2	1.4646e-05	103.88	2767400000	589210000	427370000	450010000	485020000	425790000	390040000
APDMSSSEEFPSFGAQVAPK	20	0	2080.94	Q8VDJ3	Q8VDJ3	yes	2	0.0033081	42.639	0	0	0	0	0	0	0
APDQPLDSPHVCRPCDCESDFTDGTCEDLTGR	32	1	3706.5	Q61001	Q61001	yes	3;4	1.5842e-12	61.558	414460000	105640000	60629000	24103000	0	24239000	199840000
APDRTPPSEEDSAEAER	17	1	1855.82	Q8BJU0	Q8BJU0	yes	3	0.0026619	44.788	278940000	0	94649000	0	97326000	86964000	0
APDTEGSELLQQLER	15	0	1684.83	Q7TMW6	Q7TMW6	yes	2	4.1621e-05	82.59	41118000	13413000	8113000	5243300	0	5368200	8980700
APDWVDAEECHR	12	0	1483.62	Q99LI8	Q99LI8	yes	3	0.050922	32.263	276080000	40333000	55573000	26092000	55095000	48654000	50330000
APEDVILALEER	12	0	1353.71	Q9CQG2	Q9CQG2	yes	2	0.0002475	79.089	51300000	11090000	6284000	3991900	5881200	8594500	15459000
APEEFELLSK	10	0	1161.59	Q91ZE0	Q91ZE0	yes	2	0.00078406	78.342	96043000	18419000	14813000	0	21641000	21560000	19610000
APEEILAEK	9	0	998.528	Q8VCT4;P23953	Q8VCT4	no	1;2	7.963e-05	125.97	53756000000	6151400000	4501900000	502540000	16043000000	15861000000	10696000000
APEEPTIQANVVGIHVDR	18	0	1944.01	Q8R2Y2	Q8R2Y2	yes	2;3	3.0229e-72	214.26	9268600000	1519700000	983610000	1208400000	769410000	2881700000	1905800000
APEEPTIQANVVGIHVDRQELR	22	1	2470.29	Q8R2Y2	Q8R2Y2	yes	4	7.2184e-08	76.492	599420000	88295000	172450000	122430000	71710000	76726000	67802000
APEEVSDHNYESIQVTSAQK	20	0	2231.03	O35459	O35459	yes	3	3.6024e-06	75.057	338410000	83527000	0	63504000	0	114900000	76475000
APESLFLLEEMR	12	0	1433.72	E9Q634	E9Q634	yes	2	9.3978e-05	89.44	59614000	45255000	14359000	0	0	0	0
APEVEELAR	9	0	1012.52	Q6P5H2	Q6P5H2	yes	2	0.0081608	60.102	498450000	156010000	37891000	17658000	111200000	104180000	71506000
APEWYIGDQNPMLNSEGK	18	0	2047.93	P70274	P70274	yes	2	1.4841e-18	136.66	65031000	21166000	7721200	5584900	9357900	12547000	8653700
APFALQVNTLPLNFDK	16	0	1786.96	Q61838	Q61838	yes	2	7.0311e-116	263.56	99273000	7990100	6688400	11588000	36584000	12843000	23580000
APFDLFENK	9	0	1079.53	P11499	P11499	yes	2	0.00017944	101.65	460620000	75194000	51146000	59136000	105530000	85812000	83796000
APFDLFENKK	10	1	1207.62	P11499	P11499	yes	3	0.019044	34.695	48839000	16378000	0	7955100	17607000	0	6898800
APFDLFENR	9	0	1107.53	P07901	P07901	yes	2	0.0021627	72.243	148470000	0	0	0	45336000	47177000	55954000
APFEEIAAQCESK	13	0	1478.67	Q8BG67	Q8BG67	yes	2	2.0125e-08	119.88	119900000	45688000	0	0	45601000	28608000	0
APFLETDQLK	10	0	1160.61	Q61490	Q61490	yes	2	0.0011062	72.2	255180000	101400000	45336000	49970000	28305000	0	30170000
APFQPDGAYGWR	12	0	1363.63	Q8BVW3	Q8BVW3	yes	2	0.012158	50.484	185020000	42650000	56585000	6878300	66732000	0	12177000
APGFAQMLK	9	0	961.506	P42932	P42932	yes	2	0.013675	61.679	174210000	0	0	0	0	7337400	166870000
APGFGDNR	8	0	832.383	P63038	P63038	yes	2	0.007789	68.224	1401400000	176110000	182610000	263360000	295950000	277320000	206090000
APGFGDNRK	9	1	960.478	P63038	P63038	yes	2	0.0059848	63.397	5111900000	1337900000	670480000	519440000	946910000	1015100000	622070000
APGIIPR	7	0	722.444	Q03265	Q03265	yes	2	0.01974	88.734	11772000000	1964500000	1334800000	1279000000	2373000000	2538300000	2281900000
APGTPHSHTKPYVR	14	1	1546.8	P35980	P35980	yes	2;3;4	0.00025392	63.185	730790000	119630000	109360000	70738000	5826200	425230000	0
APHLTHLR	8	0	943.535	Q8CAY6	Q8CAY6	yes	2	0.021881	58.716	2889300000	481530000	387890000	274660000	519130000	743440000	482700000
APHYPGIGPVDESGIPTAIR	20	0	2046.05	Q3UTJ2	Q3UTJ2	yes	3	0.023465	29.021	52734000	0	0	0	0	52734000	0
APIIAVTR	8	0	839.523	P52480	P52480	yes	2	0.0068696	77.732	14480000000	1933800000	2183800000	1148000000	3705200000	2334500000	3174700000
APILIATDVASR	12	0	1225.7	Q61656;Q501J6	Q61656	no	2	5.085e-05	98.105	743710000	331150000	186420000	226130000	0	0	0
APIQWEER	8	0	1027.51	Q9D6R2	Q9D6R2	yes	2	1.3806e-08	111.95	2792400000	0	0	494400000	0	1235900000	1062200000
APIRPDIVNFVHTNLR	16	1	1861.03	Q9D8E6	Q9D8E6	yes	2;3;4	3.4353e-21	134.12	5369300000	985260000	1451600000	996700000	395950000	999790000	539970000
APIRPDIVNFVHTNLRK	17	2	1989.13	Q9D8E6	Q9D8E6	yes	3;4;5	1.1022e-06	85.563	2843600000	682370000	701040000	558660000	327450000	257100000	317020000
APITGYIIR	9	0	1002.59	P11276	P11276	yes	2	0.0045432	66.299	705220000	232370000	168250000	101710000	109040000	0	93836000
APKPEDIDEEDDDVPDLVENFDEASKNEAN	30	2	3358.45	Q9CQH7	Q9CQH7	yes	3;4	1.2482e-26	103.85	718170000	156690000	49854000	62191000	117360000	226970000	105100000
APLATGEDDDDEVPDLVENFDEASK	25	0	2690.17	Q64152	Q64152	yes	2;3	3.527e-103	200.95	91514000	47612000	6692200	0	13669000	19041000	4498800
APLATGEDDDDEVPDLVENFDEASKNEAN	29	1	3118.34	Q64152	Q64152	yes	2	3.3017e-54	156.47	20600000	5240800	5220000	2502400	3503600	4133500	0
APLDIPIPDPPPKDDEMETDKQEK	24	2	2717.31	P97372	P97372	yes	3;4	4.7484e-10	77.657	491590000	89518000	78603000	27911000	102390000	120360000	72810000
APLDIPVPDPVK	12	0	1259.71	P97371	P97371	yes	2	0.00010098	87.719	362350000	47691000	26292000	22373000	59465000	104080000	102440000
APLDIPVPDPVKEK	14	1	1516.85	P97371	P97371	yes	2;3	0.0014411	60.968	979580000	202650000	179230000	65050000	107180000	228720000	196750000
APLDLDKYVEIAR	13	1	1501.81	Q9CQR6	Q9CQR6	yes	3	0.000505	61.11	856790000	100340000	104640000	58898000	159130000	244200000	189580000
APLEVPQALGR	11	0	1149.65	Q8VHY0	Q8VHY0	yes	2	0.0021185	65.232	323550000	61697000	57385000	43901000	46469000	62833000	51263000
APLIPMEHCTTR	12	0	1424.69	P07214	P07214	yes	2;3	0.0027971	64.64	289010000	158930000	91120000	22969000	0	0	15989000
APLPWQHR	8	0	1003.54	Q05793	Q05793	yes	2	0.0033653	131.04	2018100000	445080000	339690000	295260000	361690000	310770000	265630000
APLVCLPVFVSK	12	0	1328.75	Q91V76	Q91V76	yes	2	0.0013034	66.989	745430000	151660000	101370000	107520000	115740000	138370000	130770000
APLVCLPVFVSKDPGLDLR	19	1	2095.15	Q91V76	Q91V76	yes	2;3	8.948e-29	144.68	305520000	55278000	39111000	48481000	31900000	107420000	23333000
APLVLEQGLR	10	0	1094.64	P54869	P54869	yes	2	0.00093265	75.509	670930000	0	38118000	243410000	171180000	36983000	181240000
APLVLKD	7	1	754.459	Q99LX0	Q99LX0	yes	2	0.076159	54.157	3108400000	386200000	572960000	421090000	451240000	581910000	695060000
APMAAQGMVETR	12	0	1260.6	P27601	P27601	yes	2	0.0056299	57.106	96061000	37557000	0	21358000	0	37145000	0
APNVLASEPEIPK	13	0	1363.73	Q9WTP6	Q9WTP6	yes	2	2.2634e-08	118.73	1032600000	185010000	160820000	148650000	196170000	213320000	128660000
APNYSCVMTGSWDK	14	0	1614.68	Q8C570	Q8C570	yes	2	4.4348e-05	83.823	108280000	19515000	17899000	11332000	30905000	0	28631000
APPGAPGPGPGSGAPGSQEEEEEPGLVEADPGDGAIEDPELEAIK	45	0	4318.99	Q8CCS6	Q8CCS6	yes	3	6.2432e-13	53.089	11998000	0	0	0	0	11998000	0
APPPSLTDCIGTVDSR	16	0	1684.81	Q9D7S9	Q9D7S9	yes	2	0.00040075	64.454	448720000	40261000	0	36234000	4891900	237990000	129340000
APPPVAYNPIHSPSYPLAAIK	21	0	2202.18	Q91YE8	Q91YE8	yes	3	0.003678	33.656	464720000	126450000	165060000	173210000	0	0	0
APPQTQLPSGASSGTGSASATHGGAPLPGTR	31	0	2815.38	Q9Z1R2	Q9Z1R2	yes	3	6.1549e-62	128.86	129210000	0	72382000	0	0	0	56823000
APPVPGAVSGGSGEVDELFDVK	22	0	2126.05	O89079	O89079	yes	2;3	3.8035e-17	120.25	1739300000	532390000	306960000	225720000	32618000	294230000	347380000
APQETYADIGGLDNQIQEIK	20	0	2202.08	P62192	P62192	yes	2;3	1.535e-65	190.83	1054900000	238840000	115630000	148570000	119970000	220950000	210920000
APQVLVLAPTR	11	0	1163.7	Q9JIK5	Q9JIK5	yes	2	0.012947	52.071	199840000	43184000	27419000	21870000	36781000	31828000	38760000
APQVSTPTLVEAAR	14	0	1438.78	P07724	P07724	yes	1;2;3	1.2222e-40	238.98	402860000000	61925000000	67735000000	51447000000	72237000000	79336000000	70178000000
APQVSTPTLVEAARNLGR	18	1	1879.03	P07724	P07724	yes	3	6.2671e-05	58.164	381880000	111110000	87054000	68440000	49449000	0	65832000
APQVYILPPPAEQLSR	16	0	1777.97	P01867	P01867	yes	2;3	9.2326e-06	97.073	4473300000	521800000	1035900000	591820000	792770000	786810000	744180000
APQVYTIPPPKEQMAK	16	1	1796.95	P01868;P01869	P01868	yes	3	0.0014067	45.342	573570000	169920000	0	74075000	0	0	329570000
APQVYVLPPPAEEMTK	16	0	1768.91	P01864	P01864	yes	2	0.00014923	71.685	492620000	89827000	92182000	80439000	48209000	115840000	66129000
APQVYVLPPPAEEMTKK	17	1	1897	P01864	P01864	yes	2;3	2.5791e-05	69.805	2787100000	508520000	563190000	473370000	266990000	484560000	490450000
APSIIFIDELDAIGTK	16	0	1701.92	O88685	O88685	yes	2	0.00084398	54.412	8954100	0	0	0	8954100	0	0
APSLQSEPLPR	11	0	1193.64	Q8BMG7	Q8BMG7	yes	2	0.0086386	56.205	58985000	0	23174000	0	0	0	35811000
APSMVAAAVTYSKPR	15	1	1547.81	Q9CPQ8	Q9CPQ8	yes	2	2.6495e-14	132.81	279780000	64884000	56132000	38117000	61467000	59184000	0
APSQLALFSVSDK	13	0	1361.72	Q9CWJ9	Q9CWJ9	yes	2	0.013888	46.89	976900000	226770000	223520000	112310000	177740000	129030000	107520000
APSSSSVGISEWLDQK	16	0	1689.82	Q99LC5	Q99LC5	yes	2	3.9343e-73	226.7	3102600000	412260000	358630000	293770000	569220000	905520000	563150000
APSTPLLTVR	10	0	1053.62	Q8BJW6	Q8BJW6	yes	2	0.076157	38.238	269950000	65430000	49547000	55316000	0	43915000	55745000
APTAALSPEPQDSK	14	0	1410.7	D3YXK2;Q80YR5	D3YXK2	no	2	6.0421e-06	106.55	75622000	30165000	0	0	0	0	45457000
APVIFSHSSAYSLCPHRR	18	1	2084.04	P31428	P31428	yes	4	0.037421	21.309	462430000	71688000	56515000	0	185950000	0	148280000
APVPASELLDAK	12	0	1209.66	Q9QXS1	Q9QXS1	yes	2	0.0097325	52.576	870480000	318630000	157790000	132730000	111070000	150250000	0
APVPTGEVYFADSFDR	16	0	1769.83	P35564	P35564	yes	2;3	4.8033e-05	89.358	1437400000	416690000	195580000	125440000	72067000	254120000	373480000
[truncated: 26,682 more rows]

## Sheet: quantified proteins
Protein ID	Protein Name	Gene Name	FastaHeaders	Proteins	Peptides	UniquePeptides	RazorUniquePeptides	Coverage	MolWeight	LFQ intensity H-1	LFQ intensity H-2	LFQ intensity H-3	average H	LFQ intensity N-1	LFQ intensity N-2	LFQ intensity N-3	average N	H/N	t test p value
Q9CQ10	Charged multivesicular body protein 3	Chmp3	CHMP3_MOUSE Charged multivesicular body protein 3 OS=Mus musculus OX=10090 GN=Chmp3 PE=1 SV=3	1	2	2	2	7.1	25.219	131940000	110620000		121280000		8078700	8885200	8481950	14.2986	0.00882578
A2A5R2	Brefeldin A-inhibited guanine nucleotide-exchange protein 2	Arfgef2	BIG2_MOUSE Brefeldin A-inhibited guanine nucleotide-exchange protein 2 OS=Mus musculus OX=10090 GN=Arfgef2 PE=1 SV=1	1	1	1	1	0.7	202.24	20243000	15507000		17875000	1268600	2308000	2347100	1.97457e+06	9.05262	0.00317237
Q9QYR6	Microtubule-associated protein 1A	Map1a	MAP1A_MOUSE Microtubule-associated protein 1A OS=Mus musculus OX=10090 GN=Map1a PE=1 SV=2	1	20	19	20	11.5	300.14	871620000	1210000000	1321900000	1.13451e+09	154670000	144930000	106210000	135270000	8.38698	0.0018355
Q9EPQ7	StAR-related lipid transfer protein 5	Stard5	STAR5_MOUSE StAR-related lipid transfer protein 5 OS=Mus musculus OX=10090 GN=Stard5 PE=1 SV=2	1	2	2	2	9.4	23.922	43867000	77836000	52865000	5.81893e+07	9033200	8481300	11166000	9.56017e+06	6.08664	0.00883727
P35283	Ras-related protein Rab-12	Rab12	RAB12_MOUSE Ras-related protein Rab-12 OS=Mus musculus OX=10090 GN=Rab12 PE=1 SV=3	1	1	1	1	4.5	27.328	37586000	43530000	39909000	4.03417e+07	929310	11994000	10434000	7785770	5.18146	0.00108881
Q91YE8	Synaptopodin-2	Synpo2	SYNP2_MOUSE Synaptopodin-2 OS=Mus musculus OX=10090 GN=Synpo2 PE=1 SV=2	1	8	8	8	9.9	116.53	456920000	360340000	330270000	382510000	59713000	58345000	104940000	7.43327e+07	5.14592	0.0017013
Q8BYW1	Rho GTPase-activating protein 25	Arhgap25	RHG25_MOUSE Rho GTPase-activating protein 25 OS=Mus musculus OX=10090 GN=Arhgap25 PE=1 SV=2	1	14	14	14	33.3	73.382	2453400000	1099400000	1407400000	1653400000	125870000	418830000	439320000	3.28007e+08	5.04075	0.0348439
A6H5Y3	Methionine synthase	Mtr	METH_MOUSE Methionine synthase OS=Mus musculus OX=10090 GN=Mtr PE=1 SV=1	1	2	2	2	1.8	139.07	35848000	31323000	28388000	31853000	12410000	3291000	3587800	6429600	4.95412	0.00233921
P07091	Protein S100-A4	S100a4	S10A4_MOUSE Protein S100-A4 OS=Mus musculus OX=10090 GN=S100a4 PE=1 SV=1	1	6	6	6	42.6	11.721	1586800000	1113700000	1323600000	1.34137e+09	270240000	250680000	308940000	276620000	4.84913	0.00151593
O88796	Ribonuclease P protein subunit p30	Rpp30	RPP30_MOUSE Ribonuclease P protein subunit p30 OS=Mus musculus OX=10090 GN=Rpp30 PE=1 SV=1	1	1	1	1	3.4	29.473	10922000	10103000		10512500	2415800	2274900	2155900	2282200	4.6063	0.000129229
P24452	Macrophage-capping protein	Capg	CAPG_MOUSE Macrophage-capping protein OS=Mus musculus OX=10090 GN=Capg PE=1 SV=2	1	12	12	12	53.4	39.24	6233300000	5218500000	3496400000	4.98273e+09	1198800000	897290000	1239900000	1.112e+09	4.48089	0.00863637
Q99MS7	EH domain-binding protein 1-like protein 1	Ehbp1l1	EH1L1_MOUSE EH domain-binding protein 1-like protein 1 OS=Mus musculus OX=10090 GN=Ehbp1l1 PE=1 SV=1	1	9	9	9	9.4	184.83	82133000	39881000	44390000	55468000	11619000	23986000	2765700	1.27902e+07	4.33675	0.0443382
P29351	Tyrosine-protein phosphatase non-receptor type 6	Ptpn6	PTN6_MOUSE Tyrosine-protein phosphatase non-receptor type 6 OS=Mus musculus OX=10090 GN=Ptpn6 PE=1 SV=2	1	5	5	5	12.4	67.558	429570000	230760000	205980000	288770000	79871000	56267000	65341000	6.71597e+07	4.29975	0.0356272
Q61646	Haptoglobin	Hp	HPT_MOUSE Haptoglobin OS=Mus musculus OX=10090 GN=Hp PE=1 SV=1	1	20	20	20	55	38.752	15584000000	15069000000	10823000000	1.38253e+10	3475600000	3692700000	2609800000	3.25937e+09	4.24172	0.00238804
Q921W0	Charged multivesicular body protein 1a	Chmp1a	CHM1A_MOUSE Charged multivesicular body protein 1a OS=Mus musculus OX=10090 GN=Chmp1a PE=1 SV=1	1	1	1	1	4.6	21.607	45428000	32655000	30388000	36157000	5237500	10702000	9740700	8.56007e+06	4.22392	0.00516736
Q8BGS2	BolA-like protein 2	Bola2	BOLA2_MOUSE BolA-like protein 2 OS=Mus musculus OX=10090 GN=Bola2 PE=1 SV=1	1	3	3	3	54.7	10.214	321840000	180640000	284770000	2.62417e+08	56411000	65201000	70417000	6.40097e+07	4.09964	0.00950053
Q9JIX0	Transcription and mRNA export factor ENY2	Eny2	ENY2_MOUSE Transcription and mRNA export factor ENY2 OS=Mus musculus OX=10090 GN=Eny2 PE=1 SV=1	1	1	1	1	16.8	11.528	64677000	45255000	31554000	47162000	11754000	14872000	8284900	1.1637e+07	4.05277	0.022227
P10107	Annexin A1	Anxa1	ANXA1_MOUSE Annexin A1 OS=Mus musculus OX=10090 GN=Anxa1 PE=1 SV=2	1	39	38	39	81.8	38.734	77503000000	57142000000	53880000000	6.28417e+10	17958000000	14924000000	14465000000	1.57823e+10	3.98177	0.00324766
P70180	Atrial natriuretic peptide receptor 3	Npr3	ANPRC_MOUSE Atrial natriuretic peptide receptor 3 OS=Mus musculus OX=10090 GN=Npr3 PE=1 SV=3	1	17	17	17	39.7	59.807	1769700000	1959700000	2081600000	1937000000	584520000	373680000	508560000	488920000	3.96179	0.000190346
O70370	Cathepsin S	Ctss	CATS_MOUSE Cathepsin S OS=Mus musculus OX=10090 GN=Ctss PE=1 SV=2	1	7	7	7	24.1	38.474	902580000	898630000	523560000	7.74923e+08	296650000	143160000	173750000	204520000	3.78899	0.0131384
Q8CJ53	Cdc42-interacting protein 4	Trip10	CIP4_MOUSE Cdc42-interacting protein 4 OS=Mus musculus OX=10090 GN=Trip10 PE=1 SV=2	1	2	2	2	3.5	68.489	152320000	126990000	112440000	1.30583e+08	22274000	56114000	31560000	3.66493e+07	3.56305	0.00366922
Q8C522	Endonuclease domain-containing 1 protein	Endod1	ENDD1_MOUSE Endonuclease domain-containing 1 protein OS=Mus musculus OX=10090 GN=Endod1 PE=1 SV=2	1	2	2	2	5.4	55.262	71289000	87317000	122470000	93692000	26882000	26406000		26644000	3.51644	0.041358
Q5SUA5	Unconventional myosin-Ig	Myo1g	MYO1G_MOUSE Unconventional myosin-Ig OS=Mus musculus OX=10090 GN=Myo1g PE=1 SV=1	1	4	3	3	5.7	117.23	78935000	66615000	51325000	65625000	17599000		19918000	18758500	3.49841	0.0201265
Q7TMM9	Tubulin beta-2A chain	Tubb2a	TBB2A_MOUSE Tubulin beta-2A chain OS=Mus musculus OX=10090 GN=Tubb2a PE=1 SV=1	3	31	3	3	78.9	49.906	434510000	538340000	448370000	473740000	187570000	107410000	132410000	1.42463e+08	3.32535	0.00118812
Q9CQI6	Coactosin-like protein	Cotl1	COTL1_MOUSE Coactosin-like protein OS=Mus musculus OX=10090 GN=Cotl1 PE=1 SV=3	1	10	10	10	67.6	15.944	7352300000	4550800000	3384500000	5.09587e+09	1778000000	1404100000	1699000000	1.62703e+09	3.132	0.0427044
Q8K3K8	Optineurin	Optn	OPTN_MOUSE Optineurin OS=Mus musculus OX=10090 GN=Optn PE=1 SV=1	1	3	3	3	6.2	67.017	163960000	179510000	87901000	1.4379e+08	23562000	60094000	54809000	46155000	3.11538	0.0329046
Q62393	Tumor protein D52	Tpd52	TPD52_MOUSE Tumor protein D52 OS=Mus musculus OX=10090 GN=Tpd52 PE=1 SV=2	1	7	7	7	44.2	24.313	354270000	302360000	195480000	2.84037e+08	70270000	70898000	139340000	9.35027e+07	3.03774	0.0215847
Q8K124	Pleckstrin homology domain-containing family O member 2	Plekho2	PKHO2_MOUSE Pleckstrin homology domain-containing family O member 2 OS=Mus musculus OX=10090 GN=Plekho2 PE=1 SV=1	1	11	11	11	36.4	53.872	902970000	767040000	608870000	7.59627e+08	274020000	213500000	272310000	2.53277e+08	2.9992	0.00439029
P61961	Ubiquitin-fold modifier 1	Ufm1	UFM1_MOUSE Ubiquitin-fold modifier 1 OS=Mus musculus OX=10090 GN=Ufm1 PE=1 SV=1	1	2	2	2	58.8	9.1175	260630000	225140000	232490000	239420000	90928000	68745000		79836500	2.99888	0.00223476
Q62009	Periostin	Postn	POSTN_MOUSE Periostin OS=Mus musculus OX=10090 GN=Postn PE=1 SV=2	2	30	30	30	43.7	93.142	5556800000	4938400000	4008100000	4.83443e+09	1838800000	1460000000	1572200000	1.62367e+09	2.97748	0.00228684
Q9WUU7	Cathepsin Z	Ctsz	CATZ_MOUSE Cathepsin Z OS=Mus musculus OX=10090 GN=Ctsz PE=1 SV=1	1	10	10	10	49.7	33.996	2749000000	1846700000	1456900000	2.01753e+09	738780000	610320000	687960000	679020000	2.97124	0.0253188
Q921I9	Exosome complex component RRP41	Exosc4	EXOS4_MOUSE Exosome complex component RRP41 OS=Mus musculus OX=10090 GN=Exosc4 PE=1 SV=3	1	2	2	2	12.2	26.249	38268000	72350000	67735000	59451000	14082000	34445000	11501000	2.00093e+07	2.97116	0.0378175
Q8R550	SH3 domain-containing kinase-binding protein 1	Sh3kbp1	SH3K1_MOUSE SH3 domain-containing kinase-binding protein 1 OS=Mus musculus OX=10090 GN=Sh3kbp1 PE=1 SV=1	1	7	7	7	18.5	78.169	208310000	203720000	285350000	232460000	94355000	62786000	78301000	7.84807e+07	2.962	0.00533257
Q9ER41	Torsin-1B	Tor1b	TOR1B_MOUSE Torsin-1B OS=Mus musculus OX=10090 GN=Tor1b PE=1 SV=2	1	2	2	2	9.2	37.817	41900000	39338000	23166000	3.48013e+07	10396000	14027000	11120000	1.18477e+07	2.9374	0.0183685
Q6PGH2	Jupiter microtubule associated homolog 2	Jpt2	JUPI2_MOUSE Jupiter microtubule associated homolog 2 OS=Mus musculus OX=10090 GN=Jpt2 PE=1 SV=1	1	2	2	2	21.6	20.02	134300000	112180000	183590000	1.43357e+08	44230000	53629000		48929500	2.92986	0.0413187
Q8BHZ0	Protein FAM49A	Fam49a	FA49A_MOUSE Protein FAM49A OS=Mus musculus OX=10090 GN=Fam49a PE=1 SV=1	1	2	2	2	9	37.342	23709000	47092000	43362000	3.80543e+07	12680000	16034000	10363000	1.30257e+07	2.92149	0.0281688
Q9QVP9	Protein-tyrosine kinase 2-beta	Ptk2b	FAK2_MOUSE Protein-tyrosine kinase 2-beta OS=Mus musculus OX=10090 GN=Ptk2b PE=1 SV=2	1	3	2	2	2.6	115.79	233100000	139420000	143200000	1.71907e+08	61560000	51873000	63913000	5.91153e+07	2.90799	0.0216248
Q9JHR7	Insulin-degrading enzyme	Ide	IDE_MOUSE Insulin-degrading enzyme OS=Mus musculus OX=10090 GN=Ide PE=1 SV=1	1	4	4	4	6.4	117.77	85025000	76361000	54094000	7.18267e+07	10159000	31646000	33495000	25100000	2.86162	0.017022
O89053	Coronin-1A	Coro1a	COR1A_MOUSE Coronin-1A OS=Mus musculus OX=10090 GN=Coro1a PE=1 SV=5	1	17	17	17	36.9	50.989	5438800000	4345000000	3706800000	4.49687e+09	1900600000	1341300000	1497000000	1.57963e+09	2.84678	0.00540337
Q9ERL7	Glia maturation factor gamma	Gmfg	GMFG_MOUSE Glia maturation factor gamma OS=Mus musculus OX=10090 GN=Gmfg PE=1 SV=1	1	4	2	2	47.9	16.748	43624000	34436000	29261000	3.57737e+07	12894000	14722000	10233000	1.26163e+07	2.8355	0.00622848
Q6PB93	Polypeptide N-acetylgalactosaminyltransferase 2	Galnt2	GALT2_MOUSE Polypeptide N-acetylgalactosaminyltransferase 2 OS=Mus musculus OX=10090 GN=Galnt2 PE=1 SV=1	1	2	2	2	6	64.514	21695000	36269000	36392000	31452000		12451000	9759900	11105450	2.83212	0.0496997
Q8C838	Trafficking regulator of GLUT4 1	Trarg1	TARG1_MOUSE Trafficking regulator of GLUT4 1 OS=Mus musculus OX=10090 GN=Trarg1 PE=1 SV=1	1	3	3	3	31.2	18.718	248030000	201090000	301030000	250050000	77780000	88446000	109640000	9.19553e+07	2.71925	0.00647456
Q9QXY6	EH domain-containing protein 3	Ehd3	EHD3_MOUSE EH domain-containing protein 3 OS=Mus musculus OX=10090 GN=Ehd3 PE=1 SV=2	1	21	7	7	44.7	60.82	550350000	548910000	600830000	5.66697e+08	168360000	261710000	196680000	2.08917e+08	2.71255	0.000386144
Q61207	Prosaposin	Psap	SAP_MOUSE Prosaposin OS=Mus musculus OX=10090 GN=Psap PE=1 SV=2	1	16	16	16	30	61.422	26195000000	20203000000	14305000000	2.02343e+10	8091400000	6839600000	7471200000	7467400000	2.70969	0.0208517
Q9D7X3	Dual specificity protein phosphatase 3	Dusp3	DUS3_MOUSE Dual specificity protein phosphatase 3 OS=Mus musculus OX=10090 GN=Dusp3 PE=1 SV=1	1	5	5	5	40.5	20.472	3276900000	2755800000	1941900000	2658200000	802170000	1138400000	1010600000	9.83723e+08	2.70218	0.0139223
Q99LH9	SH3 domain-binding protein 5-like	Sh3bp5l	3BP5L_MOUSE SH3 domain-binding protein 5-like OS=Mus musculus OX=10090 GN=Sh3bp5l PE=1 SV=1	1	2	2	2	9.7	43.374	74929000	68464000	51837000	6.50767e+07	17598000		30942000	24270000	2.68136	0.0278321
P50543	Protein S100-A11	S100a11	S10AB_MOUSE Protein S100-A11 OS=Mus musculus OX=10090 GN=S100a11 PE=1 SV=1	1	7	7	7	87.8	11.083	17812000000	18227000000	24077000000	2.00387e+10	7447000000	7587400000	7389200000	7.47453e+09	2.68092	0.00342366
P11589	Major urinary protein 2	Mup2	MUP2_MOUSE Major urinary protein 2 OS=Mus musculus OX=10090 GN=Mup2 PE=1 SV=1	1	12	1	1	69.4	20.663	451350000	338250000	261220000	3.50273e+08	171670000	111380000	110060000	1.31037e+08	2.67309	0.0203619
P55772	Ectonucleoside triphosphate diphosphohydrolase 1	Entpd1	ENTP1_MOUSE Ectonucleoside triphosphate diphosphohydrolase 1 OS=Mus musculus OX=10090 GN=Entpd1 PE=1 SV=1	1	2	2	2	7.8	57.205	73967000	60426000	100050000	7.81477e+07	25543000	36925000	26553000	2.96737e+07	2.63357	0.0164196
Q9DB60	Prostamide/prostaglandin F synthase	Prxl2b	PXL2B_MOUSE Prostamide/prostaglandin F synthase OS=Mus musculus OX=10090 GN=Prxl2b PE=1 SV=1	1	10	10	10	69.2	21.67	2131700000	3013100000	3155100000	2.76663e+09	1197900000	998330000	977480000	1.0579e+09	2.6152	0.00645405
Q91VW3	SH3 domain-binding glutamic acid-rich-like protein 3	Sh3bgrl3	SH3L3_MOUSE SH3 domain-binding glutamic acid-rich-like protein 3 OS=Mus musculus OX=10090 GN=Sh3bgrl3 PE=1 SV=1	1	7	7	7	76.3	10.477	7804000000	5429100000	3633800000	5622300000	1817500000	2093300000	2549600000	2.15347e+09	2.61081	0.0474213
Q9D1K2	V-type proton ATPase subunit F	Atp6v1f	VATF_MOUSE V-type proton ATPase subunit F OS=Mus musculus OX=10090 GN=Atp6v1f PE=1 SV=2	1	3	3	3	33.6	13.37	353340000	171580000	253890000	2.59603e+08	76485000	124870000	96987000	9.94473e+07	2.61046	0.0421867
Q9D6V8	Polyadenylate-binding protein-interacting protein 2	Paip2	PAIP2_MOUSE Polyadenylate-binding protein-interacting protein 2 OS=Mus musculus OX=10090 GN=Paip2 PE=1 SV=1	1	1	1	1	11.3	14.7	16033000	27568000	22318000	21973000	7156000	8301800	9800400	8419400	2.60981	0.0166531
Q62426	Cystatin-B	Cstb	CYTB_MOUSE Cystatin-B OS=Mus musculus OX=10090 GN=Cstb PE=1 SV=1	1	7	7	7	75.5	11.045	8202900000	5486900000	4518100000	6069300000	2331200000	2154900000	2553100000	2346400000	2.58664	0.0283721
P11438	Lysosome-associated membrane glycoprotein 1	Lamp1	LAMP1_MOUSE Lysosome-associated membrane glycoprotein 1 OS=Mus musculus OX=10090 GN=Lamp1 PE=1 SV=2	1	3	3	3	8.4	43.865	803990000	612400000	626000000	6.80797e+08	295500000	223080000	275630000	2.64737e+08	2.5716	0.00312838
O09164	Extracellular superoxide dismutase [Cu-Zn]	Sod3	SODE_MOUSE Extracellular superoxide dismutase [Cu-Zn] OS=Mus musculus OX=10090 GN=Sod3 PE=1 SV=1	1	12	12	12	62.9	27.392	4445000000	5398700000	7406000000	5749900000	2370400000	1871800000	2528700000	2.25697e+09	2.54762	0.0174873
Q9D1G1	Ras-related protein Rab-1B	Rab1b	RAB1B_MOUSE Ras-related protein Rab-1B OS=Mus musculus OX=10090 GN=Rab1b PE=1 SV=1	1	10	4	4	55.7	22.187	562750000	654620000	795160000	6.70843e+08	255590000	309880000	247970000	2.71147e+08	2.4741	0.00473336
Q9CQ79	Thioredoxin domain-containing protein 9	Txndc9	TXND9_MOUSE Thioredoxin domain-containing protein 9 OS=Mus musculus OX=10090 GN=Txndc9 PE=1 SV=1	1	3	3	3	12.8	26.259	52640000	52411000	87210000	64087000	25207000	34460000	18411000	26026000	2.46242	0.0378749
P61148	Fibroblast growth factor 1	Fgf1	FGF1_MOUSE Fibroblast growth factor 1 OS=Mus musculus OX=10090 GN=Fgf1 PE=1 SV=1	1	3	3	3	23.9	17.417	114930000		136920000	125925000	47786000	54585000		51185500	2.46017	0.0228992
Q9Z0P5	Twinfilin-2	Twf2	TWF2_MOUSE Twinfilin-2 OS=Mus musculus OX=10090 GN=Twf2 PE=1 SV=1	1	9	8	8	34.4	39.47	566570000	472140000	408230000	4.82313e+08	160710000	244050000	183590000	1.96117e+08	2.45932	0.00541888
P61458	Pterin-4-alpha-carbinolamine dehydratase	Pcbd1	PHS_MOUSE Pterin-4-alpha-carbinolamine dehydratase OS=Mus musculus OX=10090 GN=Pcbd1 PE=1 SV=2	1	4	4	4	36.5	11.985	437380000	609040000	736600000	594340000	231450000	214040000	282850000	242780000	2.44806	0.0168894
Q62059	Versican core protein	Vcan	CSPG2_MOUSE Versican core protein OS=Mus musculus OX=10090 GN=Vcan PE=1 SV=2	1	2	2	2	0.7	366.78	94566000	130370000	69069000	9.80017e+07	40768000	26872000	52740000	4.01267e+07	2.44231	0.0399101
P19324	Serpin H1	Serpinh1	SERPH_MOUSE Serpin H1 OS=Mus musculus OX=10090 GN=Serpinh1 PE=1 SV=3	1	23	23	23	62.8	46.533	32616000000	30786000000	28557000000	30653000000	11064000000	15189000000	11420000000	1.25577e+10	2.44098	0.000511454
P50516	V-type proton ATPase catalytic subunit A	Atp6v1a	VATA_MOUSE V-type proton ATPase catalytic subunit A OS=Mus musculus OX=10090 GN=Atp6v1a PE=1 SV=2	1	32	32	32	58.5	68.325	4739500000	3299400000	2499200000	3512700000	1328600000	1377100000	1738300000	1.48133e+09	2.37131	0.0383786
P07214	SPARC	Sparc	SPRC_MOUSE SPARC OS=Mus musculus OX=10090 GN=Sparc PE=1 SV=1	1	12	12	12	54.6	34.45	2208000000	2016200000	2394600000	2.20627e+09	874380000	908250000	1009400000	9.30677e+08	2.3706	0.00039554
Q62048	Astrocytic phosphoprotein PEA-15	Pea15	PEA15_MOUSE Astrocytic phosphoprotein PEA-15 OS=Mus musculus OX=10090 GN=Pea15 PE=1 SV=1	1	5	5	5	54.6	15.054	1164700000	1322600000	1248000000	1245100000	494510000	664240000	419640000	526130000	2.36653	0.00109622
Q6IRU2	Tropomyosin alpha-4 chain	Tpm4	TPM4_MOUSE Tropomyosin alpha-4 chain OS=Mus musculus OX=10090 GN=Tpm4 PE=1 SV=3	1	21	18	18	63.3	28.467	14780000000	17971000000	20458000000	1.77363e+10	6949200000	7339400000	8252500000	7513700000	2.36053	0.00375283
A2BIM8	Major urinary protein 18	Mup18	MUP18_MOUSE Major urinary protein 18 OS=Mus musculus OX=10090 GN=Mup18 PE=3 SV=1;MUP6_MOUSE Major urinary protein 6 OS=Mus musculus OX=10090 GN=Mup6 PE=1 SV=2;MUP11_MOUSE Major urinary protein 11 OS=Mus musculus OX=10090 GN=Mup11 PE=1 SV=2;MUP1_MOUSE Major	5	13	0	13	78.5	20.762	3427100000	3702800000	3213800000	3447900000	1864100000	1470900000	1048700000	1.46123e+09	2.35958	0.0019396
Q9ERR7	Selenoprotein F	Selenof	SEP15_MOUSE Selenoprotein F OS=Mus musculus OX=10090 GN=Selenof PE=1 SV=3	1	5	5	5	34.6	17.806	406070000	460940000	559090000	4.75367e+08	227710000	203950000	174190000	201950000	2.35388	0.00446963
Q9D061	Acyl-CoA-binding domain-containing protein 6	Acbd6	ACBD6_MOUSE Acyl-CoA-binding domain-containing protein 6 OS=Mus musculus OX=10090 GN=Acbd6 PE=1 SV=2	1	2	2	2	7.8	30.887	11431000		11870000	11650500	5561300	6049100	3244000	4.95147e+06	2.35294	0.00956693
P48428	Tubulin-specific chaperone A	Tbca	TBCA_MOUSE Tubulin-specific chaperone A OS=Mus musculus OX=10090 GN=Tbca PE=1 SV=3	1	9	9	9	49.1	12.758	527100000	540470000	453060000	5.06877e+08	146360000	256560000	246710000	2.16543e+08	2.34076	0.00284542
P35278	Ras-related protein Rab-5C	Rab5c	RAB5C_MOUSE Ras-related protein Rab-5C OS=Mus musculus OX=10090 GN=Rab5c PE=1 SV=2	1	7	4	7	38.9	23.412	914780000	795210000	545990000	7.51993e+08	289070000	196320000	480320000	3.21903e+08	2.33608	0.0349333
P56375	Acylphosphatase-2	Acyp2	ACYP2_MOUSE Acylphosphatase-2 OS=Mus musculus OX=10090 GN=Acyp2 PE=1 SV=2	1	5	5	5	30.2	11.877	341070000	429720000	458550000	409780000	179310000	178270000	171420000	1.76333e+08	2.32389	0.00274923
P14824	Annexin A6	Anxa6	ANXA6_MOUSE Annexin A6 OS=Mus musculus OX=10090 GN=Anxa6 PE=1 SV=3	1	69	69	69	78	75.884	62681000000	72424000000	74692000000	6.99323e+10	31008000000	29906000000	30253000000	30389000000	2.30124	0.000433622
P62814	V-type proton ATPase subunit B, brain isoform	Atp6v1b2	VATB2_MOUSE V-type proton ATPase subunit B, brain isoform OS=Mus musculus OX=10090 GN=Atp6v1b2 PE=1 SV=1	1	17	17	17	35.2	56.55	4965900000	3537200000	2768200000	3757100000	1755700000	1439900000	1704100000	1.63323e+09	2.30041	0.0310474
Q9ESL4	Mitogen-activated protein kinase kinase kinase 20	Map3k20	M3K20_MOUSE Mitogen-activated protein kinase kinase kinase 20 OS=Mus musculus OX=10090 GN=Map3k20 PE=1 SV=1	1	1	1	1	1.4	91.719	26032000	23698000	37198000	28976000	8909700	12671000	16412000	1.26642e+07	2.28802	0.0254871
Q99LR1	Monoacylglycerol lipase ABHD12	Abhd12	ABD12_MOUSE Monoacylglycerol lipase ABHD12 OS=Mus musculus OX=10090 GN=Abhd12 PE=1 SV=2	1	4	4	4	16.6	45.269	179530000	111780000	130950000	1.40753e+08	69019000	61286000	54852000	61719000	2.28055	0.0184374
Q921G6	Leucine-rich repeat and calponin homology domain-containing protein 4	Lrch4	LRCH4_MOUSE Leucine-rich repeat and calponin homology domain-containing protein 4 OS=Mus musculus OX=10090 GN=Lrch4 PE=1 SV=1	1	3	3	3	9.6	73.162	68018000	60883000	59810000	6.29037e+07	24466000	25030000	33373000	27623000	2.27722	0.000798017
O08746	Matrilin-2	Matn2	MATN2_MOUSE Matrilin-2 OS=Mus musculus OX=10090 GN=Matn2 PE=2 SV=2	1	2	2	2	3.5	106.75	53900000	47589000	54393000	5.19607e+07	18931000	15417000	34257000	2.28683e+07	2.27217	0.00928226
Q9CYG7	Mitochondrial import receptor subunit TOM34	Tomm34	TOM34_MOUSE Mitochondrial import receptor subunit TOM34 OS=Mus musculus OX=10090 GN=Tomm34 PE=1 SV=1	1	6	6	6	24.9	34.278	159810000	164470000	121310000	148530000	68940000	80345000	47950000	65745000	2.25918	0.00763168
Q91WP6	Serine protease inhibitor A3N	Serpina3n	SPA3N_MOUSE Serine protease inhibitor A3N OS=Mus musculus OX=10090 GN=Serpina3n PE=1 SV=1	2	8	5	5	21.3	46.717	1563500000	2052400000	2253800000	1.95657e+09	1036500000	944720000	620610000	8.67277e+08	2.25599	0.010608
Q80UG5	Septin-9	Sept9	SEPT9_MOUSE Septin-9 OS=Mus musculus OX=10090 GN=Sept9 PE=1 SV=1	1	16	16	16	38.9	65.574	3255300000	2855300000	2139900000	2.75017e+09	1183100000	1246300000	1231300000	1.22023e+09	2.2538	0.00943752
P05555	Integrin alpha-M	Itgam	ITAM_MOUSE Integrin alpha-M OS=Mus musculus OX=10090 GN=Itgam PE=1 SV=2	1	13	13	13	16.2	127.48	866100000	808760000	620690000	7.65183e+08	434360000	288980000	295640000	339660000	2.25279	0.00841861
Q61555	Fibrillin-2	Fbn2	FBN2_MOUSE Fibrillin-2 OS=Mus musculus OX=10090 GN=Fbn2 PE=1 SV=2	1	7	2	2	2.5	313.82	431330000	507610000	468990000	469310000	240070000	201340000	188430000	2.09947e+08	2.23538	0.000650688
P08905	Lysozyme C-2	Lyz2	LYZ2_MOUSE Lysozyme C-2 OS=Mus musculus OX=10090 GN=Lyz2 PE=1 SV=2	2	5	5	5	42.6	16.689	599970000	540510000	383620000	5.08033e+08	303760000	202390000	181150000	229100000	2.21752	0.0203158
Q9CVB6	Actin-related protein 2/3 complex subunit 2	Arpc2	ARPC2_MOUSE Actin-related protein 2/3 complex subunit 2 OS=Mus musculus OX=10090 GN=Arpc2 PE=1 SV=3	1	14	14	14	37	34.357	3919800000	3025000000	2496500000	3147100000	1453100000	1209300000	1606300000	1422900000	2.21175	0.0161446
Q9D1L9	Ragulator complex protein LAMTOR5	Lamtor5	LTOR5_MOUSE Ragulator complex protein LAMTOR5 OS=Mus musculus OX=10090 GN=Lamtor5 PE=1 SV=1	1	3	3	3	59.3	9.6418	140150000	136270000	105580000	1.27333e+08	64521000	34880000	73339000	57580000	2.21142	0.0119743
Q9R0E2	Procollagen-lysine,2-oxoglutarate 5-dioxygenase 1	Plod1	PLOD1_MOUSE Procollagen-lysine,2-oxoglutarate 5-dioxygenase 1 OS=Mus musculus OX=10090 GN=Plod1 PE=1 SV=1	1	5	5	5	10.9	83.594	1891800000	1536600000	1359300000	1595900000	550570000	854480000	764340000	723130000	2.20693	0.0084515
P48036	Annexin A5	Anxa5	ANXA5_MOUSE Annexin A5 OS=Mus musculus OX=10090 GN=Anxa5 PE=1 SV=1	1	33	33	33	82.4	35.752	67952000000	67064000000	62091000000	6.57023e+10	32002000000	30045000000	29167000000	3.04047e+10	2.16093	6.139e-05
Q9WVA4	Transgelin-2	Tagln2	TAGL2_MOUSE Transgelin-2 OS=Mus musculus OX=10090 GN=Tagln2 PE=1 SV=4	1	17	14	17	76.4	22.395	10177000000	8639800000	8471300000	9.09603e+09	4690400000	4051100000	3947300000	4229600000	2.15057	0.00118085
P10605	Cathepsin B	Ctsb	CATB_MOUSE Cathepsin B OS=Mus musculus OX=10090 GN=Ctsb PE=1 SV=2	1	16	16	16	49.6	37.279	9005800000	7492900000	5421500000	7.30673e+09	3879800000	2952000000	3388700000	3.40683e+09	2.14473	0.0220627
P11276	Fibronectin	Fn1	FINC_MOUSE Fibronectin OS=Mus musculus OX=10090 GN=Fn1 PE=1 SV=4	1	56	56	56	32.6	272.53	5800500000	5868100000	5104900000	5.59117e+09	2945100000	2164200000	2748400000	2.61923e+09	2.13466	0.000926507
P18760	Cofilin-1	Cfl1	COF1_MOUSE Cofilin-1 OS=Mus musculus OX=10090 GN=Cfl1 PE=1 SV=3	1	18	16	18	84.3	18.559	41156000000	34280000000	33056000000	36164000000	20227000000	15356000000	15282000000	16955000000	2.13294	0.00307567
P50518	V-type proton ATPase subunit E 1	Atp6v1e1	VATE1_MOUSE V-type proton ATPase subunit E 1 OS=Mus musculus OX=10090 GN=Atp6v1e1 PE=1 SV=2	2	8	8	8	35.8	26.157	2770400000	2315300000	1887300000	2.32433e+09	1110100000	925700000	1282200000	1106000000	2.10157	0.011414
P68369	Tubulin alpha-1A chain	Tuba1a	TBA1A_MOUSE Tubulin alpha-1A chain OS=Mus musculus OX=10090 GN=Tuba1a PE=1 SV=1	1	37	0	3	84.7	50.135	399990000	392320000	533340000	4.41883e+08	163480000	288290000	180480000	210750000	2.09672	0.0184614
Q9EP95	Resistin-like alpha	Retnla	RETNA_MOUSE Resistin-like alpha OS=Mus musculus OX=10090 GN=Retnla PE=1 SV=1	1	1	1	1	13.5	11.936	55466000	98401000	105170000	8.63457e+07	49877000	36479000	37194000	4.11833e+07	2.09662	0.0490758
P28798	Progranulin	Grn	GRN_MOUSE Progranulin OS=Mus musculus OX=10090 GN=Grn PE=1 SV=2	1	11	11	11	31.1	63.458	12574000000	8616000000	8603900000	9931300000	5125100000	4567300000	4545600000	4746000000	2.09256	0.0177744
O35969	Guanidinoacetate N-methyltransferase	Gamt	GAMT_MOUSE Guanidinoacetate N-methyltransferase OS=Mus musculus OX=10090 GN=Gamt PE=1 SV=1	1	5	5	5	34.7	26.336	413150000	439370000	459010000	4.37177e+08	187420000	182240000	263230000	2.10963e+08	2.07229	0.0015258
P06728	Apolipoprotein A-IV	Apoa4	APOA4_MOUSE Apolipoprotein A-IV OS=Mus musculus OX=10090 GN=Apoa4 PE=1 SV=3	2	33	33	33	78.2	45.029	28126000000	28616000000	37755000000	31499000000	15960000000	13842000000	16084000000	1.52953e+10	2.05939	0.00727883
O88746	Target of Myb protein 1	Tom1	TOM1_MOUSE Target of Myb protein 1 OS=Mus musculus OX=10090 GN=Tom1 PE=1 SV=1	1	5	5	5	18.7	54.325	246920000	198000000	205070000	2.16663e+08	81025000	126830000	108110000	1.05322e+08	2.05716	0.00532813
P46467	Vacuolar protein sorting-associated protein 4B	Vps4b	VPS4B_MOUSE Vacuolar protein sorting-associated protein 4B OS=Mus musculus OX=10090 GN=Vps4b PE=1 SV=2	1	7	6	7	21.2	49.419	278580000	258870000	289830000	275760000	147910000	137990000	116540000	1.34147e+08	2.05566	0.000396537
Q99J09	Methylosome protein 50	Wdr77	MEP50_MOUSE Methylosome protein 50 OS=Mus musculus OX=10090 GN=Wdr77 PE=1 SV=1	1	3	3	3	11.1	36.942	21082000	22802000	28924000	2.42693e+07	13008000	10125000	12296000	1.18097e+07	2.05504	0.0079326
Q9CY64	Biliverdin reductase A	Blvra	BIEA_MOUSE Biliverdin reductase A OS=Mus musculus OX=10090 GN=Blvra PE=1 SV=1	1	18	18	18	64.7	33.524	4016000000	2817000000	2939800000	3257600000	1736100000	1568100000	1523500000	1.60923e+09	2.02432	0.0129821
P50427	Steryl-sulfatase	Sts	STS_MOUSE Steryl-sulfatase OS=Mus musculus OX=10090 GN=Sts PE=1 SV=1	1	6	6	6	12.7	66.59	137360000	112490000	73572000	1.07807e+08	61769000	55033000	43291000	5.33643e+07	2.02021	0.0480091
Q8BRN9	Coiled-coil and C2 domain-containing protein 1B	Cc2d1b	C2D1B_MOUSE Coiled-coil and C2 domain-containing protein 1B OS=Mus musculus OX=10090 GN=Cc2d1b PE=1 SV=1	1	5	5	5	8.8	93.09	114710000	160930000	161280000	145640000	75533000	50175000	90574000	72094000	2.02014	0.0194006
P20152	Vimentin	Vim	VIME_MOUSE Vimentin OS=Mus musculus OX=10090 GN=Vim PE=1 SV=3	8	74	64	74	94.6	53.687	586760000000	660360000000	635100000000	6.27407e+11	343660000000	302950000000	286360000000	310990000000	2.01745	0.000325522
P61922	4-aminobutyrate aminotransferase, mitochondrial	Abat	GABT_MOUSE 4-aminobutyrate aminotransferase, mitochondrial OS=Mus musculus OX=10090 GN=Abat PE=1 SV=1	1	10	10	10	30.2	56.451	315410000	360420000	488600000	3.88143e+08	145720000	197420000	234270000	192470000	2.01664	0.0277833
Q8R361	Rab11 family-interacting protein 5	Rab11fip5	RFIP5_MOUSE Rab11 family-interacting protein 5 OS=Mus musculus OX=10090 GN=Rab11fip5 PE=1 SV=2	1	11	11	11	24.5	69.552	371300000	273600000	269770000	304890000	137890000	112850000	203650000	1.51463e+08	2.01296	0.0231721
Q9CR68	Cytochrome b-c1 complex subunit Rieske, mitochondrial	Uqcrfs1	UCRI_MOUSE Cytochrome b-c1 complex subunit Rieske, mitochondrial OS=Mus musculus OX=10090 GN=Uqcrfs1 PE=1 SV=1	1	15	15	15	60.6	29.367	4089400000	4189400000	3564200000	3.94767e+09	7110500000	7701100000	8891200000	7.90093e+09	0.499646	0.00210119
Q9DBL9	1-acylglycerol-3-phosphate O-acyltransferase ABHD5	Abhd5	ABHD5_MOUSE 1-acylglycerol-3-phosphate O-acyltransferase ABHD5 OS=Mus musculus OX=10090 GN=Abhd5 PE=1 SV=1	1	12	12	12	62.1	39.154	1195300000	1280900000	1544900000	1.34037e+09	2888400000	2677400000	2505600000	2.69047e+09	0.498191	0.000903842
Q91WS0	CDGSH iron-sulfur domain-containing protein 1	Cisd1	CISD1_MOUSE CDGSH iron-sulfur domain-containing protein 1 OS=Mus musculus OX=10090 GN=Cisd1 PE=1 SV=1	1	4	4	4	44.4	12.097	781880000	787030000	728550000	765820000	1592600000	1313900000	1722800000	1543100000	0.496287	0.00311694
Q64FW2	All-trans-retinol 13,14-reductase	Retsat	RETST_MOUSE All-trans-retinol 13,14-reductase OS=Mus musculus OX=10090 GN=Retsat PE=1 SV=3	1	2	2	2	4.1	67.334	17256000	20432000	29910000	2.25327e+07	38514000	51053000	46854000	4.54737e+07	0.49551	0.012316
Q923B6	Metalloreductase STEAP4	Steap4	STEA4_MOUSE Metalloreductase STEAP4 OS=Mus musculus OX=10090 GN=Steap4 PE=1 SV=1	1	11	11	11	29.4	52.993	605000000	707380000	1117200000	809860000	1412700000	1943600000	1590200000	1.64883e+09	0.491172	0.0191616
Q5SW19	Clustered mitochondria protein homolog	Cluh	CLU_MOUSE Clustered mitochondria protein homolog OS=Mus musculus OX=10090 GN=Cluh PE=1 SV=2	1	8	8	8	9	148.07	79054000	98413000	82194000	8.65537e+07	189640000	194610000	145100000	176450000	0.490528	0.00593825
Q9EQH2	Endoplasmic reticulum aminopeptidase 1	Erap1	ERAP1_MOUSE Endoplasmic reticulum aminopeptidase 1 OS=Mus musculus OX=10090 GN=Erap1 PE=1 SV=2	1	6	6	6	7.3	106.6	144980000	92046000	154650000	1.30559e+08	309600000	233240000	256380000	2.66407e+08	0.490073	0.0103816
P21460	Cystatin-C	Cst3	CYTC_MOUSE Cystatin-C OS=Mus musculus OX=10090 GN=Cst3 PE=1 SV=2	1	4	4	4	32.9	15.531	311960000	372920000	339350000	341410000	678460000	911290000	508990000	699580000	0.488021	0.0385177
Q8BUV3	Gephyrin	Gphn	GEPH_MOUSE Gephyrin OS=Mus musculus OX=10090 GN=Gphn PE=1 SV=2	1	4	4	4	5.3	83.281	112410000	169590000	71181000	117727000	226720000	211670000	286110000	241500000	0.487482	0.0274465
Q9JKB3	Y-box-binding protein 3	Ybx3	YBOX3_MOUSE Y-box-binding protein 3 OS=Mus musculus OX=10090 GN=Ybx3 PE=1 SV=2	1	8	4	4	40.7	38.813	90499000	84932000	81531000	85654000	213430000	150290000	165210000	176310000	0.485815	0.00921309
Q8R0N6	Hydroxyacid-oxoacid transhydrogenase, mitochondrial	Adhfe1	HOT_MOUSE Hydroxyacid-oxoacid transhydrogenase, mitochondrial OS=Mus musculus OX=10090 GN=Adhfe1 PE=1 SV=2	1	11	11	11	35.5	49.937	440050000	511070000	432290000	4.61137e+08	979970000	859810000	1012300000	9.50693e+08	0.485053	0.000748669
Q8BGC4	Prostaglandin reductase-3	Zadh2	PTGR3_MOUSE Prostaglandin reductase-3 OS=Mus musculus OX=10090 GN=Zadh2 PE=1 SV=1	1	9	9	9	27.6	40.528	232550000	232430000	241860000	2.35613e+08	458260000	484850000	519200000	4.87437e+08	0.483372	0.000148595
P06684	Complement C5	C5	CO5_MOUSE Complement C5 OS=Mus musculus OX=10090 GN=C5 PE=1 SV=2	1	2	2	2	1.7	188.88	15850000	17417000	26232000	19833000	44859000	47919000	30762000	41180000	0.481617	0.0261293
P52840	Sulfotransferase 1A1	Sult1a1	ST1A1_MOUSE Sulfotransferase 1A1 OS=Mus musculus OX=10090 GN=Sult1a1 PE=1 SV=1	2	9	9	9	32	33.974	155740000	231320000	267180000	218080000	507960000	391700000	459570000	4.53077e+08	0.481331	0.00753066
Q9D6J6	NADH dehydrogenase [ubiquinone] flavoprotein 2, mitochondrial	Ndufv2	NDUV2_MOUSE NADH dehydrogenase [ubiquinone] flavoprotein 2, mitochondrial OS=Mus musculus OX=10090 GN=Ndufv2 PE=1 SV=2	1	9	9	9	40.3	27.285	1206300000	1290700000	1098400000	1.19847e+09	2472200000	2449000000	2556900000	2492700000	0.480791	3.66147e-05
Q8BJ56	Patatin-like phospholipase domain-containing protein 2	Pnpla2	PLPL2_MOUSE Patatin-like phospholipase domain-containing protein 2 OS=Mus musculus OX=10090 GN=Pnpla2 PE=1 SV=1	1	17	17	17	53.9	53.656	716210000	1001400000	985390000	901000000	2206400000	1506600000	1924100000	1.87903e+09	0.479502	0.0118811
P10922	Histone H1.0	H1f0	H10_MOUSE Histone H1.0 OS=Mus musculus OX=10090 GN=H1f0 PE=2 SV=4	1	6	6	6	29.4	20.861	4164800000	3056500000	6523300000	4.58153e+09	9578000000	9236700000	9943700000	9.58613e+09	0.477933	0.00864229
Q9D6J5	NADH dehydrogenase [ubiquinone] 1 beta subcomplex subunit 8, mitochondrial	Ndufb8	NDUB8_MOUSE NADH dehydrogenase [ubiquinone] 1 beta subcomplex subunit 8, mitochondrial OS=Mus musculus OX=10090 GN=Ndufb8 PE=1 SV=1	1	5	5	5	36	21.876	118650000	162520000	139490000	140220000	198610000	330270000	352120000	2.93667e+08	0.47748	0.0364234
Q64378	Peptidyl-prolyl cis-trans isomerase FKBP5	Fkbp5	FKBP5_MOUSE Peptidyl-prolyl cis-trans isomerase FKBP5 OS=Mus musculus OX=10090 GN=Fkbp5 PE=1 SV=1	1	10	10	10	23.2	50.966	128910000	160780000	173250000	1.54313e+08	305520000	373100000	290990000	3.23203e+08	0.47745	0.00408191
P53395	Lipoamide acyltransferase component of branched-chain alpha-keto acid dehydrogenase complex, mitochondrial	Dbt	ODB2_MOUSE Lipoamide acyltransferase component of branched-chain alpha-keto acid dehydrogenase complex, mitochondrial OS=Mus musculus OX=10090 GN=Dbt PE=1 SV=2	1	13	13	13	29.5	53.246	569210000	671410000	644370000	628330000	1220500000	1354000000	1386000000	1.32017e+09	0.475947	0.000306352
P15089	Mast cell carboxypeptidase A	Cpa3	CBPA3_MOUSE Mast cell carboxypeptidase A OS=Mus musculus OX=10090 GN=Cpa3 PE=2 SV=1	1	7	7	7	17.5	48.789	266060000	105390000	234730000	202060000	393750000	385320000	499880000	4.26317e+08	0.473967	0.0217899
P02088	Hemoglobin subunit beta-1	Hbb-b1	HBB1_MOUSE Hemoglobin subunit beta-1 OS=Mus musculus OX=10090 GN=Hbb-b1 PE=1 SV=2	1	14	8	14	70.7	15.84	45577000000	81031000000	60624000000	6.24107e+10	103150000000	173770000000	120520000000	132480000000	0.471095	0.0411776
Q99LJ1	Tissue alpha-L-fucosidase	Fuca1	FUCO_MOUSE Tissue alpha-L-fucosidase OS=Mus musculus OX=10090 GN=Fuca1 PE=1 SV=1	1	1	1	1	2.4	52.28	20845000	26820000		23832500	54173000	58312000	39566000	5.06837e+07	0.470221	0.0394666
P07310	Creatine kinase M-type	Ckm	KCRM_MOUSE Creatine kinase M-type OS=Mus musculus OX=10090 GN=Ckm PE=1 SV=1	1	13	13	13	46.7	43.044	364630000	484410000	628780000	4.92607e+08	1034400000	1176400000	936780000	1.04919e+09	0.46951	0.00573771
Q61024	Asparagine synthetase [glutamine-hydrolyzing]	Asns	ASNS_MOUSE Asparagine synthetase [glutamine-hydrolyzing] OS=Mus musculus OX=10090 GN=Asns PE=1 SV=3	1	3	3	3	5.2	64.282	65559000	75729000	62371000	6.78863e+07	177650000	126490000	132590000	1.45577e+08	0.466327	0.00950284
Q8BVA4	Leiomodin-1	Lmod1	LMOD1_MOUSE Leiomodin-1 OS=Mus musculus OX=10090 GN=Lmod1 PE=1 SV=1	1	5	5	5	10.1	66.309	75684000	27256000	65099000	56013000	149760000	90672000	120230000	1.20221e+08	0.465918	0.0463262
Q9DBB8	Trans-1,2-dihydrobenzene-1,2-diol dehydrogenase	Dhdh	DHDH_MOUSE Trans-1,2-dihydrobenzene-1,2-diol dehydrogenase OS=Mus musculus OX=10090 GN=Dhdh PE=1 SV=1	1	16	16	16	63.4	36.3	926530000	1100900000	1045300000	1.02424e+09	2470600000	2077900000	2057400000	2.20197e+09	0.465149	0.00121541
Q9DBE0	Cysteine sulfinic acid decarboxylase	Csad	CSAD_MOUSE Cysteine sulfinic acid decarboxylase OS=Mus musculus OX=10090 GN=Csad PE=1 SV=1	2	18	18	18	32.9	55.144	888300000	1060800000	1447700000	1.13227e+09	2206700000	2760900000	2424900000	2.46417e+09	0.459493	0.00448629
Q8BGT6	MICAL-like protein 1	Micall1	MILK1_MOUSE MICAL-like protein 1 OS=Mus musculus OX=10090 GN=Micall1 PE=1 SV=3	1	2	2	2	3.8	94.078	11160000	13374000	8332800	10955600	27938000	22619000	21555000	2.40373e+07	0.455774	0.00596973
P11531	Dystrophin	Dmd	DMD_MOUSE Dystrophin OS=Mus musculus OX=10090 GN=Dmd PE=1 SV=3	1	8	8	8	2.5	425.83	46862000	47794000	128590000	7.44153e+07	161820000	173110000	156500000	163810000	0.454278	0.0314518
Q91VS7	Microsomal glutathione S-transferase 1	Mgst1	MGST1_MOUSE Microsomal glutathione S-transferase 1 OS=Mus musculus OX=10090 GN=Mgst1 PE=1 SV=3	1	3	3	3	12.3	17.551	778560000	785030000	1040700000	8.68097e+08	2070500000	1969800000	1723400000	1.92123e+09	0.451843	0.00143507
Q6PB66	Leucine-rich PPR motif-containing protein, mitochondrial	Lrpprc	LPPRC_MOUSE Leucine-rich PPR motif-containing protein, mitochondrial OS=Mus musculus OX=10090 GN=Lrpprc PE=1 SV=2	1	16	16	16	13.6	156.61	239380000	283500000	273170000	265350000	516440000	568340000	679420000	5.88067e+08	0.451224	0.00294095
P00329	Alcohol dehydrogenase 1	Adh1	ADH1_MOUSE Alcohol dehydrogenase 1 OS=Mus musculus OX=10090 GN=Adh1 PE=1 SV=2	1	17	17	17	54.4	39.771	2030900000	2353300000	3125900000	2.50337e+09	5121400000	6673300000	4890000000	5.56157e+09	0.450119	0.00914086
Q9CZ83	39S ribosomal protein L55, mitochondrial	Mrpl55	RM55_MOUSE 39S ribosomal protein L55, mitochondrial OS=Mus musculus OX=10090 GN=Mrpl55 PE=1 SV=1	1	2	2	2	11.8	15.121	10974000	10362000	17571000	12969000	33898000	25213000	27829000	28980000	0.447516	0.00978492
Q9CXZ1	NADH dehydrogenase [ubiquinone] iron-sulfur protein 4, mitochondrial	Ndufs4	NDUS4_MOUSE NADH dehydrogenase [ubiquinone] iron-sulfur protein 4, mitochondrial OS=Mus musculus OX=10090 GN=Ndufs4 PE=1 SV=3	1	7	7	7	38.3	19.784	897210000	934660000	841030000	8.90967e+08	1785600000	1949900000	2256400000	1997300000	0.446086	0.00141049
P40142	Transketolase	Tkt	TKT_MOUSE Transketolase OS=Mus musculus OX=10090 GN=Tkt PE=1 SV=1	1	46	46	46	81.4	67.63	26671000000	25965000000	30030000000	2.75553e+10	61512000000	55714000000	68462000000	61896000000	0.445188	0.000911053
Q8BJE2	Butyrophilin-like protein 9	Btnl9	BTNL9_MOUSE Butyrophilin-like protein 9 OS=Mus musculus OX=10090 GN=Btnl9 PE=1 SV=1	1	4	4	4	8.8	60.548	59631000	73312000	54346000	6.24297e+07	145880000	168730000	107160000	140590000	0.444055	0.0142686
Q8BH95	Enoyl-CoA hydratase, mitochondrial	Echs1	ECHM_MOUSE Enoyl-CoA hydratase, mitochondrial OS=Mus musculus OX=10090 GN=Echs1 PE=1 SV=1	1	17	17	17	57.2	31.474	4070600000	4352600000	5143100000	4522100000	10294000000	9736100000	10914000000	10314700000	0.438413	0.000244325
Q61838	Pregnancy zone protein	Pzp	PZP_MOUSE Pregnancy zone protein OS=Mus musculus OX=10090 GN=Pzp PE=1 SV=3	2	52	52	52	48.8	165.85	6552400000	8399300000	10459000000	8.47023e+09	22454000000	19468000000	16339000000	1.94203e+10	0.436153	0.00639957
Q9Z2I8	Succinate--CoA ligase [GDP-forming] subunit beta, mitochondrial	Suclg2	SUCB2_MOUSE Succinate--CoA ligase [GDP-forming] subunit beta, mitochondrial OS=Mus musculus OX=10090 GN=Suclg2 PE=1 SV=3	1	16	16	16	36.7	46.839	612520000	826480000	1032900000	8.23967e+08	2101200000	1976600000	1672400000	1.91673e+09	0.429881	0.00341765
P29788	Vitronectin	Vtn	VTNC_MOUSE Vitronectin OS=Mus musculus OX=10090 GN=Vtn PE=1 SV=2	1	4	4	4	12.6	54.848	92547000	88528000	141550000	1.07542e+08	255180000	236750000	261700000	251210000	0.428095	0.00151544
P97478	5-demethoxyubiquinone hydroxylase, mitochondrial	Coq7	COQ7_MOUSE 5-demethoxyubiquinone hydroxylase, mitochondrial OS=Mus musculus OX=10090 GN=Coq7 PE=1 SV=3	1	3	3	3	31.8	24.041	36107000	28695000		32401000	76371000	86322000	65026000	7.59063e+07	0.426855	0.0140128
Q91WD5	NADH dehydrogenase [ubiquinone] iron-sulfur protein 2, mitochondrial	Ndufs2	NDUS2_MOUSE NADH dehydrogenase [ubiquinone] iron-sulfur protein 2, mitochondrial OS=Mus musculus OX=10090 GN=Ndufs2 PE=1 SV=1	1	8	8	8	30	52.625	338590000	290080000	138470000	2.55713e+08	530530000	568510000	703820000	6.00953e+08	0.425513	0.0124857
Q61133	Glutathione S-transferase theta-2	Gstt2	GSTT2_MOUSE Glutathione S-transferase theta-2 OS=Mus musculus OX=10090 GN=Gstt2 PE=1 SV=4	1	7	7	7	31.6	27.634	195230000	167790000	175590000	1.79537e+08	460410000	397590000	429090000	429030000	0.418471	0.000232296
P42125	Enoyl-CoA delta isomerase 1, mitochondrial	Eci1	ECI1_MOUSE Enoyl-CoA delta isomerase 1, mitochondrial OS=Mus musculus OX=10090 GN=Eci1 PE=1 SV=2	1	12	12	12	50.5	32.25	2949000000	2964100000	3262500000	3.05853e+09	8257700000	6966400000	6886700000	7.37027e+09	0.414983	0.000697078
Q9JKF7	39S ribosomal protein L39, mitochondrial	Mrpl39	RM39_MOUSE 39S ribosomal protein L39, mitochondrial OS=Mus musculus OX=10090 GN=Mrpl39 PE=1 SV=4	1	1	1	1	3.6	38.549	11524000	11573000	7585400	1.02275e+07	21554000	27871000	24541000	2.46553e+07	0.414818	0.00305188
Q9JMG7	Hepatoma-derived growth factor-related protein 3	Hdgfl3	HDGR3_MOUSE Hepatoma-derived growth factor-related protein 3 OS=Mus musculus OX=10090 GN=Hdgfl3 PE=1 SV=2	1	3	3	3	28.2	22.43	114590000	128900000	114820000	1.19437e+08	377000000	205730000	286030000	2.89587e+08	0.412438	0.0266919
P35486	Pyruvate dehydrogenase E1 component subunit alpha, somatic form, mitochondrial	Pdha1	ODPA_MOUSE Pyruvate dehydrogenase E1 component subunit alpha, somatic form, mitochondrial OS=Mus musculus OX=10090 GN=Pdha1 PE=1 SV=1	1	25	25	25	64.9	43.231	3232200000	3654300000	3255000000	3380500000	7494300000	8133000000	9028700000	8.21867e+09	0.41132	0.000484469
P97821	Dipeptidyl peptidase 1	Ctsc	CATC_MOUSE Dipeptidyl peptidase 1 OS=Mus musculus OX=10090 GN=Ctsc PE=1 SV=1	1	3	3	3	11	52.376	465410000	408180000	529570000	467720000	1007500000	1192800000	1212600000	1.13763e+09	0.411134	0.000830739
P50171	Estradiol 17-beta-dehydrogenase 8	Hsd17b8	DHB8_MOUSE Estradiol 17-beta-dehydrogenase 8 OS=Mus musculus OX=10090 GN=Hsd17b8 PE=1 SV=2	1	6	6	6	37.1	26.588	260220000	314980000	343800000	3.06333e+08	651370000	625630000	970370000	7.49123e+08	0.408922	0.0175486
P15655	Fibroblast growth factor 2	Fgf2	FGF2_MOUSE Fibroblast growth factor 2 OS=Mus musculus OX=10090 GN=Fgf2 PE=1 SV=1	1	1	1	1	7.1	17.153	4056600	6574100	4386100	5005600	15483000	12134000	9372800	1.23299e+07	0.405971	0.0193548
Q60714	Long-chain fatty acid transport protein 1	Slc27a1	S27A1_MOUSE Long-chain fatty acid transport protein 1 OS=Mus musculus OX=10090 GN=Slc27a1 PE=1 SV=1	1	15	15	15	31	71.275	438130000	447130000	484560000	4.56607e+08	1099600000	963180000	1322300000	1128360000	0.404664	0.00313291
Q9QZH3	Peptidyl-prolyl cis-trans isomerase E	Ppie	PPIE_MOUSE Peptidyl-prolyl cis-trans isomerase E OS=Mus musculus OX=10090 GN=Ppie PE=1 SV=2	1	2	1	2	7.3	33.448	39154000	35361000	38345000	37620000	107190000	116620000	56341000	9.33837e+07	0.402854	0.0410165
Q9D051	Pyruvate dehydrogenase E1 component subunit beta, mitochondrial	Pdhb	ODPB_MOUSE Pyruvate dehydrogenase E1 component subunit beta, mitochondrial OS=Mus musculus OX=10090 GN=Pdhb PE=1 SV=1	1	16	16	16	55.2	38.937	3334900000	3531400000	3817600000	3561300000	8011100000	9253600000	9533100000	8932600000	0.398686	0.000388183
Q9Z1M4	Ribosomal protein S6 kinase beta-2	Rps6kb2	KS6B2_MOUSE Ribosomal protein S6 kinase beta-2 OS=Mus musculus OX=10090 GN=Rps6kb2 PE=1 SV=1;KS6B1_MOUSE Ribosomal protein S6 kinase beta-1 OS=Mus musculus OX=10090 GN=Rps6kb1 PE=1 SV=2	2	1	1	1	1.6	53.538	68755000	32576000	10179000	37170000	106660000	75254000	98954000	9.36227e+07	0.397019	0.0443827
Q8R3P7	Clusterin-associated protein 1	Cluap1	CLUA1_MOUSE Clusterin-associated protein 1 OS=Mus musculus OX=10090 GN=Cluap1 PE=1 SV=1	1	1	1	1	3.9	47.952	4103400		4074500	4088950	9434700		11210000	10322350	0.396126	0.0196868
Q9DBF1	Alpha-aminoadipic semialdehyde dehydrogenase	Aldh7a1	AL7A1_MOUSE Alpha-aminoadipic semialdehyde dehydrogenase OS=Mus musculus OX=10090 GN=Aldh7a1 PE=1 SV=4	1	12	12	12	36	58.861	256650000	270380000	168900000	2.31977e+08	624690000	622390000	521580000	5.89553e+08	0.393479	0.00154325
Q8BFP9	[Pyruvate dehydrogenase (acetyl-transferring)] kinase isozyme 1, mitochondrial	Pdk1	PDK1_MOUSE [Pyruvate dehydrogenase (acetyl-transferring)] kinase isozyme 1, mitochondrial OS=Mus musculus OX=10090 GN=Pdk1 PE=1 SV=2	1	4	4	4	13.4	48.994	22385000	34438000	23094000	26639000	41315000	82030000	80287000	6.78773e+07	0.392458	0.0408613
Q99MR8	Methylcrotonoyl-CoA carboxylase subunit alpha, mitochondrial	Mccc1	MCCA_MOUSE Methylcrotonoyl-CoA carboxylase subunit alpha, mitochondrial OS=Mus musculus OX=10090 GN=Mccc1 PE=1 SV=2	1	29	29	29	57.5	79.343	1561200000	1759000000	1886200000	1.73547e+09	4509200000	4333400000	4432700000	4425100000	0.392187	1.50824e-05
O88696	ATP-dependent Clp protease proteolytic subunit, mitochondrial	Clpp	CLPP_MOUSE ATP-dependent Clp protease proteolytic subunit, mitochondrial OS=Mus musculus OX=10090 GN=Clpp PE=1 SV=1	1	7	7	7	32.4	29.8	293450000	349430000	311540000	318140000	759420000	919370000	766510000	815100000	0.390308	0.000814966
Q6P3A8	2-oxoisovalerate dehydrogenase subunit beta, mitochondrial	Bckdhb	ODBB_MOUSE 2-oxoisovalerate dehydrogenase subunit beta, mitochondrial OS=Mus musculus OX=10090 GN=Bckdhb PE=1 SV=2	1	6	6	6	29	42.88	111800000	118470000	182630000	1.37633e+08	345550000	308870000	410480000	3.54967e+08	0.387736	0.00432836
P59383	Leucine-rich repeat neuronal protein 4	Lrrn4	LRRN4_MOUSE Leucine-rich repeat neuronal protein 4 OS=Mus musculus OX=10090 GN=Lrrn4 PE=1 SV=2	1	3	3	3	4.1	80.488	15307000	31010000	58407000	34908000	94651000	100140000	75559000	9.01167e+07	0.387365	0.0195507
Q99P87	Resistin	Retn	RETN_MOUSE Resistin OS=Mus musculus OX=10090 GN=Retn PE=1 SV=1	1	6	6	6	60.5	12.492	621100000	1368400000	1612600000	1200700000	3102800000	2918300000	3296300000	3105800000	0.386599	0.00388578
Q9EQ20	Methylmalonate-semialdehyde dehydrogenase [acylating], mitochondrial	Aldh6a1	MMSA_MOUSE Methylmalonate-semialdehyde dehydrogenase [acylating], mitochondrial OS=Mus musculus OX=10090 GN=Aldh6a1 PE=1 SV=1	1	32	32	32	63.2	57.915	5837600000	8145700000	9020100000	7667800000	18019000000	19685000000	22057000000	1.99203e+10	0.384923	0.00124769
P46735	Unconventional myosin-Ib	Myo1b	MYO1B_MOUSE Unconventional myosin-Ib OS=Mus musculus OX=10090 GN=Myo1b PE=1 SV=3	1	9	9	9	11.1	128.56	120260000	95904000	93458000	1.03207e+08	218860000	213470000	376140000	269490000	0.382973	0.0370167
Q9DBL1	Short/branched chain specific acyl-CoA dehydrogenase, mitochondrial	Acadsb	ACDSB_MOUSE Short/branched chain specific acyl-CoA dehydrogenase, mitochondrial OS=Mus musculus OX=10090 GN=Acadsb PE=1 SV=1	1	11	11	11	32.6	47.874	417390000	450780000	548570000	4.72247e+08	1227700000	1237100000	1298700000	1254500000	0.376442	6.55437e-05
Q8VCT4	Carboxylesterase 1D	Ces1d	CES1D_MOUSE Carboxylesterase 1D OS=Mus musculus OX=10090 GN=Ces1d PE=1 SV=1	1	32	28	32	63.9	61.787	16829000000	22769000000	30391000000	2.33297e+10	65256000000	60251000000	61903000000	62470000000	0.373454	0.000732621
Q9WU79	Proline dehydrogenase 1, mitochondrial	Prodh	PROD_MOUSE Proline dehydrogenase 1, mitochondrial OS=Mus musculus OX=10090 GN=Prodh PE=1 SV=2	1	8	8	8	18.2	68.035	64477000	127970000	151990000	1.14812e+08	280840000	372620000	278870000	3.10777e+08	0.369437	0.0083879
Q9WVJ2	26S proteasome non-ATPase regulatory subunit 13	Psmd13	PSD13_MOUSE 26S proteasome non-ATPase regulatory subunit 13 OS=Mus musculus OX=10090 GN=Psmd13 PE=1 SV=1	1	8	8	8	23.9	42.809	38631000	32674000	86073000	5.24593e+07	132990000	136060000	157030000	1.42027e+08	0.369363	0.0084013
Q3ULD5	Methylcrotonoyl-CoA carboxylase beta chain, mitochondrial	Mccc2	MCCB_MOUSE Methylcrotonoyl-CoA carboxylase beta chain, mitochondrial OS=Mus musculus OX=10090 GN=Mccc2 PE=1 SV=1	1	24	24	24	44.8	61.378	1436600000	1661600000	1903800000	1.66733e+09	3846200000	5437400000	4302000000	4.52853e+09	0.368184	0.00435083
Q9QZA0	Carbonic anhydrase 5B, mitochondrial	Ca5b	CAH5B_MOUSE Carbonic anhydrase 5B, mitochondrial OS=Mus musculus OX=10090 GN=Ca5b PE=1 SV=2	1	9	9	9	27.8	36.622	323660000	313040000	386680000	3.41127e+08	916280000	891190000	980700000	929390000	0.367044	7.50899e-05
P61924	Coatomer subunit zeta-1	Copz1	COPZ1_MOUSE Coatomer subunit zeta-1 OS=Mus musculus OX=10090 GN=Copz1 PE=1 SV=1	1	4	4	4	24.9	20.198	31672000	12958000	83557000	42729000	133900000	117080000	98876000	1.16619e+08	0.366399	0.0343203
Q00898	Alpha-1-antitrypsin 1-5	Serpina1e	A1AT5_MOUSE Alpha-1-antitrypsin 1-5 OS=Mus musculus OX=10090 GN=Serpina1e PE=1 SV=1	1	21	9	10	44.8	45.891	746290000	1621300000	3886900000	2084830000	5766300000	6518500000	4824700000	5.70317e+09	0.365557	0.0266448
P62737	Actin, aortic smooth muscle	Acta2	ACTA_MOUSE Actin, aortic smooth muscle OS=Mus musculus OX=10090 GN=Acta2 PE=1 SV=1;ACTH_MOUSE Actin, gamma-enteric smooth muscle OS=Mus musculus OX=10090 GN=Actg2 PE=1 SV=1	2	33	3	3	78.8	42.009	1061000000	1085200000	1074700000	1.07363e+09	2658300000	2282700000	3877300000	2.93943e+09	0.365252	0.0179
Q9D6Y9	1,4-alpha-glucan-branching enzyme	Gbe1	GLGB_MOUSE 1,4-alpha-glucan-branching enzyme OS=Mus musculus OX=10090 GN=Gbe1 PE=1 SV=1	1	9	9	9	16	80.363	266410000	316930000	450260000	3.44533e+08	838850000	955680000	1037700000	9.44077e+08	0.364942	0.00166384
P47738	Aldehyde dehydrogenase, mitochondrial	Aldh2	ALDH2_MOUSE Aldehyde dehydrogenase, mitochondrial OS=Mus musculus OX=10090 GN=Aldh2 PE=1 SV=1	1	36	33	36	69.2	56.537	11054000000	11481000000	15564000000	1.26997e+10	30953000000	36451000000	36994000000	3.47993e+10	0.36494	0.000780399
P47934	Carnitine O-acetyltransferase	Crat	CACP_MOUSE Carnitine O-acetyltransferase OS=Mus musculus OX=10090 GN=Crat PE=1 SV=3	1	14	14	14	26	70.839	900290000	791220000	712680000	8.01397e+08	2046400000	2219400000	2363100000	2.20963e+09	0.362683	0.000188965
Q3TGF2	Protein FAM107B	Fam107b	F107B_MOUSE Protein FAM107B OS=Mus musculus OX=10090 GN=Fam107b PE=1 SV=2	1	2	2	2	16	15.572	180790000	81039000	62229000	1.08019e+08	404330000	234450000	259430000	2.99403e+08	0.360782	0.0412229
Q99L20	Glutathione S-transferase theta-3	Gstt3	GSTT3_MOUSE Glutathione S-transferase theta-3 OS=Mus musculus OX=10090 GN=Gstt3 PE=1 SV=1	1	4	4	4	29.9	27.403	97793000	108490000	122520000	109601000	236830000	331940000	348420000	305730000	0.35849	0.00524577
Q6PHU5	Sortilin	Sort1	SORT_MOUSE Sortilin OS=Mus musculus OX=10090 GN=Sort1 PE=1 SV=1	1	4	4	4	9.1	91.199	16300000	17010000	17757000	1.70223e+07	33619000	55075000	54193000	47629000	0.357394	0.012076
Q8C0N2	Glycerol-3-phosphate acyltransferase 3	Gpat3	GPAT3_MOUSE Glycerol-3-phosphate acyltransferase 3 OS=Mus musculus OX=10090 GN=Gpat3 PE=1 SV=1	1	4	4	4	10.3	49	3132100000	1636400000	5496700000	3.42173e+09	9813500000	7818800000	11642000000	9758100000	0.350656	0.0158346
Q80UZ0	FYVE, RhoGEF and PH domain-containing protein 5	Fgd5	FGD5_MOUSE FYVE, RhoGEF and PH domain-containing protein 5 OS=Mus musculus OX=10090 GN=Fgd5 PE=1 SV=2	1	1	1	1	1.1	134.72	8419100	12535000		10477050	30970000	27976000	31751000	3.02323e+07	0.346551	0.00267138
Q64471	Glutathione S-transferase theta-1	Gstt1	GSTT1_MOUSE Glutathione S-transferase theta-1 OS=Mus musculus OX=10090 GN=Gstt1 PE=1 SV=4	1	8	8	8	44.2	27.374	249250000	251430000	476200000	3.25627e+08	1009500000	882770000	926950000	939740000	0.346507	0.0018578
Q9CQZ6	NADH dehydrogenase [ubiquinone] 1 beta subcomplex subunit 3	Ndufb3	NDUB3_MOUSE NADH dehydrogenase [ubiquinone] 1 beta subcomplex subunit 3 OS=Mus musculus OX=10090 GN=Ndufb3 PE=1 SV=1	1	3	3	3	18.3	11.692	123510000	71152000	198220000	1.30961e+08	451390000	351380000	342500000	3.81757e+08	0.343047	0.00782074
Q8BX70	Vacuolar protein sorting-associated protein 13C	Vps13c	VP13C_MOUSE Vacuolar protein sorting-associated protein 13C OS=Mus musculus OX=10090 GN=Vps13c PE=1 SV=2	1	22	22	22	7.3	420.08	317330000	371130000	335510000	3.41323e+08	842800000	1149100000	999730000	997210000	0.342278	0.00187105
O35855	Branched-chain-amino-acid aminotransferase, mitochondrial	Bcat2	BCAT2_MOUSE Branched-chain-amino-acid aminotransferase, mitochondrial OS=Mus musculus OX=10090 GN=Bcat2 PE=1 SV=2	1	15	15	15	41.7	44.127	1288300000	1576100000	1719100000	1.52783e+09	4604600000	3928000000	4976500000	4.50303e+09	0.33929	0.000858102
Q05920	Pyruvate carboxylase, mitochondrial	Pc	PYC_MOUSE Pyruvate carboxylase, mitochondrial OS=Mus musculus OX=10090 GN=Pc PE=1 SV=1	1	66	66	66	63.4	129.68	24913000000	23480000000	33103000000	2.71653e+10	79292000000	72991000000	88018000000	8.01003e+10	0.339141	0.000559865
Q9D2R6	Cytochrome c oxidase assembly factor 3 homolog, mitochondrial	Coa3	COA3_MOUSE Cytochrome c oxidase assembly factor 3 homolog, mitochondrial OS=Mus musculus OX=10090 GN=Coa3 PE=1 SV=1	1	2	2	2	20.4	11.987	17140000	28586000	19672000	2.17993e+07	84783000	65870000	43696000	64783000	0.336498	0.0254729
Q8BW75	Amine oxidase [flavin-containing] B	Maob	AOFB_MOUSE Amine oxidase [flavin-containing] B OS=Mus musculus OX=10090 GN=Maob PE=1 SV=4	1	12	12	12	31.9	58.557	257410000	314660000	520400000	3.64157e+08	1126400000	1128200000	1002600000	1.08573e+09	0.335402	0.00131422
Q8C129	Leucyl-cystinyl aminopeptidase	Lnpep	LCAP_MOUSE Leucyl-cystinyl aminopeptidase OS=Mus musculus OX=10090 GN=Lnpep PE=1 SV=1	1	6	6	6	9.3	117.3	31981000	28974000	15429000	2.54613e+07	73857000	88497000	66012000	76122000	0.334481	0.00368871
P24472	Glutathione S-transferase A4	Gsta4	GSTA4_MOUSE Glutathione S-transferase A4 OS=Mus musculus OX=10090 GN=Gsta4 PE=1 SV=3	1	5	3	3	19.4	25.564	242210000	256470000	388160000	2.95613e+08	971370000	875030000	824480000	8.90293e+08	0.33204	0.000717962
Q9DCC8	Mitochondrial import receptor subunit TOM20 homolog	Tomm20	TOM20_MOUSE Mitochondrial import receptor subunit TOM20 homolog OS=Mus musculus OX=10090 GN=Tomm20 PE=1 SV=1	1	1	1	1	9	16.284	36657000	19080000	7091200	2.09427e+07	58903000	67957000		63430000	0.330171	0.0350716
Q7TQ62	Podocan	Podn	PODN_MOUSE Podocan OS=Mus musculus OX=10090 GN=Podn PE=2 SV=1	1	3	3	3	7	68.717	25155000	17413000	16552000	1.97067e+07	77127000	76622000	33204000	6.23177e+07	0.316229	0.0451618
Q8BJ64	Choline dehydrogenase, mitochondrial	Chdh	CHDH_MOUSE Choline dehydrogenase, mitochondrial OS=Mus musculus OX=10090 GN=Chdh PE=1 SV=1	1	11	11	11	24.8	66.414	194370000	308180000	306500000	2.69683e+08	1059900000	747400000	765950000	857750000	0.314408	0.00552372
P21844	Chymase	Cma1	CMA1_MOUSE Chymase OS=Mus musculus OX=10090 GN=Cma1 PE=1 SV=2	1	5	5	5	30	27.586	67471000	175430000	267040000	1.6998e+08	415200000	770180000	456770000	5.47383e+08	0.310533	0.040144
Q8VIG3	Radial spoke head 1 homolog	Rsph1	RSPH1_MOUSE Radial spoke head 1 homolog OS=Mus musculus OX=10090 GN=Rsph1 PE=1 SV=2	1	1	1	1	7.3	34.181	3404400	5353400	7097700	5.28517e+06	24593000	10550000	16079000	17074000	0.309545	0.0491755
Q9JHI5	Isovaleryl-CoA dehydrogenase, mitochondrial	Ivd	IVD_MOUSE Isovaleryl-CoA dehydrogenase, mitochondrial OS=Mus musculus OX=10090 GN=Ivd PE=1 SV=1	1	14	14	14	34.7	46.325	1721500000	2388200000	3124500000	2411400000	8105100000	7816600000	7655000000	7858900000	0.306837	0.000215578
P60824	Cold-inducible RNA-binding protein	Cirbp	CIRBP_MOUSE Cold-inducible RNA-binding protein OS=Mus musculus OX=10090 GN=Cirbp PE=1 SV=1	1	3	3	3	25	18.607	48582000	41210000	15295000	35029000	108990000	108660000	126570000	114740000	0.30529	0.00242572
P01592	Immunoglobulin J chain	Jchain	IGJ_MOUSE Immunoglobulin J chain OS=Mus musculus OX=10090 GN=Jchain PE=1 SV=4	1	2	2	2	15.1	18.013	36789000	62244000	42805000	4.72793e+07	164850000	179560000	122240000	155550000	0.303949	0.00453229
P10518	Delta-aminolevulinic acid dehydratase	Alad	HEM2_MOUSE Delta-aminolevulinic acid dehydratase OS=Mus musculus OX=10090 GN=Alad PE=1 SV=1	1	13	13	13	56.1	36.023	356310000	440300000	355890000	3.84167e+08	1170700000	1257700000	1404500000	1.27763e+09	0.300686	0.000266634
P30115	Glutathione S-transferase A3	Gsta3	GSTA3_MOUSE Glutathione S-transferase A3 OS=Mus musculus OX=10090 GN=Gsta3 PE=1 SV=2	3	14	12	14	48.9	25.36	1323300000	2364000000	4235900000	2.64107e+09	9386500000	7969400000	9952900000	9.10293e+09	0.290134	0.00337104
P40936	Indolethylamine N-methyltransferase	Inmt	INMT_MOUSE Indolethylamine N-methyltransferase OS=Mus musculus OX=10090 GN=Inmt PE=1 SV=1	1	8	8	8	39.4	29.459	297110000	375570000	646210000	439630000	1583700000	1637200000	1346900000	1522600000	0.288736	0.00143764
Q64521	Glycerol-3-phosphate dehydrogenase, mitochondrial	Gpd2	GPDM_MOUSE Glycerol-3-phosphate dehydrogenase, mitochondrial OS=Mus musculus OX=10090 GN=Gpd2 PE=1 SV=2	1	29	29	29	48.6	80.953	1035000000	1417400000	1284700000	1245700000	4127100000	4012100000	4841300000	4.32683e+09	0.287901	0.000401564
Q8BGT5	Alanine aminotransferase 2	Gpt2	ALAT2_MOUSE Alanine aminotransferase 2 OS=Mus musculus OX=10090 GN=Gpt2 PE=1 SV=1	1	10	10	10	24.3	57.943	86204000	61615000	140500000	9.61063e+07	270500000	303770000	430700000	334990000	0.286893	0.011541
Q8R3P0	Aspartoacylase	Aspa	ACY2_MOUSE Aspartoacylase OS=Mus musculus OX=10090 GN=Aspa PE=1 SV=2	1	6	6	6	20.2	35.344	61295000	39283000	79418000	5.99987e+07	222300000	213320000	198820000	211480000	0.283708	0.00035616
P33587	Vitamin K-dependent protein C	Proc	PROC_MOUSE Vitamin K-dependent protein C OS=Mus musculus OX=10090 GN=Proc PE=1 SV=2	1	1	1	1	2.8	51.818	2849700	2544300	1102000	2.16533e+06	8147600	7223800		7685700	0.281735	0.00572171
Q9QZD8	Mitochondrial dicarboxylate carrier	Slc25a10	DIC_MOUSE Mitochondrial dicarboxylate carrier OS=Mus musculus OX=10090 GN=Slc25a10 PE=1 SV=2	1	5	5	5	15.3	31.715	158510000	147130000	225400000	1.77013e+08	569500000	550420000	800950000	640290000	0.276458	0.00530688
P19096	Fatty acid synthase	Fasn	FAS_MOUSE Fatty acid synthase OS=Mus musculus OX=10090 GN=Fasn PE=1 SV=2	1	162	162	162	73.1	272.43	48811000000	53108000000	71405000000	5.77747e+10	197810000000	169640000000	261130000000	2.09527e+11	0.275739	0.00556455
Q8JZU2	Tricarboxylate transport protein, mitochondrial	Slc25a1	TXTP_MOUSE Tricarboxylate transport protein, mitochondrial OS=Mus musculus OX=10090 GN=Slc25a1 PE=1 SV=1	1	12	12	12	50.8	33.931	1009500000	819460000	853540000	8.94167e+08	2733100000	3501900000	3570000000	3.26833e+09	0.273585	0.000984875
Q8VCC9	Spondin-1	Spon1	SPON1_MOUSE Spondin-1 OS=Mus musculus OX=10090 GN=Spon1 PE=1 SV=1	1	2	2	2	5.5	90.82	13921000	15234000	3019100	10724700	46905000	42431000	29388000	3.95747e+07	0.270999	0.0115082
Q8R1J9	Torsin-2A	Tor2a	TOR2A_MOUSE Torsin-2A OS=Mus musculus OX=10090 GN=Tor2a PE=1 SV=1	2	3	3	3	15.3	35.897	15891000	16175000	14494000	15520000	67361000	42597000	63662000	5.78733e+07	0.268172	0.00540166
O08528	Hexokinase-2	Hk2	HXK2_MOUSE Hexokinase-2 OS=Mus musculus OX=10090 GN=Hk2 PE=1 SV=1	1	18	16	18	23.8	102.53	336960000	439560000	505060000	4.27193e+08	1572200000	1636900000	1584800000	1.59797e+09	0.267336	2.44409e-05
Q60674	Nuclear receptor subfamily 1 group D member 2	Nr1d2	NR1D2_MOUSE Nuclear receptor subfamily 1 group D member 2 OS=Mus musculus OX=10090 GN=Nr1d2 PE=1 SV=1	1	2	2	2	3.8	64.301	1159300000	1460500000	845310000	1.15504e+09	3530200000	3784700000	5746000000	4.35363e+09	0.265304	0.0114326
Q14DH7	Acyl-CoA synthetase short-chain family member 3, mitochondrial	Acss3	ACSS3_MOUSE Acyl-CoA synthetase short-chain family member 3, mitochondrial OS=Mus musculus OX=10090 GN=Acss3 PE=1 SV=2	1	6	6	6	10.6	74.517	2585800000	1525100000	2666500000	2.25913e+09	6293600000	11804000000	7618900000	8.57217e+09	0.263543	0.0206224
Q9QYR9	Acyl-coenzyme A thioesterase 2, mitochondrial	Acot2	ACOT2_MOUSE Acyl-coenzyme A thioesterase 2, mitochondrial OS=Mus musculus OX=10090 GN=Acot2 PE=1 SV=2	3	9	5	9	26.7	49.656	356600000	374230000	360110000	3.63647e+08	1781100000	1234300000	1332800000	1449400000	0.250895	0.00297542
P56379	6.8 kDa mitochondrial proteolipid	Mp68	68MP_MOUSE 6.8 kDa mitochondrial proteolipid OS=Mus musculus OX=10090 GN=Mp68 PE=1 SV=1	1	1	1	1	20.7	6.6979	55675000	61718000	22327000	4.65733e+07	214270000	215810000	139070000	1.89717e+08	0.245489	0.00704109
Q61161	Mitogen-activated protein kinase kinase kinase kinase 2	Map4k2	M4K2_MOUSE Mitogen-activated protein kinase kinase kinase kinase 2 OS=Mus musculus OX=10090 GN=Map4k2 PE=1 SV=1	1	1	1	1	1.9	91.264	981320	1389400	1823700	1398140	8816200	3604400	5686500	6035700	0.231645	0.0390423
Q9CR61	NADH dehydrogenase [ubiquinone] 1 beta subcomplex subunit 7	Ndufb7	NDUB7_MOUSE NADH dehydrogenase [ubiquinone] 1 beta subcomplex subunit 7 OS=Mus musculus OX=10090 GN=Ndufb7 PE=1 SV=3	1	3	3	3	38	16.331	34172000	54555000	43674000	4.41337e+07	220810000	190900000	165390000	1.92367e+08	0.229425	0.000966528
Q99JR1	Sideroflexin-1	Sfxn1	SFXN1_MOUSE Sideroflexin-1 OS=Mus musculus OX=10090 GN=Sfxn1 PE=1 SV=3	1	11	10	11	40.7	35.649	486520000	546430000	430470000	4.87807e+08	2321600000	2018700000	2182600000	2174300000	0.224351	5.60658e-05
Q9D2R0	Acetoacetyl-CoA synthetase	Aacs	AACS_MOUSE Acetoacetyl-CoA synthetase OS=Mus musculus OX=10090 GN=Aacs PE=1 SV=1	1	16	16	16	25.9	75.199	178340000	256560000	318830000	2.51243e+08	824310000	1412800000	1177000000	1.13804e+09	0.220769	0.00725402
P50285	Dimethylaniline monooxygenase [N-oxide-forming] 1	Fmo1	FMO1_MOUSE Dimethylaniline monooxygenase [N-oxide-forming] 1 OS=Mus musculus OX=10090 GN=Fmo1 PE=1 SV=1	1	6	6	6	14.8	59.914	86892000	116640000	166850000	1.23461e+08	522620000	597240000	568960000	562940000	0.219314	0.000160822
Q3THG9	Alanyl-tRNA editing protein Aarsd1	Aarsd1	AASD1_MOUSE Alanyl-tRNA editing protein Aarsd1 OS=Mus musculus OX=10090 GN=Aarsd1 PE=1 SV=2	1	2	2	2	7.8	44.97	13994000	12780000	2790500	9.85483e+06	51517000	41218000		46367500	0.212538	0.00881661
Q9CXS4	Centromere protein V	Cenpv	CENPV_MOUSE Centromere protein V OS=Mus musculus OX=10090 GN=Cenpv PE=1 SV=2	1	9	9	9	47.6	27.541	302290000	384180000	405280000	3.63917e+08	1800400000	1746800000	1624400000	1.72387e+09	0.211105	2.36891e-05
Q9DCS2	Methyltransferase-like 26	Mettl26	MTL26_MOUSE Methyltransferase-like 26 OS=Mus musculus OX=10090 GN=Mettl26 PE=1 SV=1	1	3	3	3	29.4	22.687	15698000	26108000	18509000	20105000	89088000	110160000	112280000	1.03843e+08	0.19361	0.00047751
P03953	Complement factor D	Cfd	CFAD_MOUSE Complement factor D OS=Mus musculus OX=10090 GN=Cfd PE=1 SV=1	1	9	9	9	46.3	28.057	917060000	1422300000	2313300000	1.55089e+09	9540600000	7365100000	9444400000	8.78337e+09	0.176571	0.000906227
Q91WU0	Carboxylesterase 1F	Ces1f	CES1F_MOUSE Carboxylesterase 1F OS=Mus musculus OX=10090 GN=Ces1f PE=1 SV=1	1	22	19	21	53.8	61.612	777380000	1084700000	1272900000	1.04499e+09	5873600000	6002100000	6022200000	5.96597e+09	0.175159	5.38891e-06
Q9Z1E4	Glycogen [starch] synthase, muscle	Gys1	GYS1_MOUSE Glycogen [starch] synthase, muscle OS=Mus musculus OX=10090 GN=Gys1 PE=1 SV=2	1	6	6	6	14.4	83.926	22527000	24512000	7869000	1.83027e+07	117150000	128690000	113120000	1.19653e+08	0.152964	0.000133963
Q62264	Thyroid hormone-inducible hepatic protein	Thrsp	THRSP_MOUSE Thyroid hormone-inducible hepatic protein OS=Mus musculus OX=10090 GN=Thrsp PE=1 SV=1	1	7	7	7	62.7	17.093	252510000	263850000	447600000	321320000	2002900000	2276600000	2333900000	2.20447e+09	0.145759	9.66838e-05
Q5SWU9	Acetyl-CoA carboxylase 1	Acaca	ACACA_MOUSE Acetyl-CoA carboxylase 1 OS=Mus musculus OX=10090 GN=Acaca PE=1 SV=1	1	76	69	76	40.4	265.25	1227900000	1614500000	1989900000	1.61077e+09	10413000000	11028000000	12518000000	1.13197e+10	0.142298	0.000126142
Q91V92	ATP-citrate synthase	Acly	ACLY_MOUSE ATP-citrate synthase OS=Mus musculus OX=10090 GN=Acly PE=1 SV=1	1	58	58	58	59.2	119.73	3451600000	3145200000	3490300000	3.36237e+09	24555000000	20735000000	29223000000	2.48377e+10	0.135374	0.000943805
Q8C031	Leucine-rich repeat-containing protein 4C	Lrrc4c	LRC4C_MOUSE Leucine-rich repeat-containing protein 4C OS=Mus musculus OX=10090 GN=Lrrc4c PE=1 SV=2	1	1	1	1	2.7	71.991		12749000	17114000	14931500	140970000	95124000	97479000	111191000	0.134287	0.0155221
P56565	Protein S100-A1	S100a1	S10A1_MOUSE Protein S100-A1 OS=Mus musculus OX=10090 GN=S100a1 PE=1 SV=2	1	4	4	4	40.4	10.505	23436000	44716000	13226000	27126000	386720000	235130000	222240000	2.81363e+08	0.096409	0.00902629
Q08093	Calponin-2	Cnn2	CNN2_MOUSE Calponin-2 OS=Mus musculus OX=10090 GN=Cnn2 PE=1 SV=1	1	2	2	2	11.1	33.155	3553900	4614500	2891500	3.68663e+06	37195000	40913000		39054000	0.094398	0.000177198
P52196	Thiosulfate sulfurtransferase	Tst	THTR_MOUSE Thiosulfate sulfurtransferase OS=Mus musculus OX=10090 GN=Tst PE=1 SV=3	1	9	9	9	31	33.466	111230000	62389000	230340000	134653000	1874100000	1649600000	1671200000	1.73163e+09	0.077761	5.22514e-05
Q05421	Cytochrome P450 2E1	Cyp2e1	CP2E1_MOUSE Cytochrome P450 2E1 OS=Mus musculus OX=10090 GN=Cyp2e1 PE=1 SV=1	1	16	16	16	29.8	56.804	4142700	98443000	511220000	204601900	3292400000	3460600000	3349600000	3.36753e+09	0.060757	4.19343e-05
E9Q4Z2	Acetyl-CoA carboxylase 2	Acacb	ACACB_MOUSE Acetyl-CoA carboxylase 2 OS=Mus musculus OX=10090 GN=Acacb PE=1 SV=1	1	16	9	9	9	275.75	2985800	6814400	8148500	5982900	189280000	189360000	205870000	1.94837e+08	0.030707	5.0522e-06
P50172	Corticosteroid 11-beta-dehydrogenase isozyme 1	Hsd11b1	DHI1_MOUSE Corticosteroid 11-beta-dehydrogenase isozyme 1 OS=Mus musculus OX=10090 GN=Hsd11b1 PE=1 SV=3	1	12	12	12	29.5	32.364		25482000	13222000	19352000	1644900000	1912300000	1416700000	1.65797e+09	0.011672	0.00303126
A2A935	PR domain zinc finger protein 16	Prdm16	PRD16_MOUSE PR domain zinc finger protein 16 OS=Mus musculus OX=10090 GN=Prdm16 PE=1 SV=1	1	1	1	1	0.7	140.86	533270000	471930000	513220000	506140000	310490000	406760000	418750000	3.78667e+08	1.33664	0.0301797
A6H584	Collagen alpha-5(VI) chain	Col6a5	CO6A5_MOUSE Collagen alpha-5(VI) chain OS=Mus musculus OX=10090 GN=Col6a5 PE=1 SV=4	1	90	78	90	35.2	289.57	17277000000	16389000000	18396000000	17354000000	29121000000	26135000000	32485000000	29247000000	0.59336	0.00347932
B2RRE7	OTU domain-containing protein 4	Otud4	OTUD4_MOUSE OTU domain-containing protein 4 OS=Mus musculus OX=10090 GN=Otud4 PE=1 SV=1	1	1	1	1	1.4	123.05	4391300	4217100	4376600	4.32833e+06	4980600	5849400		5415000	0.799323	0.0465618
B2RXR6	Serine/threonine-protein phosphatase 6 regulatory ankyrin repeat subunit B	Ankrd44	ANR44_MOUSE Serine/threonine-protein phosphatase 6 regulatory ankyrin repeat subunit B OS=Mus musculus OX=10090 GN=Ankrd44 PE=1 SV=1	1	4	4	4	6.8	107.38	47894000	37908000	41422000	42408000	52478000	51736000	62161000	5.54583e+07	0.764682	0.0427883
B2RXS4	Plexin-B2	Plxnb2	PLXB2_MOUSE Plexin-B2 OS=Mus musculus OX=10090 GN=Plxnb2 PE=1 SV=1	1	7	7	7	6.7	206.23	107060000	111720000	89289000	1.0269e+08	66940000	62687000	64204000	6.46103e+07	1.58937	0.00539198
D3YZP9	Coiled-coil domain-containing protein 6	Ccdc6	CCDC6_MOUSE Coiled-coil domain-containing protein 6 OS=Mus musculus OX=10090 GN=Ccdc6 PE=1 SV=1	1	7	7	7	16.6	52.938	273930000	333580000	317700000	3.08403e+08	158530000	97700000	226130000	1.60787e+08	1.91809	0.0230304
E9PV24	Fibrinogen alpha chain	Fga	FIBA_MOUSE Fibrinogen alpha chain OS=Mus musculus OX=10090 GN=Fga PE=1 SV=1	1	18	18	18	26.5	87.428	3535500000	3729300000	4240100000	3.83497e+09	6933300000	6117000000	5449300000	6.16653e+09	0.6219	0.00816212
E9Q7G0	Nuclear mitotic apparatus protein 1	Numa1	NUMA1_MOUSE Nuclear mitotic apparatus protein 1 OS=Mus musculus OX=10090 GN=Numa1 PE=1 SV=1	1	38	38	38	23.8	235.63	1210100000	1120500000	833870000	1.05482e+09	1475500000	1410900000	1460400000	1.44893e+09	0.728	0.0267017
O08547	Vesicle-trafficking protein SEC22b	Sec22b	SC22B_MOUSE Vesicle-trafficking protein SEC22b OS=Mus musculus OX=10090 GN=Sec22b PE=1 SV=3	1	9	9	9	48.4	24.74	1102300000	1024300000	875550000	1.00072e+09	517520000	574050000	679710000	5.90427e+08	1.6949	0.00739101
O08553	Dihydropyrimidinase-related protein 2	Dpysl2	DPYL2_MOUSE Dihydropyrimidinase-related protein 2 OS=Mus musculus OX=10090 GN=Dpysl2 PE=1 SV=2	1	28	23	28	69.9	62.277	8859000000	8369500000	8834100000	8.68753e+09	7435100000	6553900000	6547600000	6.84553e+09	1.26908	0.00533451
O08579	Emerin	Emd	EMD_MOUSE Emerin OS=Mus musculus OX=10090 GN=Emd PE=1 SV=1	1	6	6	6	25.5	29.435	147850000	106390000	95140000	116460000	186480000	196040000	180820000	187780000	0.620194	0.0127638
O08663	Methionine aminopeptidase 2	Metap2	MAP2_MOUSE Methionine aminopeptidase 2 OS=Mus musculus OX=10090 GN=Metap2 PE=1 SV=1	1	7	7	7	19.5	52.921	243900000	278460000	293160000	271840000	181350000	191580000	172730000	1.81887e+08	1.49456	0.00447201
O08749	Dihydrolipoyl dehydrogenase, mitochondrial	Dld	DLDH_MOUSE Dihydrolipoyl dehydrogenase, mitochondrial OS=Mus musculus OX=10090 GN=Dld PE=1 SV=2	1	26	26	26	68	54.272	5645300000	5302600000	4914900000	5287600000	9171500000	8988200000	10339000000	9.49957e+09	0.556615	0.000877105
O08756	3-hydroxyacyl-CoA dehydrogenase type-2	Hsd17b10	HCD2_MOUSE 3-hydroxyacyl-CoA dehydrogenase type-2 OS=Mus musculus OX=10090 GN=Hsd17b10 PE=1 SV=4	1	11	11	11	46	27.418	1170400000	1000500000	1227300000	1.13273e+09	1884000000	1978700000	2043500000	1.96873e+09	0.575361	0.000530836
O08848	60 kDa SS-A/Ro ribonucleoprotein	Trove2	RO60_MOUSE 60 kDa SS-A/Ro ribonucleoprotein OS=Mus musculus OX=10090 GN=Trove2 PE=1 SV=1	1	2	2	2	5.4	60.123	52113000	36429000	35768000	4.14367e+07	56414000	55742000	58722000	5.69593e+07	0.727478	0.0456798
O09131	Glutathione S-transferase omega-1	Gsto1	GSTO1_MOUSE Glutathione S-transferase omega-1 OS=Mus musculus OX=10090 GN=Gsto1 PE=1 SV=2	2	12	12	12	53.3	27.497	2577300000	2276300000	2394500000	2.41603e+09	1510200000	1878400000	1421700000	1.60343e+09	1.50679	0.00789954
O35071	Kinesin-like protein KIF1C	Kif1c	KIF1C_MOUSE Kinesin-like protein KIF1C OS=Mus musculus OX=10090 GN=Kif1c PE=1 SV=2	2	4	2	3	3.6	122.43	219540000	168930000	196980000	195150000	147090000	128590000	101550000	1.25743e+08	1.55197	0.0244844
O35206	Collagen alpha-1(XV) chain	Col15a1	COFA1_MOUSE Collagen alpha-1(XV) chain OS=Mus musculus OX=10090 GN=Col15a1 PE=1 SV=2	1	19	19	19	17.3	140.47	11981000000	11739000000	12912000000	1.22107e+10	9694400000	7655200000	9598300000	8.98263e+09	1.35936	0.0128591
O35405	Phospholipase D3	Pld3	PLD3_MOUSE Phospholipase D3 OS=Mus musculus OX=10090 GN=Pld3 PE=1 SV=1	1	3	3	3	7	54.388	478490000	400780000	266230000	3.81833e+08	781390000	570600000	720480000	6.90823e+08	0.552722	0.0247595
O35465	Peptidyl-prolyl cis-trans isomerase FKBP8	Fkbp8	FKBP8_MOUSE Peptidyl-prolyl cis-trans isomerase FKBP8 OS=Mus musculus OX=10090 GN=Fkbp8 PE=1 SV=2	1	5	5	5	17.9	43.528	270500000	325600000	335400000	310500000	255790000	245910000	249320000	250340000	1.24031	0.0420455
O35639	Annexin A3	Anxa3	ANXA3_MOUSE Annexin A3 OS=Mus musculus OX=10090 GN=Anxa3 PE=1 SV=4	1	29	29	29	77.4	36.384	4696600000	4396600000	4583500000	4558900000	3106700000	2960700000	2784800000	2.95073e+09	1.54501	0.000228955
O35678	Monoglyceride lipase	Mgll	MGLL_MOUSE Monoglyceride lipase OS=Mus musculus OX=10090 GN=Mgll PE=1 SV=1	1	18	18	18	65	33.387	12658000000	12037000000	12642000000	1.24457e+10	11710000000	9297700000	10127000000	1.03782e+10	1.19921	0.0484663
O35857	Mitochondrial import inner membrane translocase subunit TIM44	Timm44	TIM44_MOUSE Mitochondrial import inner membrane translocase subunit TIM44 OS=Mus musculus OX=10090 GN=Timm44 PE=1 SV=2	1	5	5	5	14.4	51.091	208930000	203880000	241880000	218230000	349420000	343740000	370970000	354710000	0.615235	0.000713358
O35887	Calumenin	Calu	CALU_MOUSE Calumenin OS=Mus musculus OX=10090 GN=Calu PE=1 SV=1	1	21	21	21	71.1	37.063	4781700000	4161900000	4108900000	4.35083e+09	3335700000	3358800000	3407800000	3.36743e+09	1.29203	0.0105661
O35972	39S ribosomal protein L23, mitochondrial	Mrpl23	RM23_MOUSE 39S ribosomal protein L23, mitochondrial OS=Mus musculus OX=10090 GN=Mrpl23 PE=1 SV=1	1	1	1	1	8.9	17.121		13445000	16255000	14850000	21067000	20215000	18771000	2.00177e+07	0.741845	0.0319088
O54724	Caveolae-associated protein 1	Cavin1	CAVN1_MOUSE Caveolae-associated protein 1 OS=Mus musculus OX=10090 GN=Cavin1 PE=1 SV=1	1	35	35	35	76	43.953	190990000000	201270000000	207640000000	1.99967e+11	140690000000	125870000000	122190000000	1.29583e+11	1.54315	0.000699867
O54774	AP-3 complex subunit delta-1	Ap3d1	AP3D1_MOUSE AP-3 complex subunit delta-1 OS=Mus musculus OX=10090 GN=Ap3d1 PE=1 SV=1	1	3	3	3	3.8	135.08	255070000	240210000	275520000	2.56933e+08	180040000	187330000	182700000	1.83357e+08	1.40128	0.0021486
O54786	DNA fragmentation factor subunit alpha	Dffa	DFFA_MOUSE DNA fragmentation factor subunit alpha OS=Mus musculus OX=10090 GN=Dffa PE=1 SV=2	1	1	1	1	4.8	36.572	23618000	29878000	30024000	27840000	19429000	15571000	22407000	1.91357e+07	1.45487	0.0396296
O55022	Membrane-associated progesterone receptor component 1	Pgrmc1	PGRC1_MOUSE Membrane-associated progesterone receptor component 1 OS=Mus musculus OX=10090 GN=Pgrmc1 PE=1 SV=4	1	5	5	5	42.1	21.694	602430000	256450000	422890000	4.27257e+08	748060000	731590000	792910000	757520000	0.56402	0.0313251
O55029	Coatomer subunit beta	Copb2	COPB2_MOUSE Coatomer subunit beta OS=Mus musculus OX=10090 GN=Copb2 PE=1 SV=2	1	14	14	14	22.2	102.45	958250000	1055900000	856650000	9.56933e+08	558740000	673450000	674670000	635620000	1.50551	0.00970302
O55060	Thiopurine S-methyltransferase	Tpmt	TPMT_MOUSE Thiopurine S-methyltransferase OS=Mus musculus OX=10090 GN=Tpmt PE=1 SV=1	1	4	4	4	19.2	27.585	41289000	66471000	97229000	6.83297e+07	137570000	113900000	121870000	1.24447e+08	0.549068	0.0333019
O55126	Protein NipSnap homolog 2	Nipsnap2	NIPS2_MOUSE Protein NipSnap homolog 2 OS=Mus musculus OX=10090 GN=Nipsnap2 PE=1 SV=1	1	6	6	6	29.9	32.932	564510000	469510000	527590000	5.20537e+08	900900000	952520000	743300000	8.65573e+08	0.601378	0.00738569
O55131	Septin-7	Sept7	SEPT7_MOUSE Septin-7 OS=Mus musculus OX=10090 GN=Sept7 PE=1 SV=1	2	23	21	23	45.6	50.549	4077700000	4128400000	4169300000	4.12513e+09	3393900000	2657100000	2968100000	3.00637e+09	1.37213	0.00652093
O70133	ATP-dependent RNA helicase A	Dhx9	DHX9_MOUSE ATP-dependent RNA helicase A OS=Mus musculus OX=10090 GN=Dhx9 PE=1 SV=2	1	7	7	7	7.5	149.47	272390000	330740000	293600000	298910000	345860000	405620000	450100000	4.00527e+08	0.746292	0.0428115
O70172	Phosphatidylinositol 5-phosphate 4-kinase type-2 alpha	Pip4k2a	PI42A_MOUSE Phosphatidylinositol 5-phosphate 4-kinase type-2 alpha OS=Mus musculus OX=10090 GN=Pip4k2a PE=1 SV=1	1	3	2	3	7.9	46.151	106850000	100950000	82180000	96660000	71590000	77385000	64821000	7.12653e+07	1.35634	0.0373544
O70251	Elongation factor 1-beta	Eef1b	EF1B_MOUSE Elongation factor 1-beta OS=Mus musculus OX=10090 GN=Eef1b PE=1 SV=5	1	9	8	8	57.3	24.693	2059100000	1868500000	1561500000	1829700000	1135700000	791180000	1019700000	9.82193e+08	1.86287	0.0086862
O70274	Protein tyrosine phosphatase type IVA 2	Ptp4a2	TP4A2_MOUSE Protein tyrosine phosphatase type IVA 2 OS=Mus musculus OX=10090 GN=Ptp4a2 PE=1 SV=1;TP4A1_MOUSE Protein tyrosine phosphatase type IVA 1 OS=Mus musculus OX=10090 GN=Ptp4a1 PE=1 SV=1	2	2	2	2	13.2	19.127	74592000	112880000	84922000	90798000	53239000	46122000	65057000	54806000	1.65672	0.0471517
O70318	Band 4.1-like protein 2	Epb41l2	E41L2_MOUSE Band 4.1-like protein 2 OS=Mus musculus OX=10090 GN=Epb41l2 PE=1 SV=2	2	54	52	54	60.1	109.94	13690000000	14599000000	16526000000	1.49383e+10	10208000000	9361900000	9298800000	9622900000	1.55237	0.0038836
O70378	ER membrane protein complex subunit 8	Emc8	EMC8_MOUSE ER membrane protein complex subunit 8 OS=Mus musculus OX=10090 GN=Emc8 PE=1 SV=1	1	4	4	4	26.1	23.348	415140000	361080000	386730000	387650000	541660000	473450000	484810000	4.99973e+08	0.775341	0.0128545
O88291	DBIRD complex subunit ZNF326	Znf326	ZN326_MOUSE DBIRD complex subunit ZNF326 OS=Mus musculus OX=10090 GN=Znf326 PE=1 SV=1	1	1	1	1	2.2	65.225	8955200	13559000	7682400	1.00655e+07	18476000	20736000	19368000	1.95267e+07	0.515476	0.0076296
O88342	WD repeat-containing protein 1	Wdr1	WDR1_MOUSE WD repeat-containing protein 1 OS=Mus musculus OX=10090 GN=Wdr1 PE=1 SV=3	1	25	25	25	59.4	66.406	7179900000	6342100000	4769800000	6.09727e+09	3446800000	3379600000	3647600000	3.49133e+09	1.7464	0.021482
O88428	Bifunctional 3-phosphoadenosine 5-phosphosulfate synthase 2	Papss2	PAPS2_MOUSE Bifunctional 3-phosphoadenosine 5-phosphosulfate synthase 2 OS=Mus musculus OX=10090 GN=Papss2 PE=1 SV=2	1	9	9	9	16.1	70.35	156550000	116500000	123910000	132320000	315000000	221680000	222080000	252920000	0.523169	0.0225178
O88569	Heterogeneous nuclear ribonucleoproteins A2/B1	Hnrnpa2b1	ROA2_MOUSE Heterogeneous nuclear ribonucleoproteins A2/B1 OS=Mus musculus OX=10090 GN=Hnrnpa2b1 PE=1 SV=2	1	28	27	28	74.8	37.402	16217000000	16980000000	16717000000	16638000000	23655000000	18519000000	20789000000	2.09877e+10	0.792751	0.0443602
O88653	Ragulator complex protein LAMTOR3	Lamtor3	LTOR3_MOUSE Ragulator complex protein LAMTOR3 OS=Mus musculus OX=10090 GN=Lamtor3 PE=1 SV=1	1	3	3	3	44.4	13.553	167070000	215600000	210800000	1.97823e+08	130390000	155240000	156780000	147470000	1.34145	0.0462542
O88668	Protein CREG1	Creg1	CREG1_MOUSE Protein CREG1 OS=Mus musculus OX=10090 GN=Creg1 PE=1 SV=1	1	1	1	1	8.2	24.452	31845000	39180000	26423000	3.24827e+07	19590000	15533000	17796000	1.76397e+07	1.84146	0.0186627
O88685	26S proteasome regulatory subunit 6A	Psmc3	PRS6A_MOUSE 26S proteasome regulatory subunit 6A OS=Mus musculus OX=10090 GN=Psmc3 PE=1 SV=2	1	15	15	15	42.1	49.548	995810000	887160000	810720000	8.97897e+08	692490000	711150000	774490000	7.26043e+08	1.2367	0.0438942
O89086	RNA-binding protein 3	Rbm3	RBM3_MOUSE RNA-binding protein 3 OS=Mus musculus OX=10090 GN=Rbm3 PE=1 SV=1	1	5	5	5	49.7	16.604	850990000	740710000	780450000	7.90717e+08	479910000	578610000	637120000	5.65213e+08	1.39897	0.0158441
O89103	Complement component C1q receptor	Cd93	C1QR1_MOUSE Complement component C1q receptor OS=Mus musculus OX=10090 GN=Cd93 PE=1 SV=1	1	7	7	7	15.7	69.354	253570000	256390000	279070000	263010000	225930000	198590000	158510000	1.94343e+08	1.35333	0.031596
P00493	Hypoxanthine-guanine phosphoribosyltransferase	Hprt1	HPRT_MOUSE Hypoxanthine-guanine phosphoribosyltransferase OS=Mus musculus OX=10090 GN=Hprt1 PE=1 SV=3	1	11	11	11	67	24.57	1544500000	1037900000	1359000000	1313800000	659090000	577600000	786250000	6.74313e+08	1.94835	0.0161559
P01027	Complement C3	C3	CO3_MOUSE Complement C3 OS=Mus musculus OX=10090 GN=C3 PE=1 SV=3	2	65	65	65	42.6	186.48	7145500000	7075900000	8401400000	7.54093e+09	12448000000	13412000000	12958000000	1.29393e+10	0.582791	0.000460703
P01942	Hemoglobin subunit alpha	Hba	HBA_MOUSE Hemoglobin subunit alpha OS=Mus musculus OX=10090 GN=Hba PE=1 SV=2	2	11	9	11	74.6	15.085	66399000000	101330000000	77511000000	8.17467e+10	133960000000	201600000000	152160000000	1.62573e+11	0.502829	0.0235176
P05064	Fructose-bisphosphate aldolase A	Aldoa	ALDOA_MOUSE Fructose-bisphosphate aldolase A OS=Mus musculus OX=10090 GN=Aldoa PE=1 SV=2	2	38	37	38	95.9	39.355	103120000000	95313000000	97926000000	9.87863e+10	70305000000	65113000000	70512000000	6.86433e+10	1.43912	0.000480846
P05213	Tubulin alpha-1B chain	Tuba1b	TBA1B_MOUSE Tubulin alpha-1B chain OS=Mus musculus OX=10090 GN=Tuba1b PE=1 SV=2	1	37	0	37	84.7	50.151	39922000000	49961000000	52208000000	4.73637e+10	33179000000	21722000000	26644000000	2.71817e+10	1.74249	0.0159398
P06151	L-lactate dehydrogenase A chain	Ldha	LDHA_MOUSE L-lactate dehydrogenase A chain OS=Mus musculus OX=10090 GN=Ldha PE=1 SV=3	1	26	24	26	80.1	36.498	26561000000	25017000000	23651000000	2.50763e+10	30991000000	31744000000	32197000000	31644000000	0.792451	0.00196409
P06745	Glucose-6-phosphate isomerase	Gpi	G6PI_MOUSE Glucose-6-phosphate isomerase OS=Mus musculus OX=10090 GN=Gpi PE=1 SV=4	2	20	20	20	45	62.766	2339100000	2119400000	2240300000	2.23293e+09	2972100000	2713200000	3126400000	2.93723e+09	0.760217	0.00665808
P06801	NADP-dependent malic enzyme	Me1	MAOX_MOUSE NADP-dependent malic enzyme OS=Mus musculus OX=10090 GN=Me1 PE=1 SV=2	1	42	42	42	76.6	63.953	10132000000	9952300000	10118000000	1.00674e+10	20150000000	15307000000	20163000000	18540000000	0.543012	0.00634912
P07356	Annexin A2	Anxa2	ANXA2_MOUSE Annexin A2 OS=Mus musculus OX=10090 GN=Anxa2 PE=1 SV=2	1	37	37	37	84.7	38.676	173130000000	202840000000	201710000000	192560000000	124920000000	104670000000	110570000000	1.13387e+11	1.69826	0.00228009
P08003	Protein disulfide-isomerase A4	Pdia4	PDIA4_MOUSE Protein disulfide-isomerase A4 OS=Mus musculus OX=10090 GN=Pdia4 PE=1 SV=3	1	38	38	38	51.6	71.982	7464700000	7608800000	7321900000	7.46513e+09	9003200000	9373400000	10216000000	9.53087e+09	0.783259	0.00496287
P08249	Malate dehydrogenase, mitochondrial	Mdh2	MDHM_MOUSE Malate dehydrogenase, mitochondrial OS=Mus musculus OX=10090 GN=Mdh2 PE=1 SV=3	1	23	23	23	68.3	35.611	21407000000	23117000000	25151000000	23225000000	31716000000	29259000000	36700000000	3.25583e+10	0.713335	0.0187414
P09103	Protein disulfide-isomerase	P4hb	PDIA1_MOUSE Protein disulfide-isomerase OS=Mus musculus OX=10090 GN=P4hb PE=1 SV=2	1	48	48	48	79.2	57.058	37793000000	38905000000	35547000000	37415000000	24564000000	21686000000	25514000000	2.39213e+10	1.56408	0.000881647
P09411	Phosphoglycerate kinase 1	Pgk1	PGK1_MOUSE Phosphoglycerate kinase 1 OS=Mus musculus OX=10090 GN=Pgk1 PE=1 SV=4	1	33	26	33	83	44.55	12607000000	12977000000	12555000000	12713000000	11808000000	10776000000	12013000000	1.15323e+10	1.10238	0.043503
P0DN34	NADH dehydrogenase [ubiquinone] 1 beta subcomplex subunit 1	Ndufb1	NDUB1_MOUSE NADH dehydrogenase [ubiquinone] 1 beta subcomplex subunit 1 OS=Mus musculus OX=10090 GN=Ndufb1 PE=1 SV=1	1	3	3	3	66.7	6.954	204310000	287360000	290050000	2.60573e+08	404450000	515760000	497690000	4.72633e+08	0.551322	0.00887937
P0DOV1	Interferon-activable protein 205-B	Mnda	IFI5B_MOUSE Interferon-activable protein 205-B OS=Mus musculus OX=10090 GN=Mnda PE=1 SV=1	1	9	1	9	33.9	46.977	332320000	286520000	291170000	3.03337e+08	205900000	239620000	192910000	212810000	1.42539	0.0108627
P10126	Elongation factor 1-alpha 1	Eef1a1	EF1A1_MOUSE Elongation factor 1-alpha 1 OS=Mus musculus OX=10090 GN=Eef1a1 PE=1 SV=3	1	26	16	26	68	50.113	50261000000	64108000000	72516000000	62295000000	38944000000	42942000000	38018000000	39968000000	1.55862	0.0285277
P11499	Heat shock protein HSP 90-beta	Hsp90ab1	HS90B_MOUSE Heat shock protein HSP 90-beta OS=Mus musculus OX=10090 GN=Hsp90ab1 PE=1 SV=3	1	47	31	45	62.6	83.28	39496000000	35429000000	33830000000	3.62517e+10	29443000000	31163000000	30597000000	30401000000	1.19245	0.0293068
P11680	Properdin	Cfp	PROP_MOUSE Properdin OS=Mus musculus OX=10090 GN=Cfp PE=2 SV=2	1	2	2	2	10.3	50.327	204540000	229830000	259780000	2.31383e+08	175960000	171850000	189270000	1.79027e+08	1.29245	0.0357034
P12382	ATP-dependent 6-phosphofructokinase, liver type	Pfkl	PFKAL_MOUSE ATP-dependent 6-phosphofructokinase, liver type OS=Mus musculus OX=10090 GN=Pfkl PE=1 SV=4	1	15	12	13	23.3	85.359	883210000	699270000	849850000	8.10777e+08	1166100000	1185700000	1261100000	1204300000	0.673235	0.00345929
P12787	Cytochrome c oxidase subunit 5A, mitochondrial	Cox5a	COX5A_MOUSE Cytochrome c oxidase subunit 5A, mitochondrial OS=Mus musculus OX=10090 GN=Cox5a PE=1 SV=2	1	9	9	9	59.6	16.101	3682900000	4239400000	3957500000	3.95993e+09	5374300000	4934200000	5689700000	5.33273e+09	0.742571	0.00721518
P13707	Glycerol-3-phosphate dehydrogenase [NAD(+)], cytoplasmic	Gpd1	GPDA_MOUSE Glycerol-3-phosphate dehydrogenase [NAD(+)], cytoplasmic OS=Mus musculus OX=10090 GN=Gpd1 PE=1 SV=3	1	31	30	31	83.1	37.572	38774000000	35551000000	43755000000	39360000000	50944000000	48091000000	52942000000	50659000000	0.77696	0.0151202
P14069	Protein S100-A6	S100a6	S10A6_MOUSE Protein S100-A6 OS=Mus musculus OX=10090 GN=S100a6 PE=1 SV=3	1	8	8	8	64	10.051	15633000000	11563000000	11603000000	12933000000	8997900000	7439500000	6324600000	7.58733e+09	1.70455	0.0264448
P14115	60S ribosomal protein L27a	Rpl27a	RL27A_MOUSE 60S ribosomal protein L27a OS=Mus musculus OX=10090 GN=Rpl27a PE=1 SV=5	1	5	5	5	31.1	16.605	1975300000	1998100000	2249800000	2074400000	1273000000	1278400000	1623300000	1.39157e+09	1.49069	0.00935053
P14211	Calreticulin	Calr	CALR_MOUSE Calreticulin OS=Mus musculus OX=10090 GN=Calr PE=1 SV=1	1	26	26	26	67.8	47.994	26657000000	27058000000	21245000000	2.49867e+10	17661000000	14992000000	20009000000	17554000000	1.42342	0.0349482
P14602	Heat shock protein beta-1	Hspb1	HSPB1_MOUSE Heat shock protein beta-1 OS=Mus musculus OX=10090 GN=Hspb1 PE=1 SV=3	1	15	15	15	86.6	23.014	5794500000	7020200000	6560900000	6.45853e+09	4098300000	4526400000	4745900000	4.45687e+09	1.44912	0.00779905
P15105	Glutamine synthetase	Glul	GLNA_MOUSE Glutamine synthetase OS=Mus musculus OX=10090 GN=Glul PE=1 SV=6	1	25	25	25	62.2	42.119	18971000000	18150000000	19378000000	18833000000	34088000000	28568000000	32214000000	3.16233e+10	0.595541	0.00152816
P15306	Thrombomodulin	Thbd	TRBM_MOUSE Thrombomodulin OS=Mus musculus OX=10090 GN=Thbd PE=1 SV=1	1	2	2	2	4	61.867	53697000	55496000	76051000	61748000	92456000	103790000	107460000	1.01235e+08	0.609945	0.00959004
P15331	Peripherin	Prph	PERI_MOUSE Peripherin OS=Mus musculus OX=10090 GN=Prph PE=1 SV=2	1	7	2	2	10.1	54.267	33522000	25229000	41287000	33346000	52511000	67268000	72184000	6.39877e+07	0.521132	0.0151142
P15532	Nucleoside diphosphate kinase A	Nme1	NDKA_MOUSE Nucleoside diphosphate kinase A OS=Mus musculus OX=10090 GN=Nme1 PE=1 SV=1	1	12	7	12	83.6	17.208	11877000000	11116000000	9311800000	1.07683e+10	7234700000	7109600000	7649400000	7.33123e+09	1.46882	0.0115278
P16045	Galectin-1	Lgals1	LEG1_MOUSE Galectin-1 OS=Mus musculus OX=10090 GN=Lgals1 PE=1 SV=3	1	16	16	16	94.8	14.866	99926000000	107560000000	134640000000	114042000000	58920000000	58319000000	66617000000	6.12853e+10	1.86084	0.00830715
P16125	L-lactate dehydrogenase B chain	Ldhb	LDHB_MOUSE L-lactate dehydrogenase B chain OS=Mus musculus OX=10090 GN=Ldhb PE=1 SV=2	1	14	13	13	41	36.572	1443800000	1144400000	1269500000	1285900000	2436900000	2320100000	2484000000	2.41367e+09	0.532758	0.000346148
P16546	Spectrin alpha chain, non-erythrocytic 1	Sptan1	SPTN1_MOUSE Spectrin alpha chain, non-erythrocytic 1 OS=Mus musculus OX=10090 GN=Sptan1 PE=1 SV=4	1	196	195	196	72.9	284.59	78542000000	78372000000	90247000000	82387000000	66588000000	60870000000	59286000000	62248000000	1.32353	0.0111376
P16675	Lysosomal protective protein	Ctsa	PPGB_MOUSE Lysosomal protective protein OS=Mus musculus OX=10090 GN=Ctsa PE=1 SV=1	1	5	5	5	14.3	53.844	600370000	433870000	449190000	4.94477e+08	266590000	270120000	285160000	2.73957e+08	1.80495	0.0145309
P17225	Polypyrimidine tract-binding protein 1	Ptbp1	PTBP1_MOUSE Polypyrimidine tract-binding protein 1 OS=Mus musculus OX=10090 GN=Ptbp1 PE=1 SV=2	1	10	9	10	37.2	56.477	471560000	424420000	434720000	4.43567e+08	314900000	395880000	336360000	3.49047e+08	1.27079	0.0283113
P17751	Triosephosphate isomerase	Tpi1	TPIS_MOUSE Triosephosphate isomerase OS=Mus musculus OX=10090 GN=Tpi1 PE=1 SV=4	1	19	19	19	73.2	32.191	36742000000	36316000000	34694000000	3.59173e+10	21491000000	16967000000	21746000000	20068000000	1.78978	0.000692533
P18608	Non-histone chromosomal protein HMG-14	Hmgn1	HMGN1_MOUSE Non-histone chromosomal protein HMG-14 OS=Mus musculus OX=10090 GN=Hmgn1 PE=1 SV=2	1	2	2	2	34.4	10.152	24869000	36001000	38217000	33029000	69582000	67944000	49817000	6.24477e+07	0.528907	0.0176749
P18654	Ribosomal protein S6 kinase alpha-3	Rps6ka3	KS6A3_MOUSE Ribosomal protein S6 kinase alpha-3 OS=Mus musculus OX=10090 GN=Rps6ka3 PE=1 SV=2	8	17	16	17	29.6	83.693	789290000	932950000	811260000	844500000	688900000	709070000	678360000	692110000	1.22018	0.0287396
P19157	Glutathione S-transferase P 1	Gstp1	GSTP1_MOUSE Glutathione S-transferase P 1 OS=Mus musculus OX=10090 GN=Gstp1 PE=1 SV=2;GSTP2_MOUSE Glutathione S-transferase P 2 OS=Mus musculus OX=10090 GN=Gstp2 PE=1 SV=2	2	10	10	10	66.7	23.609	3427100000	5774300000	4623000000	4.60813e+09	6266000000	6681400000	6953500000	6.63363e+09	0.694662	0.0456065
P19536	Cytochrome c oxidase subunit 5B, mitochondrial	Cox5b	COX5B_MOUSE Cytochrome c oxidase subunit 5B, mitochondrial OS=Mus musculus OX=10090 GN=Cox5b PE=1 SV=1	1	7	7	7	43	13.813	2612000000	3068100000	3818500000	3166200000	4797500000	3887600000	4612400000	4432500000	0.714315	0.0475409
P19783	Cytochrome c oxidase subunit 4 isoform 1, mitochondrial	Cox4i1	COX41_MOUSE Cytochrome c oxidase subunit 4 isoform 1, mitochondrial OS=Mus musculus OX=10090 GN=Cox4i1 PE=1 SV=2	1	10	10	10	51.5	19.53	2028500000	2395700000	2225100000	2.21643e+09	3428500000	2882000000	3586100000	3.29887e+09	0.671877	0.0104731
P19973	Lymphocyte-specific protein 1	Lsp1	LSP1_MOUSE Lymphocyte-specific protein 1 OS=Mus musculus OX=10090 GN=Lsp1 PE=1 SV=2	1	8	8	8	42.4	36.713	767490000	772660000	525450000	6.88533e+08	380460000	362940000	319100000	3.54167e+08	1.94409	0.0161174
P20065	Thymosin beta-4	Tmsb4x	TYB4_MOUSE Thymosin beta-4 OS=Mus musculus OX=10090 GN=Tmsb4x PE=1 SV=1	1	6	5	6	50	5.6794	12034000000	11225000000	14511000000	12590000000	7195400000	7160300000	7011500000	7122400000	1.76766	0.00525077
P20108	Thioredoxin-dependent peroxide reductase, mitochondrial	Prdx3	PRDX3_MOUSE Thioredoxin-dependent peroxide reductase, mitochondrial OS=Mus musculus OX=10090 GN=Prdx3 PE=1 SV=1	1	9	9	9	44	28.127	2024500000	2144800000	2133100000	2100800000	3848400000	3340900000	4049700000	3.74633e+09	0.560762	0.00154765
P20352	Tissue factor	F3	TF_MOUSE Tissue factor OS=Mus musculus OX=10090 GN=F3 PE=1 SV=2	1	2	2	2	11.6	32.935	9941700		7018900	8480300		16246000	14824000	15535000	0.545883	0.049187
P21107	Tropomyosin alpha-3 chain	Tpm3	TPM3_MOUSE Tropomyosin alpha-3 chain OS=Mus musculus OX=10090 GN=Tpm3 PE=1 SV=3	1	26	13	13	63.5	32.994	10243000000	8662700000	6689500000	8.53173e+09	5814700000	5074100000	5790600000	5559800000	1.53454	0.0481327
P21278	Guanine nucleotide-binding protein subunit alpha-11	Gna11	GNA11_MOUSE Guanine nucleotide-binding protein subunit alpha-11 OS=Mus musculus OX=10090 GN=Gna11 PE=1 SV=1	1	4	3	3	15.3	42.024	48528000	39858000	39871000	4.27523e+07	56200000	64201000	63517000	61306000	0.69736	0.00860306
P21279	Guanine nucleotide-binding protein G(q) subunit alpha	Gnaq	GNAQ_MOUSE Guanine nucleotide-binding protein G(q) subunit alpha OS=Mus musculus OX=10090 GN=Gnaq PE=1 SV=4	2	7	6	7	27	42.158	478250000	461340000	583260000	5.07617e+08	608710000	884480000	769380000	754190000	0.673062	0.0496613
P21619	Lamin-B2	Lmnb2	LMNB2_MOUSE Lamin-B2 OS=Mus musculus OX=10090 GN=Lmnb2 PE=1 SV=2	1	23	18	18	44.8	67.317	946280000	1127300000	1160300000	1077960000	1655800000	1561200000	1456600000	1.55787e+09	0.691946	0.00548252
P21812	Mast cell protease 4	Mcpt4	MCPT4_MOUSE Mast cell protease 4 OS=Mus musculus OX=10090 GN=Mcpt4 PE=1 SV=1	2	7	7	7	32.5	27.203	336000000	341140000	422870000	366670000	662520000	612750000	613920000	629730000	0.582265	0.00127647
P21845	Tryptase beta-2	Tpsb2	TRYB2_MOUSE Tryptase beta-2 OS=Mus musculus OX=10090 GN=Tpsb2 PE=1 SV=2	1	1	1	1	3.6	30.927	20264000	18320000	16133000	18239000	13492000	9669300	12971000	12044100	1.51435	0.0214759
P24369	Peptidyl-prolyl cis-trans isomerase B	Ppib	PPIB_MOUSE Peptidyl-prolyl cis-trans isomerase B OS=Mus musculus OX=10090 GN=Ppib PE=1 SV=2	1	17	17	17	58.3	23.713	5348100000	4673500000	4845300000	4.95563e+09	3827500000	3604500000	3934000000	3.78867e+09	1.30801	0.0065228
P25976	Nucleolar transcription factor 1	Ubtf	UBF1_MOUSE Nucleolar transcription factor 1 OS=Mus musculus OX=10090 GN=Ubtf PE=1 SV=1	1	4	4	4	8	89.508	48935000	48121000	47211000	48089000	62649000	63492000	82865000	6.96687e+07	0.690253	0.0311079
P26039	Talin-1	Tln1	TLN1_MOUSE Talin-1 OS=Mus musculus OX=10090 GN=Tln1 PE=1 SV=2	1	119	109	119	60.8	269.82	34311000000	27697000000	31374000000	3.11273e+10	22782000000	22284000000	21607000000	2.22243e+10	1.4006	0.0101735
P26041	Moesin	Msn	MOES_MOUSE Moesin OS=Mus musculus OX=10090 GN=Msn PE=1 SV=3	1	54	42	54	75	67.766	29290000000	25226000000	24295000000	2.62703e+10	19476000000	15445000000	18445000000	1.77887e+10	1.4768	0.0122218
P26043	Radixin	Rdx	RADI_MOUSE Radixin OS=Mus musculus OX=10090 GN=Rdx PE=1 SV=3	1	25	13	13	39.5	68.542	1871600000	2023600000	1967500000	1.95423e+09	2093000000	2124900000	2193600000	2.13717e+09	0.914404	0.0266218
P26231	Catenin alpha-1	Ctnna1	CTNA1_MOUSE Catenin alpha-1 OS=Mus musculus OX=10090 GN=Ctnna1 PE=1 SV=1	3	21	21	21	31.1	100.11	857450000	882920000	879050000	873140000	1260000000	987990000	1121500000	1.12316e+09	0.777394	0.0339283
P27546	Microtubule-associated protein 4	Map4	MAP4_MOUSE Microtubule-associated protein 4 OS=Mus musculus OX=10090 GN=Map4 PE=1 SV=3	1	28	28	28	37.9	117.43	7713000000	6908000000	7628300000	7.41643e+09	4297600000	4023800000	3945700000	4.08903e+09	1.81374	0.000274472
P27773	Protein disulfide-isomerase A3	Pdia3	PDIA3_MOUSE Protein disulfide-isomerase A3 OS=Mus musculus OX=10090 GN=Pdia3 PE=1 SV=2	1	45	45	45	68.5	56.678	28762000000	30364000000	27147000000	2.87577e+10	20957000000	18044000000	24495000000	2.11653e+10	1.35872	0.0218887
P28063	Proteasome subunit beta type-8	Psmb8	PSB8_MOUSE Proteasome subunit beta type-8 OS=Mus musculus OX=10090 GN=Psmb8 PE=1 SV=2	1	3	3	3	13.4	30.26	385590000	349650000	334270000	3.56503e+08	278450000	286070000	313980000	2.92833e+08	1.21743	0.0269336
P28271	Cytoplasmic aconitate hydratase	Aco1	ACOC_MOUSE Cytoplasmic aconitate hydratase OS=Mus musculus OX=10090 GN=Aco1 PE=1 SV=3	2	31	31	31	44.4	98.124	2626200000	2865400000	2751400000	2.74767e+09	4574600000	4366100000	5264900000	4735200000	0.580264	0.00208734
P28653	Biglycan	Bgn	PGS1_MOUSE Biglycan OS=Mus musculus OX=10090 GN=Bgn PE=1 SV=1	1	19	18	18	53.9	41.639	11389000000	9605900000	10469000000	1.0488e+10	4917000000	5145900000	6086400000	5383100000	1.94831	0.00123792
P28654	Decorin	Dcn	PGS2_MOUSE Decorin OS=Mus musculus OX=10090 GN=Dcn PE=1 SV=1	1	20	19	20	53.7	39.809	16684000000	16260000000	18263000000	17069000000	30427000000	26394000000	31597000000	2.94727e+10	0.579147	0.00183342
P28656	Nucleosome assembly protein 1-like 1	Nap1l1	NP1L1_MOUSE Nucleosome assembly protein 1-like 1 OS=Mus musculus OX=10090 GN=Nap1l1 PE=1 SV=2	1	16	14	16	47.3	45.345	6090700000	5614700000	5332500000	5679300000	3035500000	3203600000	3729200000	3.32277e+09	1.70921	0.00149791
P29341	Polyadenylate-binding protein 1	Pabpc1	PABP1_MOUSE Polyadenylate-binding protein 1 OS=Mus musculus OX=10090 GN=Pabpc1 PE=1 SV=2	1	20	20	20	39.2	70.67	2518700000	2235300000	2228700000	2.32757e+09	1887000000	1605900000	2046100000	1.84633e+09	1.26064	0.0398647
P30412	Peptidyl-prolyl cis-trans isomerase C	Ppic	PPIC_MOUSE Peptidyl-prolyl cis-trans isomerase C OS=Mus musculus OX=10090 GN=Ppic PE=1 SV=1	1	7	7	7	48.1	22.794	391630000	440580000	393680000	408630000	290440000	203100000	220690000	2.38077e+08	1.71638	0.00538035
P31230	Aminoacyl tRNA synthase complex-interacting multifunctional protein 1	Aimp1	AIMP1_MOUSE Aminoacyl tRNA synthase complex-interacting multifunctional protein 1 OS=Mus musculus OX=10090 GN=Aimp1 PE=1 SV=2	1	9	9	9	40.3	33.997	963240000	973710000	829740000	922230000	621210000	676240000	706710000	6.68053e+08	1.38047	0.00848452
P31324	cAMP-dependent protein kinase type II-beta regulatory subunit	Prkar2b	KAP3_MOUSE cAMP-dependent protein kinase type II-beta regulatory subunit OS=Mus musculus OX=10090 GN=Prkar2b PE=1 SV=3	1	21	18	21	67.5	46.167	4766800000	4885200000	6470000000	5374000000	3855300000	3229900000	3095800000	3.39367e+09	1.58354	0.0294364
P35235	Tyrosine-protein phosphatase non-receptor type 11	Ptpn11	PTN11_MOUSE Tyrosine-protein phosphatase non-receptor type 11 OS=Mus musculus OX=10090 GN=Ptpn11 PE=1 SV=2	1	22	22	22	43.2	68.46	1108700000	1145000000	1196000000	1149900000	859210000	893930000	867150000	873430000	1.31653	0.00054374
P35279	Ras-related protein Rab-6A	Rab6a	RAB6A_MOUSE Ras-related protein Rab-6A OS=Mus musculus OX=10090 GN=Rab6a PE=1 SV=4;RAB6B_MOUSE Ras-related protein Rab-6B OS=Mus musculus OX=10090 GN=Rab6b PE=1 SV=1	3	3	3	3	14.9	23.59	1661700000	1447000000	1227100000	1.44527e+09	872380000	926120000	893990000	8.97497e+08	1.61033	0.0123241
P35922	Synaptic functional regulator FMR1	Fmr1	FMR1_MOUSE Synaptic functional regulator FMR1 OS=Mus musculus OX=10090 GN=Fmr1 PE=1 SV=1	1	13	11	13	24.1	68.988	760250000	905860000	695020000	7.87043e+08	421040000	557860000	555040000	5.11313e+08	1.53926	0.0231046
P35979	60S ribosomal protein L12	Rpl12	RL12_MOUSE 60S ribosomal protein L12 OS=Mus musculus OX=10090 GN=Rpl12 PE=1 SV=2	1	9	9	9	64.8	17.804	5012900000	4556900000	4068600000	4.54613e+09	2722500000	3045300000	3974100000	3247300000	1.39997	0.0487811
P36993	Protein phosphatase 1B	Ppm1b	PPM1B_MOUSE Protein phosphatase 1B OS=Mus musculus OX=10090 GN=Ppm1b PE=1 SV=1	1	6	5	5	24.9	42.795	95196000	96548000	95676000	9.58067e+07	117910000	116700000	103630000	1.12747e+08	0.849752	0.0209892
P37040	NADPH--cytochrome P450 reductase	Por	NCPR_MOUSE NADPH--cytochrome P450 reductase OS=Mus musculus OX=10090 GN=Por PE=1 SV=2	1	36	36	36	54.1	77.043	3576800000	3918900000	4483700000	3.99313e+09	7212500000	7157700000	6646500000	7.00557e+09	0.569994	0.000709724
P37889	Fibulin-2	Fbln2	FBLN2_MOUSE Fibulin-2 OS=Mus musculus OX=10090 GN=Fbln2 PE=1 SV=2	1	7	7	7	9.9	131.83	248800000	184480000	217780000	217020000	121200000	143660000	138140000	1.34333e+08	1.61553	0.0138735
P38647	Stress-70 protein, mitochondrial	Hspa9	GRP75_MOUSE Stress-70 protein, mitochondrial OS=Mus musculus OX=10090 GN=Hspa9 PE=1 SV=3	1	40	40	40	57.9	73.46	14396000000	13165000000	15334000000	1.42983e+10	16537000000	16602000000	19533000000	1.75573e+10	0.81438	0.0496282
P40124	Adenylyl cyclase-associated protein 1	Cap1	CAP1_MOUSE Adenylyl cyclase-associated protein 1 OS=Mus musculus OX=10090 GN=Cap1 PE=1 SV=4	1	29	29	29	78.1	51.564	11295000000	7714200000	7810400000	8.93987e+09	5526300000	4546500000	4892000000	4.98827e+09	1.79218	0.0310955
P40336	Vacuolar protein sorting-associated protein 26A	Vps26a	VP26A_MOUSE Vacuolar protein sorting-associated protein 26A OS=Mus musculus OX=10090 GN=Vps26a PE=1 SV=1	1	8	8	8	33.6	38.113	617150000	567340000	421200000	535230000	337340000	370870000	344260000	3.50823e+08	1.52564	0.0365804
P40338	von Hippel-Lindau disease tumor suppressor	Vhl	VHL_MOUSE von Hippel-Lindau disease tumor suppressor OS=Mus musculus OX=10090 GN=Vhl PE=1 SV=1	1	1	1	1	7.2	20.769	18818000	18910000	15677000	1.78017e+07	11701000	11499000	13774000	1.23247e+07	1.44439	0.0131183
P41216	Long-chain-fatty-acid--CoA ligase 1	Acsl1	ACSL1_MOUSE Long-chain-fatty-acid--CoA ligase 1 OS=Mus musculus OX=10090 GN=Acsl1 PE=1 SV=2	1	47	44	47	62.4	77.951	15927000000	14870000000	14965000000	15254000000	23268000000	20213000000	20420000000	2.13003e+10	0.716139	0.00438536
P42208	Septin-2	Sept2	SEPT2_MOUSE Septin-2 OS=Mus musculus OX=10090 GN=Sept2 PE=1 SV=2	1	17	17	17	56.5	41.525	19554000000	20617000000	19995000000	2.00553e+10	11079000000	11454000000	10399000000	1.09773e+10	1.82698	3.15436e-05
P42932	T-complex protein 1 subunit theta	Cct8	TCPQ_MOUSE T-complex protein 1 subunit theta OS=Mus musculus OX=10090 GN=Cct8 PE=1 SV=3	1	21	21	21	41.6	59.555	1919200000	1669000000	1742600000	1.77693e+09	1989800000	2015900000	2063500000	2.02307e+09	0.878337	0.0334162
P43024	Cytochrome c oxidase subunit 6A1, mitochondrial	Cox6a1	CX6A1_MOUSE Cytochrome c oxidase subunit 6A1, mitochondrial OS=Mus musculus OX=10090 GN=Cox6a1 PE=1 SV=2	1	3	3	3	42.3	12.352	1034200000	1145900000	1123200000	1101100000	1453500000	1341100000	1803100000	1.53257e+09	0.718468	0.039448
P43274	Histone H1.4	Hist1h1e	H14_MOUSE Histone H1.4 OS=Mus musculus OX=10090 GN=Hist1h1e PE=1 SV=2	1	14	5	5	36.1	21.977	7700000000	6292300000	8080400000	7.35757e+09	14759000000	13323000000	9952400000	1.26781e+10	0.580335	0.0251374
P43275	Histone H1.1	Hist1h1a	H11_MOUSE Histone H1.1 OS=Mus musculus OX=10090 GN=Hist1h1a PE=1 SV=2	1	9	6	6	39	21.785	2289400000	1614600000	1662800000	1855600000	1334500000	1018400000	1015600000	1.12283e+09	1.65261	0.0387365
P45376	Aldose reductase	Akr1b1	ALDR_MOUSE Aldose reductase OS=Mus musculus OX=10090 GN=Akr1b1 PE=1 SV=3	1	19	19	19	65.2	35.732	10002000000	7659000000	7912400000	8.52447e+09	6595200000	6192600000	6220500000	6336100000	1.34538	0.0439536
P45591	Cofilin-2	Cfl2	COF2_MOUSE Cofilin-2 OS=Mus musculus OX=10090 GN=Cfl2 PE=1 SV=1	1	8	6	6	54.8	18.709	1288200000	1296400000	1272700000	1.28577e+09	1083400000	1025400000	1217100000	1.10863e+09	1.15978	0.0363032
P46656	Adrenodoxin, mitochondrial	Fdx1	ADX_MOUSE Adrenodoxin, mitochondrial OS=Mus musculus OX=10090 GN=Fdx1 PE=1 SV=1	1	1	1	1	4.8	20.123	66744000	80168000	92380000	79764000	144000000	115680000	134260000	1.31313e+08	0.607433	0.00978704
P46935	E3 ubiquitin-protein ligase NEDD4	Nedd4	NEDD4_MOUSE E3 ubiquitin-protein ligase NEDD4 OS=Mus musculus OX=10090 GN=Nedd4 PE=1 SV=3	3	22	20	22	27.5	102.71	1353800000	1299400000	1568700000	1407300000	1663600000	1650000000	1649100000	1.65423e+09	0.850726	0.0399942
P47740	Fatty aldehyde dehydrogenase	Aldh3a2	AL3A2_MOUSE Fatty aldehyde dehydrogenase OS=Mus musculus OX=10090 GN=Aldh3a2 PE=1 SV=2	1	6	6	6	14.3	53.97	281550000	267120000	283890000	277520000	304470000	310220000	326830000	313840000	0.884272	0.0129766
P47753	F-actin-capping protein subunit alpha-1	Capza1	CAZA1_MOUSE F-actin-capping protein subunit alpha-1 OS=Mus musculus OX=10090 GN=Capza1 PE=1 SV=4	1	11	8	8	57.7	32.939	748490000	973760000	802710000	8.41653e+08	474970000	490820000	505410000	490400000	1.71626	0.00683095
P47754	F-actin-capping protein subunit alpha-2	Capza2	CAZA2_MOUSE F-actin-capping protein subunit alpha-2 OS=Mus musculus OX=10090 GN=Capza2 PE=1 SV=3	1	17	14	17	77.6	32.967	3360500000	3161900000	2592700000	3.03837e+09	1881300000	1940100000	2140000000	1.98713e+09	1.52902	0.0123962
P47757	F-actin-capping protein subunit beta	Capzb	CAPZB_MOUSE F-actin-capping protein subunit beta OS=Mus musculus OX=10090 GN=Capzb PE=1 SV=3	1	16	16	16	52	31.345	5783700000	4746800000	4699400000	5.07663e+09	3223900000	3497500000	3155300000	3.29223e+09	1.542	0.00841914
P47791	Glutathione reductase, mitochondrial	Gsr	GSHR_MOUSE Glutathione reductase, mitochondrial OS=Mus musculus OX=10090 GN=Gsr PE=1 SV=3	1	9	9	9	29.6	53.662	562830000	646600000	741290000	650240000	989530000	882740000	995550000	955940000	0.68021	0.00843914
P47962	60S ribosomal protein L5	Rpl5	RL5_MOUSE 60S ribosomal protein L5 OS=Mus musculus OX=10090 GN=Rpl5 PE=1 SV=3	1	13	13	13	41.1	34.4	3222600000	3130200000	3084400000	3.14573e+09	2466800000	2583600000	2472300000	2.50757e+09	1.2545	0.000330625
P47963	60S ribosomal protein L13	Rpl13	RL13_MOUSE 60S ribosomal protein L13 OS=Mus musculus OX=10090 GN=Rpl13 PE=1 SV=3	1	11	11	11	50.2	24.305	4290100000	3958100000	4021700000	4.08997e+09	3481900000	3354000000	3816400000	3.55077e+09	1.15186	0.0346088
P48024	Eukaryotic translation initiation factor 1	Eif1	EIF1_MOUSE Eukaryotic translation initiation factor 1 OS=Mus musculus OX=10090 GN=Eif1 PE=1 SV=2;EIF1B_MOUSE Eukaryotic translation initiation factor 1b OS=Mus musculus OX=10090 GN=Eif1b PE=1 SV=2	2	9	9	9	81.4	12.746	363790000	449870000	403600000	4.05753e+08	318740000	326660000	297970000	3.14457e+08	1.29033	0.0255596
P48758	Carbonyl reductase [NADPH] 1	Cbr1	CBR1_MOUSE Carbonyl reductase [NADPH] 1 OS=Mus musculus OX=10090 GN=Cbr1 PE=1 SV=3	1	17	16	17	64.3	30.641	2166800000	2731800000	2621400000	2.50667e+09	3429500000	3128800000	4083300000	3547200000	0.706661	0.0345917
P48771	Cytochrome c oxidase subunit 7A2, mitochondrial	Cox7a2	CX7A2_MOUSE Cytochrome c oxidase subunit 7A2, mitochondrial OS=Mus musculus OX=10090 GN=Cox7a2 PE=1 SV=2	1	2	2	2	27.7	9.2908	487980000	644430000	457800000	530070000	1220800000	777740000	1070300000	1.02295e+09	0.51818	0.0257627
P48962	ADP/ATP translocase 1	Slc25a4	ADT1_MOUSE ADP/ATP translocase 1 OS=Mus musculus OX=10090 GN=Slc25a4 PE=1 SV=4	1	18	8	8	57	32.904	471090000	463300000	640670000	525020000	852410000	978780000	774910000	868700000	0.604374	0.014332
P50136	2-oxoisovalerate dehydrogenase subunit alpha, mitochondrial	Bckdha	ODBA_MOUSE 2-oxoisovalerate dehydrogenase subunit alpha, mitochondrial OS=Mus musculus OX=10090 GN=Bckdha PE=1 SV=1	1	8	8	8	27.4	50.37	394040000	477070000	511130000	4.60747e+08	773920000	943270000	706600000	807930000	0.57028	0.0114987
P50247	Adenosylhomocysteinase	Ahcy	SAHH_MOUSE Adenosylhomocysteinase OS=Mus musculus OX=10090 GN=Ahcy PE=1 SV=3	1	13	13	13	35.9	47.688	1062500000	1156000000	1149400000	1.12263e+09	1682300000	1512600000	1470000000	1.55497e+09	0.721966	0.00377395
P50544	Very long-chain specific acyl-CoA dehydrogenase, mitochondrial	Acadvl	ACADV_MOUSE Very long-chain specific acyl-CoA dehydrogenase, mitochondrial OS=Mus musculus OX=10090 GN=Acadvl PE=1 SV=3	1	28	28	28	48.6	70.875	2933200000	2877700000	3101900000	2.97093e+09	4935900000	4954600000	5447900000	5112800000	0.581078	0.000289959
P51660	Peroxisomal multifunctional enzyme type 2	Hsd17b4	DHB4_MOUSE Peroxisomal multifunctional enzyme type 2 OS=Mus musculus OX=10090 GN=Hsd17b4 PE=1 SV=3	1	29	29	29	51	79.481	12247000000	11907000000	13564000000	1.25727e+10	7484900000	7168100000	8073500000	7575500000	1.65965	0.00093756
P51859	Hepatoma-derived growth factor	Hdgf	HDGF_MOUSE Hepatoma-derived growth factor OS=Mus musculus OX=10090 GN=Hdgf PE=1 SV=2	1	10	10	10	57	26.268	2116800000	1832800000	1597700000	1849100000	2881500000	2457000000	2573400000	2637300000	0.701134	0.0159443
P51881	ADP/ATP translocase 2	Slc25a5	ADT2_MOUSE ADP/ATP translocase 2 OS=Mus musculus OX=10090 GN=Slc25a5 PE=1 SV=3	2	20	10	20	59.4	32.931	6847500000	5090300000	4984000000	5640600000	12492000000	9911000000	11428000000	11277000000	0.500186	0.00423929
P52503	NADH dehydrogenase [ubiquinone] iron-sulfur protein 6, mitochondrial	Ndufs6	NDUS6_MOUSE NADH dehydrogenase [ubiquinone] iron-sulfur protein 6, mitochondrial OS=Mus musculus OX=10090 GN=Ndufs6 PE=1 SV=2	1	6	6	6	64.7	13.02	1058200000	1260700000	1623800000	1.31423e+09	2290600000	2281700000	2508000000	2360100000	0.556855	0.0044773
P52825	Carnitine O-palmitoyltransferase 2, mitochondrial	Cpt2	CPT2_MOUSE Carnitine O-palmitoyltransferase 2, mitochondrial OS=Mus musculus OX=10090 GN=Cpt2 PE=1 SV=2	1	25	25	25	50.3	73.98	2181900000	2051700000	2801200000	2.34493e+09	3339300000	3475800000	4086400000	3.63383e+09	0.645306	0.0167501
P53994	Ras-related protein Rab-2A	Rab2a	RAB2A_MOUSE Ras-related protein Rab-2A OS=Mus musculus OX=10090 GN=Rab2a PE=1 SV=1;RAB2B_MOUSE Ras-related protein Rab-2B OS=Mus musculus OX=10090 GN=Rab2b PE=1 SV=1	2	8	8	8	38.7	23.547	1156200000	1144600000	948580000	1.08313e+09	596850000	641450000	654370000	630890000	1.71682	0.00288983
P54071	Isocitrate dehydrogenase [NADP], mitochondrial	Idh2	IDHP_MOUSE Isocitrate dehydrogenase [NADP], mitochondrial OS=Mus musculus OX=10090 GN=Idh2 PE=1 SV=3	1	23	22	22	49.8	50.906	3351500000	4013000000	4046600000	3803700000	4625600000	5048600000	4987200000	4.88713e+09	0.778309	0.0144271
P54310	Hormone-sensitive lipase	Lipe	LIPS_MOUSE Hormone-sensitive lipase OS=Mus musculus OX=10090 GN=Lipe PE=1 SV=2	1	42	42	42	70.5	83.347	9224100000	10931000000	14134000000	11429700000	18017000000	16427000000	15924000000	1.67893e+10	0.680772	0.0270036
P55302	Alpha-2-macroglobulin receptor-associated protein	Lrpap1	AMRP_MOUSE Alpha-2-macroglobulin receptor-associated protein OS=Mus musculus OX=10090 GN=Lrpap1 PE=1 SV=1	1	15	15	15	41.7	42.215	2247200000	2168200000	2229900000	2215100000	2665400000	2599200000	2741400000	2.66867e+09	0.83004	0.000675468
P56135	ATP synthase subunit f, mitochondrial	Atp5mf	ATPK_MOUSE ATP synthase subunit f, mitochondrial OS=Mus musculus OX=10090 GN=Atp5mf PE=1 SV=3	1	6	6	6	38.6	10.344	614640000	584490000	593270000	5.97467e+08	974130000	769960000	1122200000	955430000	0.625338	0.0250727
P56382	ATP synthase subunit epsilon, mitochondrial	Atp5f1e	ATP5E_MOUSE ATP synthase subunit epsilon, mitochondrial OS=Mus musculus OX=10090 GN=Atp5f1e PE=1 SV=2	1	3	3	3	44.2	5.8378	1697800000	1980400000	2658000000	2.11207e+09	3308000000	3190300000	3264400000	3.25423e+09	0.649021	0.0163981
P57759	Endoplasmic reticulum resident protein 29	Erp29	ERP29_MOUSE Endoplasmic reticulum resident protein 29 OS=Mus musculus OX=10090 GN=Erp29 PE=1 SV=2	1	13	13	13	56.9	28.823	1641700000	1710200000	1544700000	1632200000	1184900000	1100100000	1095200000	1.12673e+09	1.44861	0.000843137
P57776	Elongation factor 1-delta	Eef1d	EF1D_MOUSE Elongation factor 1-delta OS=Mus musculus OX=10090 GN=Eef1d PE=1 SV=3	1	16	15	16	62.3	31.293	8071100000	7273300000	7752700000	7.69903e+09	6451400000	5751300000	5177300000	5.79333e+09	1.32895	0.0118937
P57780	Alpha-actinin-4	Actn4	ACTN4_MOUSE Alpha-actinin-4 OS=Mus musculus OX=10090 GN=Actn4 PE=1 SV=1	1	70	47	70	78.7	104.98	32910000000	31219000000	30652000000	3.15937e+10	23815000000	20693000000	22396000000	2.23013e+10	1.41667	0.00118777
P58281	Dynamin-like 120 kDa protein, mitochondrial	Opa1	OPA1_MOUSE Dynamin-like 120 kDa protein, mitochondrial OS=Mus musculus OX=10090 GN=Opa1 PE=1 SV=1	1	23	23	23	25.7	111.34	545450000	646190000	628990000	6.06877e+08	991070000	1203100000	923280000	1039150000	0.584013	0.00857461
P60710	Actin, cytoplasmic 1	Actb	ACTB_MOUSE Actin, cytoplasmic 1 OS=Mus musculus OX=10090 GN=Actb PE=1 SV=1	1	34	3	34	86.4	41.736	365970000000	301740000000	262640000000	3.10117e+11	226800000000	193290000000	223540000000	2.14543e+11	1.44547	0.0403027
P60843	Eukaryotic initiation factor 4A-I	Eif4a1	IF4A1_MOUSE Eukaryotic initiation factor 4A-I OS=Mus musculus OX=10090 GN=Eif4a1 PE=1 SV=1	1	20	11	20	52.2	46.153	7454900000	6117100000	5506600000	6.35953e+09	4313400000	4028100000	4804200000	4381900000	1.45132	0.0329595
P60867	40S ribosomal protein S20	Rps20	RS20_MOUSE 40S ribosomal protein S20 OS=Mus musculus OX=10090 GN=Rps20 PE=1 SV=1	1	5	5	5	31.1	13.373	4312100000	4486400000	3706900000	4.16847e+09	3448500000	2930700000	3397700000	3.25897e+09	1.27908	0.0342524
P61089	Ubiquitin-conjugating enzyme E2 N	Ube2n	UBE2N_MOUSE Ubiquitin-conjugating enzyme E2 N OS=Mus musculus OX=10090 GN=Ube2n PE=1 SV=1	2	10	10	10	61.2	17.138	2534700000	3749100000	3587400000	3290400000	1812500000	2431300000	1974500000	2.07277e+09	1.58744	0.0452037
P61164	Alpha-centractin	Actr1a	ACTZ_MOUSE Alpha-centractin OS=Mus musculus OX=10090 GN=Actr1a PE=1 SV=1	1	13	6	13	57.7	42.613	1783600000	2065900000	1903200000	1.91757e+09	1441300000	1361900000	1349700000	1384300000	1.38522	0.00354484
P61166	Transmembrane protein 258	Tmem258	TM258_MOUSE Transmembrane protein 258 OS=Mus musculus OX=10090 GN=Tmem258 PE=1 SV=1	1	1	1	1	10.1	9.0788	10119000	8670700	6922300	8.57067e+06	14238000	12844000	17603000	14895000	0.575406	0.0200051
P61202	COP9 signalosome complex subunit 2	Cops2	CSN2_MOUSE COP9 signalosome complex subunit 2 OS=Mus musculus OX=10090 GN=Cops2 PE=1 SV=1	1	7	7	7	15.8	51.596	345950000	341710000	308060000	3.31907e+08	373930000	419670000	403350000	3.98983e+08	0.831881	0.0202345
P61939	Thyroxine-binding globulin	Serpina7	THBG_MOUSE Thyroxine-binding globulin OS=Mus musculus OX=10090 GN=Serpina7 PE=2 SV=1	1	1	1	1	4.5	47.052	14992000	17892000	11976000	1.49533e+07	20047000	21515000	27760000	2.31073e+07	0.647125	0.0490399
P62071	Ras-related protein R-Ras2	Rras2	RRAS2_MOUSE Ras-related protein R-Ras2 OS=Mus musculus OX=10090 GN=Rras2 PE=1 SV=1	1	5	2	2	27.5	23.399	460840000	552810000	444150000	4.85933e+08	382530000	319590000	341300000	3.47807e+08	1.39714	0.0230036
P62196	26S proteasome regulatory subunit 8	Psmc5	PRS8_MOUSE 26S proteasome regulatory subunit 8 OS=Mus musculus OX=10090 GN=Psmc5 PE=1 SV=1	1	18	18	18	53	45.626	950570000	946350000	935360000	9.44093e+08	749800000	867300000	821430000	8.12843e+08	1.16147	0.0190129
P62264	40S ribosomal protein S14	Rps14	RS14_MOUSE 40S ribosomal protein S14 OS=Mus musculus OX=10090 GN=Rps14 PE=1 SV=3	1	11	11	11	70.2	16.273	3151000000	2705600000	2962700000	2.93977e+09	2546900000	2363900000	2578900000	2.49657e+09	1.17752	0.0381176
P62301	40S ribosomal protein S13	Rps13	RS13_MOUSE 40S ribosomal protein S13 OS=Mus musculus OX=10090 GN=Rps13 PE=1 SV=2	1	12	12	12	51.7	17.222	2491600000	2056100000	2088700000	2.21213e+09	1732500000	1710900000	1793400000	1745600000	1.26726	0.0304846
P62500	TSC22 domain family protein 1	Tsc22d1	T22D1_MOUSE TSC22 domain family protein 1 OS=Mus musculus OX=10090 GN=Tsc22d1 PE=1 SV=2	1	2	2	2	2.1	109.81	560950000	479240000	504150000	514780000	323140000	344770000	379320000	3.49077e+08	1.47469	0.00475411
P62746	Rho-related GTP-binding protein RhoB	Rhob	RHOB_MOUSE Rho-related GTP-binding protein RhoB OS=Mus musculus OX=10090 GN=Rhob PE=1 SV=1	1	3	1	1	19.4	22.123	23720000	18570000	15573000	1.92877e+07	31259000	40856000		36057500	0.534914	0.0378961
P62821	Ras-related protein Rab-1A	Rab1A	RAB1A_MOUSE Ras-related protein Rab-1A OS=Mus musculus OX=10090 GN=Rab1A PE=1 SV=3	2	15	9	15	75.1	22.677	1624200000	1854100000	2179700000	1886000000	1149700000	845360000	1486100000	1.16039e+09	1.62532	0.0416732
P62889	60S ribosomal protein L30	Rpl30	RL30_MOUSE 60S ribosomal protein L30 OS=Mus musculus OX=10090 GN=Rpl30 PE=1 SV=2	1	5	5	5	59.1	12.784	3164500000	3089200000	2702500000	2985400000	2407400000	2344500000	2397100000	2383000000	1.25279	0.0140212
P63001	Ras-related C3 botulinum toxin substrate 1	Rac1	RAC1_MOUSE Ras-related C3 botulinum toxin substrate 1 OS=Mus musculus OX=10090 GN=Rac1 PE=1 SV=1;RAC3_MOUSE Ras-related C3 botulinum toxin substrate 3 OS=Mus musculus OX=10090 GN=Rac3 PE=1 SV=1	2	9	4	9	45.3	21.45	2535900000	2193300000	2176400000	2.30187e+09	3453700000	3111900000	2910600000	3.15873e+09	0.728731	0.0121803
P63017	Heat shock cognate 71 kDa protein	Hspa8	HSP7C_MOUSE Heat shock cognate 71 kDa protein OS=Mus musculus OX=10090 GN=Hspa8 PE=1 SV=1	1	47	33	45	65.9	70.87	65434000000	64274000000	55445000000	6.17177e+10	45844000000	41101000000	45197000000	4.40473e+10	1.40117	0.0071374
P63028	Translationally-controlled tumor protein	Tpt1	TCTP_MOUSE Translationally-controlled tumor protein OS=Mus musculus OX=10090 GN=Tpt1 PE=1 SV=1	1	8	8	8	34.9	19.462	8543500000	7034700000	5672000000	7083400000	4138600000	4662000000	3986900000	4262500000	1.66179	0.0298589
P63038	60 kDa heat shock protein, mitochondrial	Hspd1	CH60_MOUSE 60 kDa heat shock protein, mitochondrial OS=Mus musculus OX=10090 GN=Hspd1 PE=1 SV=1	1	41	41	41	68.9	60.955	15086000000	16448000000	17077000000	1.62037e+10	19721000000	20097000000	20366000000	2.00613e+10	0.807706	0.00332976
P63094	Guanine nucleotide-binding protein G(s) subunit alpha isoforms short	Gnas	GNAS2_MOUSE Guanine nucleotide-binding protein G(s) subunit alpha isoforms short OS=Mus musculus OX=10090 GN=Gnas PE=1 SV=1;GNAS1_MOUSE Guanine nucleotide-binding protein G(s) subunit alpha isoforms XLas OS=Mus musculus OX=10090 GN=Gnas PE=1 SV=1	3	9	8	8	24.6	45.663	629690000	576570000	645170000	6.17143e+08	958230000	1078800000	949170000	995400000	0.619995	0.00125892
P63242	Eukaryotic translation initiation factor 5A-1	Eif5a	IF5A1_MOUSE Eukaryotic translation initiation factor 5A-1 OS=Mus musculus OX=10090 GN=Eif5a PE=1 SV=2;IF5A2_MOUSE Eukaryotic translation initiation factor 5A-2 OS=Mus musculus OX=10090 GN=Eif5a2 PE=1 SV=3	2	18	18	18	88.3	16.832	10570000000	9195100000	8538900000	9.43467e+09	6726900000	6305400000	7215300000	6749200000	1.39789	0.0147505
P63325	40S ribosomal protein S10	Rps10	RS10_MOUSE 40S ribosomal protein S10 OS=Mus musculus OX=10090 GN=Rps10 PE=1 SV=1	1	6	6	6	39.4	18.916	1260100000	992610000	1311700000	1.18814e+09	678870000	808650000	839050000	7.75523e+08	1.53205	0.0201763
P67778	Prohibitin	Phb	PHB_MOUSE Prohibitin OS=Mus musculus OX=10090 GN=Phb PE=1 SV=1	1	15	15	15	72.1	29.82	2589500000	2536000000	2335000000	2.48683e+09	3046900000	2847600000	3461600000	3118700000	0.797394	0.0325372
P68037	Ubiquitin-conjugating enzyme E2 L3	Ube2l3	UB2L3_MOUSE Ubiquitin-conjugating enzyme E2 L3 OS=Mus musculus OX=10090 GN=Ube2l3 PE=1 SV=1	1	12	12	12	75.3	17.861	2739200000	2218900000	3112200000	2690100000	1637600000	1505900000	1891400000	1678300000	1.60287	0.0231781
P68254	14-3-3 protein theta	Ywhaq	1433T_MOUSE 14-3-3 protein theta OS=Mus musculus OX=10090 GN=Ywhaq PE=1 SV=1	1	20	13	13	79.6	27.778	10209000000	10244000000	11914000000	10789000000	8683700000	8179200000	6606400000	7823100000	1.37912	0.024333
P68372	Tubulin beta-4B chain	Tubb4b	TBB4B_MOUSE Tubulin beta-4B chain OS=Mus musculus OX=10090 GN=Tubb4b PE=1 SV=1	1	35	2	35	83.1	49.83	54426000000	55850000000	57654000000	5.59767e+10	34310000000	31979000000	33204000000	3.31643e+10	1.68786	3.8275e-05
P70122	Ribosome maturation protein SBDS	Sbds	SBDS_MOUSE Ribosome maturation protein SBDS OS=Mus musculus OX=10090 GN=Sbds PE=1 SV=4	1	12	12	12	39.2	28.78	1381200000	1306500000	1316500000	1.33473e+09	922850000	797170000	926820000	882280000	1.51282	0.000739855
P70290	55 kDa erythrocyte membrane protein	Mpp1	EM55_MOUSE 55 kDa erythrocyte membrane protein OS=Mus musculus OX=10090 GN=Mpp1 PE=1 SV=1	1	20	20	20	56.2	52.227	2064300000	2112800000	2368700000	2.18193e+09	1950900000	1702000000	1645400000	1766100000	1.23545	0.035399
P70452	Syntaxin-4	Stx4	STX4_MOUSE Syntaxin-4 OS=Mus musculus OX=10090 GN=Stx4 PE=1 SV=1	1	3	3	3	15.4	34.165	192070000	150710000	133260000	158680000	250140000	246360000	249390000	248630000	0.638217	0.00675908
P83741	Serine/threonine-protein kinase WNK1	Wnk1	WNK1_MOUSE Serine/threonine-protein kinase WNK1 OS=Mus musculus OX=10090 GN=Wnk1 PE=1 SV=2	1	3	3	3	1.7	250.93	59675000	62778000	62442000	6.16317e+07	56228000		56725000	56476500	1.09128	0.0276608
P84104	Serine/arginine-rich splicing factor 3	Srsf3	SRSF3_MOUSE Serine/arginine-rich splicing factor 3 OS=Mus musculus OX=10090 GN=Srsf3 PE=1 SV=1	1	5	4	4	30.5	19.329	336860000	313810000	161150000	2.70607e+08	454270000	427410000	482620000	4.54767e+08	0.595045	0.0326213
P84228	Histone H3.2	Hist1h3b	H32_MOUSE Histone H3.2 OS=Mus musculus OX=10090 GN=Hist1h3b PE=1 SV=2	1	9	2	9	58.8	15.388	72493000000	75537000000	65795000000	71275000000	79903000000	87012000000	79776000000	8.22303e+10	0.866773	0.0428895
P97298	Pigment epithelium-derived factor	Serpinf1	PEDF_MOUSE Pigment epithelium-derived factor OS=Mus musculus OX=10090 GN=Serpinf1 PE=1 SV=2	2	12	12	12	35.7	46.233	571380000	497440000	541010000	536610000	237700000	281790000	307720000	2.75737e+08	1.9461	0.000918575
P97429	Annexin A4	Anxa4	ANXA4_MOUSE Annexin A4 OS=Mus musculus OX=10090 GN=Anxa4 PE=1 SV=4	1	20	20	20	57.4	35.915	4049100000	3388300000	2844800000	3427400000	2148200000	2045300000	2554600000	2.24937e+09	1.52372	0.0366021
P97447	Four and a half LIM domains protein 1	Fhl1	FHL1_MOUSE Four and a half LIM domains protein 1 OS=Mus musculus OX=10090 GN=Fhl1 PE=1 SV=3	1	22	22	22	72.9	31.888	6757900000	6993800000	7511900000	7.08787e+09	5632600000	4400300000	4856100000	4963000000	1.42814	0.00737268
P97450	ATP synthase-coupling factor 6, mitochondrial	Atp5pf	ATP5J_MOUSE ATP synthase-coupling factor 6, mitochondrial OS=Mus musculus OX=10090 GN=Atp5pf PE=1 SV=1	1	9	9	9	55.6	12.496	2540100000	3080400000	2659700000	2.76007e+09	5266100000	4833100000	4723300000	4.94083e+09	0.558624	0.000726028
P97807	Fumarate hydratase, mitochondrial	Fh	FUMH_MOUSE Fumarate hydratase, mitochondrial OS=Mus musculus OX=10090 GN=Fh PE=1 SV=3	1	23	23	23	51.7	54.356	2255500000	1937100000	2543700000	2.24543e+09	3271600000	3720800000	3287900000	3.42677e+09	0.655263	0.00667783
P97825	Jupiter microtubule associated homolog 1	Jpt1	JUPI1_MOUSE Jupiter microtubule associated homolog 1 OS=Mus musculus OX=10090 GN=Jpt1 PE=1 SV=3	1	1	1	1	9.7	16.08	49188000	70317000	59097000	59534000	24079000	32450000	45640000	3.40563e+07	1.7481	0.043663
P97930	Thymidylate kinase	Dtymk	KTHY_MOUSE Thymidylate kinase OS=Mus musculus OX=10090 GN=Dtymk PE=1 SV=2	1	2	2	2	9	23.914	19306000	18929000	14991000	17742000	24701000	25530000	23059000	24430000	0.726238	0.0127517
P99024	Tubulin beta-5 chain	Tubb5	TBB5_MOUSE Tubulin beta-5 chain OS=Mus musculus OX=10090 GN=Tubb5 PE=1 SV=1	1	32	6	7	79.1	49.67	6122000000	8544300000	6397000000	7021100000	4951200000	4577100000	3973600000	4.50063e+09	1.56002	0.0367475
P99029	Peroxiredoxin-5, mitochondrial	Prdx5	PRDX5_MOUSE Peroxiredoxin-5, mitochondrial OS=Mus musculus OX=10090 GN=Prdx5 PE=1 SV=2	1	13	13	13	56.7	21.897	9701300000	10879000000	12283000000	1.09544e+10	7002100000	5466500000	7640900000	6.70317e+09	1.63422	0.0125518
Q00519	Xanthine dehydrogenase/oxidase	Xdh	XDH_MOUSE Xanthine dehydrogenase/oxidase OS=Mus musculus OX=10090 GN=Xdh PE=1 SV=5	3	25	25	25	28.4	146.56	1978100000	2015800000	2016400000	2.00343e+09	2695000000	2728700000	2343700000	2.58913e+09	0.773785	0.00908488
Q01730	Ras suppressor protein 1	Rsu1	RSU1_MOUSE Ras suppressor protein 1 OS=Mus musculus OX=10090 GN=Rsu1 PE=1 SV=3	1	11	11	11	56	31.55	1561200000	1832900000	1398400000	1597500000	1310800000	1028300000	1190600000	1.17657e+09	1.35776	0.0493099
Q02248	Catenin beta-1	Ctnnb1	CTNB1_MOUSE Catenin beta-1 OS=Mus musculus OX=10090 GN=Ctnnb1 PE=1 SV=1	1	7	6	7	14	85.47	157390000	179600000	132010000	1.56333e+08	252010000	249620000	249540000	250390000	0.624359	0.00240398
Q03265	ATP synthase subunit alpha, mitochondrial	Atp5f1a	ATPA_MOUSE ATP synthase subunit alpha, mitochondrial OS=Mus musculus OX=10090 GN=Atp5f1a PE=1 SV=1	1	38	38	38	63.3	59.752	32876000000	33867000000	36463000000	34402000000	49366000000	42845000000	53615000000	4.86087e+10	0.707734	0.0127199
Q03311	Cholinesterase	Bche	CHLE_MOUSE Cholinesterase OS=Mus musculus OX=10090 GN=Bche PE=1 SV=2	1	7	7	7	12.3	68.461	88059000	75163000	149320000	1.04181e+08	173540000	204020000	203880000	1.93813e+08	0.537531	0.0231174
Q04750	DNA topoisomerase 1	Top1	TOP1_MOUSE DNA topoisomerase 1 OS=Mus musculus OX=10090 GN=Top1 PE=1 SV=2	1	6	6	6	10.7	90.875	163520000	171980000	156930000	1.64143e+08	199780000	267390000	214300000	2.27157e+08	0.7226	0.0399467
Q05117	Tartrate-resistant acid phosphatase type 5	Acp5	PPA5_MOUSE Tartrate-resistant acid phosphatase type 5 OS=Mus musculus OX=10090 GN=Acp5 PE=1 SV=2	1	3	3	3	21.4	36.807	209010000	224440000	225670000	2.19707e+08	306760000	306200000	265240000	2.92733e+08	0.750535	0.00776629
Q05793	Basement membrane-specific heparan sulfate proteoglycan core protein	Hspg2	PGBM_MOUSE Basement membrane-specific heparan sulfate proteoglycan core protein OS=Mus musculus OX=10090 GN=Hspg2 PE=1 SV=1	1	145	145	145	50.5	398.29	75869000000	79333000000	86795000000	8.06657e+10	57766000000	48929000000	55970000000	5.42217e+10	1.4877	0.00325993
Q05816	Fatty acid-binding protein 5	Fabp5	FABP5_MOUSE Fatty acid-binding protein 5 OS=Mus musculus OX=10090 GN=Fabp5 PE=1 SV=3	1	17	17	17	88.1	15.137	33390000000	27380000000	20973000000	2.72477e+10	16538000000	12114000000	15763000000	14805000000	1.84044	0.0315592
Q05D44	Eukaryotic translation initiation factor 5B	Eif5b	IF2P_MOUSE Eukaryotic translation initiation factor 5B OS=Mus musculus OX=10090 GN=Eif5b PE=1 SV=2	1	10	10	10	12	137.61	341210000	382810000	273840000	332620000	229930000	249660000	219540000	2.33043e+08	1.42729	0.0391007
Q07076	Annexin A7	Anxa7	ANXA7_MOUSE Annexin A7 OS=Mus musculus OX=10090 GN=Anxa7 PE=1 SV=2	1	13	12	12	28.1	49.925	2158400000	2100200000	1910000000	2056200000	1203900000	1334400000	1807800000	1448700000	1.41934	0.0374721
Q07417	Short-chain specific acyl-CoA dehydrogenase, mitochondrial	Acads	ACADS_MOUSE Short-chain specific acyl-CoA dehydrogenase, mitochondrial OS=Mus musculus OX=10090 GN=Acads PE=1 SV=2	1	19	19	19	56.6	44.889	3023600000	3223000000	3496900000	3.24783e+09	4069000000	3528600000	4081500000	3.89303e+09	0.834268	0.0474239
Q08481	Platelet endothelial cell adhesion molecule	Pecam1	PECA1_MOUSE Platelet endothelial cell adhesion molecule OS=Mus musculus OX=10090 GN=Pecam1 PE=1 SV=1	1	5	5	5	12.4	81.262	334860000	328940000	403500000	3.55767e+08	454390000	500060000	471660000	475370000	0.748399	0.0119877
Q08879	Fibulin-1	Fbln1	FBLN1_MOUSE Fibulin-1 OS=Mus musculus OX=10090 GN=Fbln1 PE=1 SV=2	2	12	12	12	23.5	78.032	315760000	311580000	383310000	3.36883e+08	574950000	627850000	502440000	5.68413e+08	0.592673	0.00582244
Q11136	Xaa-Pro dipeptidase	Pepd	PEPD_MOUSE Xaa-Pro dipeptidase OS=Mus musculus OX=10090 GN=Pepd PE=1 SV=3	1	11	11	11	27	55.028	402460000	292650000	266860000	3.20657e+08	198090000	181340000	184780000	188070000	1.70499	0.0340075
Q2TPA8	Hydroxysteroid dehydrogenase-like protein 2	Hsdl2	HSDL2_MOUSE Hydroxysteroid dehydrogenase-like protein 2 OS=Mus musculus OX=10090 GN=Hsdl2 PE=1 SV=1	1	18	18	18	50.8	54.208	3014700000	3124400000	4402700000	3.51393e+09	2315900000	2205500000	2221200000	2.24753e+09	1.56346	0.0471483
Q3TA38	Transmembrane protein 120B	Tmem120b	T120B_MOUSE Transmembrane protein 120B OS=Mus musculus OX=10090 GN=Tmem120b PE=2 SV=1	1	2	2	2	10.6	40.406	102030000	89621000	92485000	94712000	224930000	145030000	191110000	1.87023e+08	0.506418	0.0170272
Q3TC72	Fumarylacetoacetate hydrolase domain-containing protein 2A	Fahd2	FAHD2_MOUSE Fumarylacetoacetate hydrolase domain-containing protein 2A OS=Mus musculus OX=10090 GN=Fahd2 PE=1 SV=1	1	8	8	8	41.5	34.69	49326000	108200000	136120000	97882000	164210000	186280000	194530000	1.81673e+08	0.53878	0.0366466
Q3TCN2	Putative phospholipase B-like 2	Plbd2	PLBL2_MOUSE Putative phospholipase B-like 2 OS=Mus musculus OX=10090 GN=Plbd2 PE=1 SV=2	1	5	5	5	12.5	66.289	107070000	140760000	111570000	119800000	94289000	72393000	85648000	84110000	1.42433	0.0443732
Q3TEA8	Heterochromatin protein 1-binding protein 3	Hp1bp3	HP1B3_MOUSE Heterochromatin protein 1-binding protein 3 OS=Mus musculus OX=10090 GN=Hp1bp3 PE=1 SV=1	1	10	10	10	21.7	60.866	549690000	487930000	670640000	569420000	836110000	899590000	786590000	8.40763e+08	0.677266	0.0124663
Q3TGW2	Endonuclease/exonuclease/phosphatase family domain-containing protein 1	Eepd1	EEPD1_MOUSE Endonuclease/exonuclease/phosphatase family domain-containing protein 1 OS=Mus musculus OX=10090 GN=Eepd1 PE=1 SV=1	1	11	11	11	24.1	62.953	171820000	299300000	296280000	255800000	426750000	531800000	455030000	4.71193e+08	0.542877	0.0147533
Q3THE2	Myosin regulatory light chain 12B	Myl12b	ML12B_MOUSE Myosin regulatory light chain 12B OS=Mus musculus OX=10090 GN=Myl12b PE=1 SV=2	1	9	4	4	62.2	19.779	1736200000	2043400000	2224500000	2.00137e+09	1576200000	892670000	1416400000	1295090000	1.54535	0.0480448
Q3TJZ6	Protein FAM98A	Fam98a	FA98A_MOUSE Protein FAM98A OS=Mus musculus OX=10090 GN=Fam98a PE=1 SV=1	1	2	2	2	5.8	55.055	53785000	42148000	42863000	4.62653e+07	21286000	29721000	30031000	2.70127e+07	1.71273	0.0152333
Q3TMH2	Secernin-3	Scrn3	SCRN3_MOUSE Secernin-3 OS=Mus musculus OX=10090 GN=Scrn3 PE=1 SV=1	1	2	2	2	7.7	47.661	60801000		44832000	52816500	24522000	29563000	31865000	28650000	1.84351	0.0348901
Q3UHX2	28 kDa heat- and acid-stable phosphoprotein	Pdap1	HAP28_MOUSE 28 kDa heat- and acid-stable phosphoprotein OS=Mus musculus OX=10090 GN=Pdap1 PE=1 SV=1	1	4	4	4	22.7	20.605	579740000	600080000	473460000	5.51093e+08	343450000	444330000	437570000	408450000	1.34923	0.0489719
Q3UJP5	Protein C8orf37 homolog		CH037_MOUSE Protein C8orf37 homolog OS=Mus musculus OX=10090 PE=1 SV=1	1	1	1	1	7.2	23.848		35792000	38342000	37067000	20409000	25212000		22810500	1.625	0.034502
Q3UKJ7	WD40 repeat-containing protein SMU1	Smu1	SMU1_MOUSE WD40 repeat-containing protein SMU1 OS=Mus musculus OX=10090 GN=Smu1 PE=2 SV=2	1	3	3	3	6	57.543	59138000	54390000	54636000	5.60547e+07	47213000	49614000	46503000	4.77767e+07	1.17326	0.0101886
Q3ULJ0	Glycerol-3-phosphate dehydrogenase 1-like protein	Gpd1l	GPD1L_MOUSE Glycerol-3-phosphate dehydrogenase 1-like protein OS=Mus musculus OX=10090 GN=Gpd1l PE=1 SV=2	1	8	7	7	23.6	38.225	343360000	237420000	317930000	299570000	432070000	447690000	469050000	4.49603e+08	0.666298	0.0112076
Q3UPH7	Rho guanine nucleotide exchange factor 40	Arhgef40	ARH40_MOUSE Rho guanine nucleotide exchange factor 40 OS=Mus musculus OX=10090 GN=Arhgef40 PE=1 SV=1	1	2	2	2	1.6	165.13	34493000		31330000	32911500	22386000		20442000	21414000	1.53692	0.0250906
Q3UPL0	Protein transport protein Sec31A	Sec31a	SC31A_MOUSE Protein transport protein Sec31A OS=Mus musculus OX=10090 GN=Sec31a PE=1 SV=2	1	21	21	21	24.6	133.57	1203300000	1231500000	1159000000	1.19793e+09	926930000	759950000	1030000000	9.05627e+08	1.32277	0.0229968
Q3UQ28	Peroxidasin homolog	Pxdn	PXDN_MOUSE Peroxidasin homolog OS=Mus musculus OX=10090 GN=Pxdn PE=1 SV=2	1	20	20	20	21.2	165.1	1093600000	997920000	981580000	1.02437e+09	521210000	537820000	511510000	5.23513e+08	1.95672	0.000150943
Q3UQ44	Ras GTPase-activating-like protein IQGAP2	Iqgap2	IQGA2_MOUSE Ras GTPase-activating-like protein IQGAP2 OS=Mus musculus OX=10090 GN=Iqgap2 PE=1 SV=2	1	13	11	11	11.2	180.53	165010000	178950000	148330000	1.64097e+08	96860000	113320000	86039000	9.87397e+07	1.66191	0.00533065
Q3URD3	Sarcolemmal membrane-associated protein	Slmap	SLMAP_MOUSE Sarcolemmal membrane-associated protein OS=Mus musculus OX=10090 GN=Slmap PE=1 SV=2	1	6	6	6	8.8	96.932	111900000	143230000	95813000	116981000	212880000	208180000	238540000	2.19867e+08	0.532054	0.00361523
Q3UTJ2	Sorbin and SH3 domain-containing protein 2	Sorbs2	SRBS2_MOUSE Sorbin and SH3 domain-containing protein 2 OS=Mus musculus OX=10090 GN=Sorbs2 PE=1 SV=2	1	14	13	13	14.3	132.35	814980000	663450000	1118700000	865710000	1669600000	1330700000	1747800000	1582700000	0.546983	0.0179724
Q4KMM3	Oxidation resistance protein 1	Oxr1	OXR1_MOUSE Oxidation resistance protein 1 OS=Mus musculus OX=10090 GN=Oxr1 PE=1 SV=3	1	4	4	4	11	95.911	288180000	320220000	337160000	3.15187e+08	201480000	184590000	174720000	186930000	1.68612	0.0014262
Q4LDD4	Arf-GAP with Rho-GAP domain, ANK repeat and PH domain-containing protein 1	Arap1	ARAP1_MOUSE Arf-GAP with Rho-GAP domain, ANK repeat and PH domain-containing protein 1 OS=Mus musculus OX=10090 GN=Arap1 PE=1 SV=2	1	5	5	5	4.3	162.27	75366000	69572000	57584000	6.75073e+07	34429000	35102000		34765500	1.94179	0.0168198
Q4VAA2	Protein CDV3	Cdv3	CDV3_MOUSE Protein CDV3 OS=Mus musculus OX=10090 GN=Cdv3 PE=1 SV=2	1	5	5	5	39.5	29.729	208130000	263310000	304730000	2.58723e+08	158380000	132390000	175430000	155400000	1.66489	0.0280186
Q505F5	Leucine-rich repeat-containing protein 47	Lrrc47	LRC47_MOUSE Leucine-rich repeat-containing protein 47 OS=Mus musculus OX=10090 GN=Lrrc47 PE=1 SV=1	1	15	15	15	38	63.589	1133500000	779920000	917340000	9.43587e+08	1216300000	1294800000	1295300000	1268800000	0.743684	0.0375805
Q58A65	C-Jun-amino-terminal kinase-interacting protein 4	Spag9	JIP4_MOUSE C-Jun-amino-terminal kinase-interacting protein 4 OS=Mus musculus OX=10090 GN=Spag9 PE=1 SV=2	1	12	10	12	12.7	146.22	290790000	268070000	219450000	2.59437e+08	160720000	121540000	124350000	1.35537e+08	1.91414	0.00723127
Q5FW60	Major urinary protein 20	Mup20	MUP20_MOUSE Major urinary protein 20 OS=Mus musculus OX=10090 GN=Mup20 PE=1 SV=1	1	3	2	2	17.7	20.93	111900000	89751000	105250000	1.023e+08	130340000	139840000	125480000	1.31887e+08	0.775669	0.0192165
Q5XJY5	Coatomer subunit delta	Arcn1	COPD_MOUSE Coatomer subunit delta OS=Mus musculus OX=10090 GN=Arcn1 PE=1 SV=2	1	14	14	14	33.9	57.229	1372500000	1426600000	1700300000	1499800000	792260000	801680000	861150000	8.18363e+08	1.83268	0.00277794
Q60590	Alpha-1-acid glycoprotein 1	Orm1	A1AG1_MOUSE Alpha-1-acid glycoprotein 1 OS=Mus musculus OX=10090 GN=Orm1 PE=1 SV=1;A1AG2_MOUSE Alpha-1-acid glycoprotein 2 OS=Mus musculus OX=10090 GN=Orm2 PE=1 SV=1	2	2	2	2	7.7	23.895	369960000	313320000	372480000	351920000	567020000	535720000	523210000	5.41983e+08	0.649319	0.00122883
Q60597	2-oxoglutarate dehydrogenase, mitochondrial	Ogdh	ODO1_MOUSE 2-oxoglutarate dehydrogenase, mitochondrial OS=Mus musculus OX=10090 GN=Ogdh PE=1 SV=3	1	41	41	41	43.3	116.45	2644600000	2866500000	2876700000	2.79593e+09	3739300000	3496700000	3830300000	3.68877e+09	0.757959	0.00203758
Q60710	Deoxynucleoside triphosphate triphosphohydrolase SAMHD1	Samhd1	SAMH1_MOUSE Deoxynucleoside triphosphate triphosphohydrolase SAMHD1 OS=Mus musculus OX=10090 GN=Samhd1 PE=1 SV=3	1	25	25	25	44.2	75.892	2549200000	2066700000	1761000000	2.12563e+09	1633700000	1267600000	1254400000	1.38523e+09	1.53449	0.0469883
Q60770	Syntaxin-binding protein 3	Stxbp3	STXB3_MOUSE Syntaxin-binding protein 3 OS=Mus musculus OX=10090 GN=Stxbp3 PE=1 SV=1	2	13	13	13	23.3	67.942	514540000	530550000	466780000	5.03957e+08	617320000	570210000	616140000	6.01223e+08	0.838219	0.0168683
Q60854	Serpin B6	Serpinb6	SPB6_MOUSE Serpin B6 OS=Mus musculus OX=10090 GN=Serpinb6 PE=1 SV=1	1	18	18	18	42.9	42.598	4284000000	3571700000	2805400000	3553700000	2514400000	1927300000	2160600000	2.20077e+09	1.61475	0.0422805
Q60864	Stress-induced-phosphoprotein 1	Stip1	STIP1_MOUSE Stress-induced-phosphoprotein 1 OS=Mus musculus OX=10090 GN=Stip1 PE=1 SV=1	1	20	20	20	39.2	62.581	2723200000	2946000000	2755700000	2808300000	2299800000	2272400000	1794000000	2.12207e+09	1.32338	0.0183286
Q60865	Caprin-1	Caprin1	CAPR1_MOUSE Caprin-1 OS=Mus musculus OX=10090 GN=Caprin1 PE=1 SV=2	1	6	6	6	10	78.168	606000000	548880000	565260000	573380000	502800000	426930000	436940000	4.55557e+08	1.25864	0.0157315
Q61011	Guanine nucleotide-binding protein G(I)/G(S)/G(T) subunit beta-3	Gnb3	GBB3_MOUSE Guanine nucleotide-binding protein G(I)/G(S)/G(T) subunit beta-3 OS=Mus musculus OX=10090 GN=Gnb3 PE=1 SV=2	1	3	1	1	7.1	37.24	673670000	440420000	627710000	580600000	332820000	315950000	392070000	3.46947e+08	1.67346	0.0356511
Q61112	45 kDa calcium-binding protein	Sdf4	CAB45_MOUSE 45 kDa calcium-binding protein OS=Mus musculus OX=10090 GN=Sdf4 PE=1 SV=1	1	5	5	5	21.3	42.064	58070000	31433000	44688000	4.47303e+07	77124000	76710000	66658000	7.34973e+07	0.608598	0.0268305
Q61129	Complement factor I	Cfi	CFAI_MOUSE Complement factor I OS=Mus musculus OX=10090 GN=Cfi PE=1 SV=3	1	13	13	13	26.5	67.26	541410000	599660000	678960000	6.06677e+08	803090000	732230000	705140000	746820000	0.812347	0.0470519
Q61166	Microtubule-associated protein RP/EB family member 1	Mapre1	MARE1_MOUSE Microtubule-associated protein RP/EB family member 1 OS=Mus musculus OX=10090 GN=Mapre1 PE=1 SV=3	1	10	8	10	50	30.016	2375100000	1780800000	1931400000	2029100000	1533200000	1174900000	1470100000	1.39273e+09	1.45692	0.0386557
Q61189	Methylosome subunit pICln	Clns1a	ICLN_MOUSE Methylosome subunit pICln OS=Mus musculus OX=10090 GN=Clns1a PE=1 SV=1	1	2	2	2	11	26.021	101230000	101220000	83785000	9.54117e+07	46641000	64722000	58699000	5.66873e+07	1.68312	0.0079521
Q61285	ATP-binding cassette sub-family D member 2	Abcd2	ABCD2_MOUSE ATP-binding cassette sub-family D member 2 OS=Mus musculus OX=10090 GN=Abcd2 PE=1 SV=1	1	13	13	13	18.9	83.482	349480000	487960000	556190000	4.64543e+08	818450000	815770000	1059000000	897740000	0.517459	0.0127526
Q61553	Fascin	Fscn1	FSCN1_MOUSE Fascin OS=Mus musculus OX=10090 GN=Fscn1 PE=1 SV=4	1	18	18	18	52.1	54.507	1504100000	1515400000	1719400000	1.57963e+09	1331500000	1121300000	1214000000	1.22227e+09	1.29238	0.0182238
Q61554	Fibrillin-1	Fbn1	FBN1_MOUSE Fibrillin-1 OS=Mus musculus OX=10090 GN=Fbn1 PE=1 SV=2	1	127	122	127	53.1	312.3	151300000000	126430000000	135130000000	137620000000	92008000000	87770000000	83882000000	8.78867e+10	1.56588	0.00289523
Q61595	Kinectin	Ktn1	KTN1_MOUSE Kinectin OS=Mus musculus OX=10090 GN=Ktn1 PE=1 SV=1	1	9	9	9	8.8	152.59	213500000	222080000	158680000	1.98087e+08	124340000	55681000	126710000	1.02244e+08	1.9374	0.0351407
Q61598	Rab GDP dissociation inhibitor beta	Gdi2	GDIB_MOUSE Rab GDP dissociation inhibitor beta OS=Mus musculus OX=10090 GN=Gdi2 PE=1 SV=1	1	40	31	40	80.7	50.537	9535500000	9501400000	10312000000	9.78297e+09	7988500000	7850700000	7941900000	7.92703e+09	1.23413	0.00227507
Q61599	Rho GDP-dissociation inhibitor 2	Arhgdib	GDIR2_MOUSE Rho GDP-dissociation inhibitor 2 OS=Mus musculus OX=10090 GN=Arhgdib PE=1 SV=3	1	13	13	13	68.5	22.851	2664400000	2034800000	2072100000	2257100000	1543400000	1331300000	1023800000	1299500000	1.7369	0.0195164
Q61699	Heat shock protein 105 kDa	Hsph1	HS105_MOUSE Heat shock protein 105 kDa OS=Mus musculus OX=10090 GN=Hsph1 PE=1 SV=2	1	13	11	11	18.6	96.406	651420000	547100000	518570000	5.72363e+08	381670000	339300000	292560000	3.37843e+08	1.69417	0.00805555
Q61703	Inter-alpha-trypsin inhibitor heavy chain H2	Itih2	ITIH2_MOUSE Inter-alpha-trypsin inhibitor heavy chain H2 OS=Mus musculus OX=10090 GN=Itih2 PE=1 SV=1	2	10	10	10	15.4	105.93	447130000	513760000	527170000	496020000	635410000	680740000	676880000	6.64343e+08	0.746632	0.00421399
Q61733	28S ribosomal protein S31, mitochondrial	Mrps31	RT31_MOUSE 28S ribosomal protein S31, mitochondrial OS=Mus musculus OX=10090 GN=Mrps31 PE=1 SV=1	1	3	3	3	13	43.88	842580000	968150000	1054800000	9.55177e+08	2200800000	1818400000	1483100000	1834100000	0.520788	0.0153028
Q61768	Kinesin-1 heavy chain	Kif5b	KINH_MOUSE Kinesin-1 heavy chain OS=Mus musculus OX=10090 GN=Kif5b PE=1 SV=3	2	27	21	27	35	109.55	2018900000	1764000000	1733400000	1.83877e+09	1511900000	1247200000	1528600000	1.42923e+09	1.28654	0.0332647
Q61792	LIM and SH3 domain protein 1	Lasp1	LASP1_MOUSE LIM and SH3 domain protein 1 OS=Mus musculus OX=10090 GN=Lasp1 PE=1 SV=1	2	12	12	12	49	29.994	4405800000	3946600000	4615800000	4.32273e+09	2211100000	1980100000	2749500000	2.31357e+09	1.86843	0.00263978
Q62000	Mimecan	Ogn	MIME_MOUSE Mimecan OS=Mus musculus OX=10090 GN=Ogn PE=1 SV=1	1	15	15	15	41.3	34.012	3017600000	2590800000	3415800000	3.00807e+09	6142500000	5110600000	6093100000	5.78207e+09	0.520241	0.00253285
Q62086	Serum paraoxonase/arylesterase 2	Pon2	PON2_MOUSE Serum paraoxonase/arylesterase 2 OS=Mus musculus OX=10090 GN=Pon2 PE=1 SV=2	1	5	5	5	21.2	39.617	575440000	458670000	514380000	5.16163e+08	342350000	243370000	391350000	325690000	1.58483	0.0258283
Q62087	Serum paraoxonase/lactonase 3	Pon3	PON3_MOUSE Serum paraoxonase/lactonase 3 OS=Mus musculus OX=10090 GN=Pon3 PE=1 SV=2	1	6	6	6	24	39.351	466600000	563930000	466650000	499060000	901380000	645800000	838420000	795200000	0.627591	0.0238182
Q62093	Serine/arginine-rich splicing factor 2	Srsf2	SRSF2_MOUSE Serine/arginine-rich splicing factor 2 OS=Mus musculus OX=10090 GN=Srsf2 PE=1 SV=4	1	5	5	5	26.7	25.476	1097700000	1129400000	725050000	984050000	1360200000	1305300000	1558500000	1408000000	0.698899	0.0483333
Q62165	Dystroglycan	Dag1	DAG1_MOUSE Dystroglycan OS=Mus musculus OX=10090 GN=Dag1 PE=1 SV=4	1	5	5	5	6.5	96.904	487640000	419250000	598690000	501860000	803400000	725320000	648320000	725680000	0.691572	0.031327
Q62261	Spectrin beta chain, non-erythrocytic 1	Sptbn1	SPTB2_MOUSE Spectrin beta chain, non-erythrocytic 1 OS=Mus musculus OX=10090 GN=Sptbn1 PE=1 SV=2	1	157	152	157	69.2	274.22	39493000000	46089000000	48694000000	4.47587e+10	38217000000	36593000000	34796000000	3.65353e+10	1.22508	0.0475858
Q62417	Sorbin and SH3 domain-containing protein 1	Sorbs1	SRBS1_MOUSE Sorbin and SH3 domain-containing protein 1 OS=Mus musculus OX=10090 GN=Sorbs1 PE=1 SV=2	1	32	31	32	28.1	143.07	4818100000	5243400000	4645800000	4.90243e+09	4137200000	3377600000	3820200000	3.77833e+09	1.29751	0.0164998
Q62433	Protein NDRG1	Ndrg1	NDRG1_MOUSE Protein NDRG1 OS=Mus musculus OX=10090 GN=Ndrg1 PE=1 SV=1	1	4	4	4	16	43.008	446000000	363920000	331090000	3.80337e+08	549500000	540430000	504890000	5.31607e+08	0.715448	0.014703
Q62446	Peptidyl-prolyl cis-trans isomerase FKBP3	Fkbp3	FKBP3_MOUSE Peptidyl-prolyl cis-trans isomerase FKBP3 OS=Mus musculus OX=10090 GN=Fkbp3 PE=1 SV=2	1	6	6	6	24.1	25.147	687110000	703020000	688430000	6.92853e+08	582040000	606450000	629360000	605950000	1.14342	0.00398015
Q63810	Calcineurin subunit B type 1	Ppp3r1	CANB1_MOUSE Calcineurin subunit B type 1 OS=Mus musculus OX=10090 GN=Ppp3r1 PE=1 SV=3	1	3	3	3	23.5	19.3	225220000	249560000	236690000	2.37157e+08	130190000	142480000	175040000	1.49237e+08	1.58913	0.00434877
Q64337	Sequestosome-1	Sqstm1	SQSTM_MOUSE Sequestosome-1 OS=Mus musculus OX=10090 GN=Sqstm1 PE=1 SV=1	1	9	9	9	38.9	48.162	355380000	348400000	287500000	3.30427e+08	218290000	222440000	201370000	2.14033e+08	1.54381	0.0066383
Q64511	DNA topoisomerase 2-beta	Top2b	TOP2B_MOUSE DNA topoisomerase 2-beta OS=Mus musculus OX=10090 GN=Top2b PE=1 SV=2;TOP2A_MOUSE DNA topoisomerase 2-alpha OS=Mus musculus OX=10090 GN=Top2a PE=1 SV=2	2	7	7	7	7.1	181.91	87343000	75527000	60948000	74606000	111960000	124820000	118320000	1.18367e+08	0.630296	0.00671945
Q64520	Guanylate kinase	Guk1	KGUA_MOUSE Guanylate kinase OS=Mus musculus OX=10090 GN=Guk1 PE=1 SV=2	1	4	4	4	31.8	21.918	88936000	97616000	70850000	8.58007e+07	40231000	64303000	58409000	5.43143e+07	1.57971	0.0423582
Q64674	Spermidine synthase	Srm	SPEE_MOUSE Spermidine synthase OS=Mus musculus OX=10090 GN=Srm PE=1 SV=1	1	12	12	12	35.4	33.995	436510000	420520000	466300000	441110000	250840000	208900000	307630000	255790000	1.7245	0.00421927
Q64727	Vinculin	Vcl	VINC_MOUSE Vinculin OS=Mus musculus OX=10090 GN=Vcl PE=1 SV=4	1	85	85	85	75.8	116.72	37775000000	36071000000	37016000000	36954000000	30958000000	31353000000	30243000000	3.08513e+10	1.19781	0.000494009
Q69ZS0	E3 ubiquitin-protein ligase PDZRN3	Pdzrn3	PZRN3_MOUSE E3 ubiquitin-protein ligase PDZRN3 OS=Mus musculus OX=10090 GN=Pdzrn3 PE=1 SV=3	1	3	3	3	4	119.4	9028000	7564300	9708200	8.76683e+06	4916300	7007200	3665500	5.19633e+06	1.68712	0.037195
Q6IRU5	Clathrin light chain B	Cltb	CLCB_MOUSE Clathrin light chain B OS=Mus musculus OX=10090 GN=Cltb PE=1 SV=1	1	6	6	6	21	25.171	1813200000	1699600000	2064100000	1.85897e+09	1490700000	1052600000	1078900000	1207400000	1.53964	0.0216081
Q6P069	Sorcin	Sri	SORCN_MOUSE Sorcin OS=Mus musculus OX=10090 GN=Sri PE=1 SV=1	1	11	11	11	55.6	21.627	2459400000	2484100000	2594900000	2512800000	2148700000	1518700000	1755500000	1.80763e+09	1.3901	0.0200662
Q6P5H2	Nestin	Nes	NEST_MOUSE Nestin OS=Mus musculus OX=10090 GN=Nes PE=1 SV=1	1	22	22	22	18.8	207.12	1011700000	701700000	788390000	833930000	455080000	515520000	411460000	4.60687e+08	1.81019	0.0184257
Q6P8M1	Putative deoxyribonuclease TATDN1	Tatdn1	TATD1_MOUSE Putative deoxyribonuclease TATDN1 OS=Mus musculus OX=10090 GN=Tatdn1 PE=1 SV=1	1	2	2	2	8.1	33.365	22736000	35782000	17415000	25311000	46548000	62108000	40285000	49647000	0.509819	0.0454291
Q6P9Q6	FK506-binding protein 15	Fkbp15	FKB15_MOUSE FK506-binding protein 15 OS=Mus musculus OX=10090 GN=Fkbp15 PE=1 SV=2	1	9	9	9	9.5	132.96	279470000	320680000	301920000	300690000	213460000	153740000	157390000	1.74863e+08	1.71957	0.00518294
Q6WVG3	BTB/POZ domain-containing protein KCTD12	Kctd12	KCD12_MOUSE BTB/POZ domain-containing protein KCTD12 OS=Mus musculus OX=10090 GN=Kctd12 PE=1 SV=1	1	15	13	15	54.4	35.892	2409900000	2459700000	1930900000	2.26683e+09	1670700000	1544300000	1574200000	1596400000	1.41997	0.017858
Q6Y685	Transforming acidic coiled-coil-containing protein 1	Tacc1	TACC1_MOUSE Transforming acidic coiled-coil-containing protein 1 OS=Mus musculus OX=10090 GN=Tacc1 PE=1 SV=1	1	8	8	8	12.9	83.951	731730000	758650000	613930000	7.01437e+08	348970000	303620000	406250000	3.52947e+08	1.98737	0.00285651
Q6ZWM4	U6 snRNA-associated Sm-like protein LSm8	Lsm8	LSM8_MOUSE U6 snRNA-associated Sm-like protein LSm8 OS=Mus musculus OX=10090 GN=Lsm8 PE=1 SV=3	1	3	3	3	37.5	10.403	251640000	309330000	212360000	2.57777e+08	119890000	154670000	117200000	1.30587e+08	1.97399	0.0142426
Q6ZWX6	Eukaryotic translation initiation factor 2 subunit 1	Eif2s1	IF2A_MOUSE Eukaryotic translation initiation factor 2 subunit 1 OS=Mus musculus OX=10090 GN=Eif2s1 PE=1 SV=3	1	15	15	15	52.1	36.108	1932900000	1685400000	1667700000	1762000000	1395000000	1352700000	1566800000	1.43817e+09	1.22517	0.0397471
Q6ZWY8	Thymosin beta-10	Tmsb10	TYB10_MOUSE Thymosin beta-10 OS=Mus musculus OX=10090 GN=Tmsb10 PE=1 SV=3	1	5	4	4	68.2	5.0256	1784400000	2724900000	2187600000	2232300000	1666000000	1030800000	757710000	1.1515e+09	1.9386	0.0476946
Q71LX4	Talin-2	Tln2	TLN2_MOUSE Talin-2 OS=Mus musculus OX=10090 GN=Tln2 PE=1 SV=3	1	82	72	72	49	253.62	7104900000	7379300000	7441800000	7.30867e+09	4085700000	3694500000	3892800000	3891000000	1.87835	2.38827e-05
Q76MZ3	Serine/threonine-protein phosphatase 2A 65 kDa regulatory subunit A alpha isoform	Ppp2r1a	2AAA_MOUSE Serine/threonine-protein phosphatase 2A 65 kDa regulatory subunit A alpha isoform OS=Mus musculus OX=10090 GN=Ppp2r1a PE=1 SV=3	1	18	15	18	43.3	65.322	1356600000	1473200000	1746800000	1.52553e+09	1841000000	2040300000	1824600000	1.90197e+09	0.802082	0.049216
Q78ZA7	Nucleosome assembly protein 1-like 4	Nap1l4	NP1L4_MOUSE Nucleosome assembly protein 1-like 4 OS=Mus musculus OX=10090 GN=Nap1l4 PE=1 SV=1	1	11	9	9	44.8	42.679	727010000	797390000	841640000	788680000	632890000	632890000	670600000	645460000	1.22189	0.0159207
Q7TMF3	NADH dehydrogenase [ubiquinone] 1 alpha subcomplex subunit 12	Ndufa12	NDUAC_MOUSE NADH dehydrogenase [ubiquinone] 1 alpha subcomplex subunit 12 OS=Mus musculus OX=10090 GN=Ndufa12 PE=1 SV=2	1	7	7	7	55.9	17.086	683160000	622470000	614020000	6.39883e+08	1051600000	1091300000	1062000000	1068300000	0.598973	6.59779e-05
Q7TNC4	Putative RNA-binding protein Luc7-like 2	Luc7l2	LC7L2_MOUSE Putative RNA-binding protein Luc7-like 2 OS=Mus musculus OX=10090 GN=Luc7l2 PE=1 SV=1	1	7	4	7	21.4	46.582	433270000	361510000	351280000	382020000	292480000	248430000	308950000	2.83287e+08	1.34853	0.0350079
Q7TNG5	Echinoderm microtubule-associated protein-like 2	Eml2	EMAL2_MOUSE Echinoderm microtubule-associated protein-like 2 OS=Mus musculus OX=10090 GN=Eml2 PE=1 SV=1	1	9	9	9	21.4	70.733	216200000	204940000	234630000	218590000	282150000	296840000	312710000	2.97233e+08	0.735415	0.00312712
Q80UU2	Ribonuclease P protein subunit p38	Rpp38	RPP38_MOUSE Ribonuclease P protein subunit p38 OS=Mus musculus OX=10090 GN=Rpp38 PE=1 SV=1	1	1	1	1	4.3	31.129	4052900	4280700	4300500	4.21137e+06	6949200	8830600		7889900	0.533767	0.0138837
Q80UU9	Membrane-associated progesterone receptor component 2	Pgrmc2	PGRC2_MOUSE Membrane-associated progesterone receptor component 2 OS=Mus musculus OX=10090 GN=Pgrmc2 PE=1 SV=2	1	5	5	5	33.2	23.334	340840000	264750000	176670000	2.60753e+08	501280000	515950000	410210000	4.75813e+08	0.548016	0.0204909
Q80X19	Collagen alpha-1(XIV) chain	Col14a1	COEA1_MOUSE Collagen alpha-1(XIV) chain OS=Mus musculus OX=10090 GN=Col14a1 PE=1 SV=2	1	33	33	33	20.4	193.01	2536600000	2127300000	2322900000	2.32893e+09	3080300000	2824900000	3076700000	2.99397e+09	0.777876	0.0102106
Q80X85	28S ribosomal protein S7, mitochondrial	Mrps7	RT07_MOUSE 28S ribosomal protein S7, mitochondrial OS=Mus musculus OX=10090 GN=Mrps7 PE=1 SV=1	1	1	1	1	7.4	28.062	18589000	20945000	21836000	2.04567e+07	24899000	22963000	23119000	2.36603e+07	0.864598	0.0495936
Q80X90	Filamin-B	Flnb	FLNB_MOUSE Filamin-B OS=Mus musculus OX=10090 GN=Flnb PE=1 SV=3	1	66	57	60	35.5	277.82	4101000000	4097500000	4347900000	4.18213e+09	3532900000	3172500000	3248400000	3.31793e+09	1.26046	0.0032721
Q80XU3	Nuclear ubiquitous casein and cyclin-dependent kinase substrate 1	Nucks1	NUCKS_MOUSE Nuclear ubiquitous casein and cyclin-dependent kinase substrate 1 OS=Mus musculus OX=10090 GN=Nucks1 PE=1 SV=1	1	3	3	3	12.4	26.313	150560000	111890000	123460000	1.28637e+08	283200000	211660000	266970000	2.53943e+08	0.506557	0.00691191
Q80YV4	Pantothenate kinase 4	Pank4	PANK4_MOUSE Pantothenate kinase 4 OS=Mus musculus OX=10090 GN=Pank4 PE=1 SV=2	1	2	2	2	4	91.521	376770000	303540000	287770000	3.22693e+08	238350000	248990000	216820000	234720000	1.3748	0.038668
Q810A7	ATP-dependent RNA helicase DDX42	Ddx42	DDX42_MOUSE ATP-dependent RNA helicase DDX42 OS=Mus musculus OX=10090 GN=Ddx42 PE=1 SV=3	1	7	7	7	10	101.96	63076000	62467000	62819000	6.27873e+07	75267000	73295000	71784000	7.34487e+07	0.854846	0.00048017
[truncated: 2,731 more rows]

## Sheet: unique protein in HFD group
Protein ID	Protein Name	Gene Name	LFQ intensity H-1	LFQ intensity H-2	LFQ intensity H-3	LFQ intensity N-1	LFQ intensity N-2	LFQ intensity N-3
[truncated: 66 more rows]

## Sheet: unique protein in NCD group
Protein ID	Protein Name	Gene Name	LFQ intensity H-1	LFQ intensity H-2	LFQ intensity H-3	LFQ intensity N-1	LFQ intensity N-2	LFQ intensity N-3
[truncated: 46 more rows]
