# Supplementary material for: Enhanced STEAP4 Ubiquitination in Obesity: Insights From Combined Proteome and Ubiquitylome Analysis of Visceral Adipose Tissue
Source: Mol Cell Proteomics. 2025 Nov 27;25(1):101474. doi: 10.1016/j.mcpro.2025.101474 (PMC12800698; doi:10.1016/j.mcpro.2025.101474)
Supplement: Supplemental Table S2 [file mmc2.xlsx]

## Sheet: Description
Supplementary Table S2. Interaction degree of differently expressed proteins in PPI network
Protein name	Protein name
Degree	Degree represents the number of direct connections a node has within a network.

## Sheet: Sheet1
Protein name	Degree
Fn1	28
Fasn	26
Acta2	24
Echs1	23
Anxa5	22
Pdhb	21
Acaca	20
Acly	20
Dbt	19
Aldh6a1	19
Vtn	18
Cyp2e1	18
Postn	17
Ctsb	17
Acacb	16
Mccc2	16
Ndufs2	16
Adh1	16
Ctss	16
Lamp1	15
Anxa1	14
Ndufv2	14
Itgam	14
Clpp	14
Slc25a1	13
Bcat2	13
Acss3	13
Aldh7a1	13
Suclg2	13
Adhfe1	13
Pdha1	13
Sparc	13
Vim	13
Cfl1	13
Fgf2	13
Tagln2	13
Ndufb7	13
Uqcrfs1	13
Pzp	12
Aldh2	12
Acadsb	12
Bckdhb	12
Eci1	12
Tomm20	11
Ndufb8	11
Ndufb3	11
Pnpla2	10
Hk2	10
Tkt	10
Mccc1	10
S100a4	10
Tpm4	10
Coro1a	10
Mgst1	10
Hp	10
Ndufs4	10
Sort1	10
Slc27a1	9
Ces1d	9
Gsta3	9
Ctsz	9
Atp6v1f	9
Psap	9
Aacs	8
Maob	8
Arpc2	8
Tuba1a	8
Gstt1	8
Ivd	8
Ctsc	8
Cst3	8
Grn	8
Abat	7
Gpd2	7
Dmd	7
Gstt3	7
Gstt2	7
Gsta4	7
Prodh	7
S100a11	7
Atp6v1a	7
Atp6v1b2	7
Hc	7
Gpt2	6
Crat	6
Gbe1	6
Fbn2	6
Chdh	6
Mtr	6
Proc	6
Serpina1e	6
Asns	6
Mrpl55	6
Coq7	6
Thrsp	5
Ptk2b	5
Abhd5	5
Fgf1	5
Vcan	5
Serpinh1	5
Hsd11b1	5
Capg	5
Anxa6	5
Apoa4	5
Atp6v1e1	5
Lamtor5	5
Tubb2a	5
Cisd1	5
Cstb	5
Chmp3	5
Retn	5
Cma1	5
Sult1a1	5
Gpat3	4
Gys1	4
Acot2	4
Cnn2	4
Inmt	4
Fmo1	4
Map1a	4
Gmfg	4
Cfd	4
Serpina3n	4
Pdk1	4
Abhd12	3
Ide	3
Lmod1	3
Retsat	3
Plod1	3
Tpd52	3
Atp5mpl	3
Cc2d1b	3
Twf2	3
Cotl1	3
Chmp1a	3
Ckm	3
Gamt	3
Coa3	3
Ptpn6	3
Lyz2	3
Rab5c	3
Acyp2	2
Zadh2	2
Alad	2
Endod1	2
Sh3kbp1	2
Aspa	2
Bola2	2
Ces1f	2
Tbca	2
2025-09-09	2
Rab1b	2
Vps4b	2
Mrpl39	2
Lrpprc	2
Cluh	2
S100a1	2
Micall1	2
H2-Ke6	2
Retnla	2
Lnpep	2
Tst	2
Aarsd1	1
Ehbp1l1	1
Tor1b	1
Sumf1	1
Blvra	1
Cluap1	1
Exosc4	1
Cpa3	1
Copz1	1
Myo1g	1
Csad	1
Ehd3	1
Entpd1	1
Fkbp5	1
Ybx3	1
Galnt2	1
Steap4	1
Hbb-bs	1
Synpo2	1
Matn2	1
Rab12	1
Optn	1
Pcbd1	1
Rps6kb2	1
Podn	1
Prxl2b	1
Sh3bgrl3	1
Slc25a10	1
Sod3	1
