# Supplementary material for: Enhanced STEAP4 Ubiquitination in Obesity: Insights From Combined Proteome and Ubiquitylome Analysis of Visceral Adipose Tissue
Source: Mol Cell Proteomics. 2025 Nov 27;25(1):101474. doi: 10.1016/j.mcpro.2025.101474 (PMC12800698; doi:10.1016/j.mcpro.2025.101474)
Supplement: Supplemental Table S3 [file mmc3.xlsx]

## Sheet: description
Supplementary Table S3. Total indentified ubiquitinated peptides and quantified ubiquitinated proteins in VAT samples from mice fed either NCD or HFD
Protein ID	Identifier of the protein this peptide is associated with.
Protein Name	Protein name this peptide is associated with.
Gene Name	Gene name of the protein is associated with.
Mol weight [kDa]	Molecular weight of the leading protein sequence contained in the protein group.
Sequence length	The length of the protein this peptide is associated with.
Proteins	Identifiers of proteins this site is associated with.
Positions within Proteins	For each protein identifier in the 'Proteins' column you find here the position of the site in the respective protein sequence.
Fasta headers	Descriptions of proteins this peptide is associated with.
Leading proteins	The identifiers of the proteins in the proteinGroups file, with this protein as best match, this particular peptide is associated with.
Positions within Leading proteins	For each protein identifier in the 'Leading Proteins' column you find here the position of the site in the respective protein sequence.
Position	The positions of the modifications in the protein amino acid sequence.
Amino acid	Modified amino acid residue
Sequence window	Protein sequence upstream and downstream of a peptide in a protein.
Score	The Andromeda score of the best identified modified peptide containing this site.
Score for localization	The Andromeda score of the MS/MS spectrum used for calculating the localization score for this site.
GlyGly (K) Probabilities	The possibility of modification of the amino acid, is relatively more reliable with a modification of 0.75 and above.
GlyGly (K) Score diffs	Sequence representation for each of the possible PTM positions in each possible configuration, the difference is calculated between the identification score with the PTM added to that position and the best scoring
Position in peptide	The positions of the modifications in the peptide amino acid sequence.
Charge	Charge state of the precursor ion.
Mass error [ppm]	Mass error of the recalibrated mass-over-charge value of the precursor ion in comparison to the predicted monoisotopic mass of the identified peptide sequence.
Intensity NCD-1	The peptide intensity in sample NCD-1
Intensity NCD-2	The peptide intensity in sample NCD-2
Intensity NCD-3	The peptide intensity in sample NCD-3
Intensity HFD-1	The peptide intensity in sample HFD-1
Intensity HFD-2	The peptide intensity in sample HFD-2
Intensity HFD-3	The peptide intensity in sample HFD-3
Identified or Quantified peptide	Identified or Quantified peptide
average HFD	The average expression level of peptide in HFD group.
average NCD	The average expression level of peptide in NCD group.
HFD/NCD	Ratio of peptide abundance between two groups.
t test p value	Statistical test of relative expression of peptides between two groups. P value (t-test) : each group of samples includes at least three or more biological repeats.

## Sheet: identified ub peptides
Protein ID	Protein Name	Gene Name	Mol weight [kDa]	Sequence length	Proteins	Positions within Proteins	Fasta headers	Leading proteins	Positions within Leading proteins	Position	Amino acid	Sequence window	Score	Score for localization	GlyGly (K) Probabilities	GlyGly (K) Score diffs	Position in peptide	Charge	Mass error [ppm]	Intensity NCD-1	Intensity NCD-2	Intensity NCD-3	Intensity HFD-1	Intensity HFD-2	Intensity HFD-3	Identified or Quantified peptide
A0A068BIS1	TAP binding protein	Tapbp	49.865	466	tr|A0A068BIS1|A0A068BIS1_MOUSE;tr|Q3U9A3|Q3U9A3_MOUSE;tr|Q3TCU5|Q3TCU5_MOUSE;tr|Q91WI5|Q91WI5_MOUSE;tr|Q9D679|Q9D679_MOUSE;sp|Q9R233|TPSN_MOUSE;tr|Q3TED6|Q3TED6_MOUSE;tr|Q5XW48|Q5XW48_MOUSE;tr|Q5XW49|Q5XW49_MOUSE;tr|Q3U7C1|Q3U7C1_MOUSE;tr|Q8C6N4|Q8C6N4_MOUSE;tr|Q5XW47|Q5XW47_MOUSE	450;449;450;450;450;449;449;438;448;275;244;100	tr|A0A068BIS1|A0A068BIS1_MOUSE TAP binding protein OS=Mus musculus OX=10090 GN=Tapbp PE=2 SV=1;tr|Q3U9A3|Q3U9A3_MOUSE Ig-like domain-containing protein OS=Mus musculus OX=10090 GN=Tapbp PE=2 SV=1;tr|Q3TCU5|Q3TCU5_MOUSE Tapasin OS=Mus musculus OX=10090 GN=T	tr|A0A068BIS1|A0A068BIS1_MOUSE	450	450	K	WLVAAYWTIPEVSKEKATAASLTIPRNSKKS	50.09	37.749	EK(1)ATAASLTIPR	EK(38)ATAASLTIPR	2	2	-1.3046			69503		56719	50619	Quantified
A0A087WQM0	Tensin 1	Tns1	194.7	1823	tr|A0A087WQM0|A0A087WQM0_MOUSE;tr|A0A087WQS0|A0A087WQS0_MOUSE;tr|Q7TSV1|Q7TSV1_MOUSE;tr|Q3U0Q9|Q3U0Q9_MOUSE	1097;1141;83;23	tr|A0A087WQM0|A0A087WQM0_MOUSE Tensin 1 OS=Mus musculus OX=10090 GN=Tns1 PE=1 SV=1;tr|A0A087WQS0|A0A087WQS0_MOUSE Tensin 1 OS=Mus musculus OX=10090 GN=Tns1 PE=1 SV=1;tr|Q7TSV1|Q7TSV1_MOUSE Tns1 protein (Fragment) OS=Mus musculus OX=10090 GN=Tns1 PE=2 SV=1;	tr|A0A087WQM0|A0A087WQM0_MOUSE	1097	1097	K	SPPGLAKTPLSALGLKPHNPADILLHPTGEP	17.378	17.378	TPLSALGLK(1)PHNPADILLHPTGEPR	TPLSALGLK(17)PHNPADILLHPTGEPR	9	4	1.9028			123090				Identified
A0A087WRM2	Integral membrane protein 2C	Itm2c	26.179	232	tr|A0A087WRM2|A0A087WRM2_MOUSE;tr|Q3U0F3|Q3U0F3_MOUSE;sp|Q91VK4|ITM2C_MOUSE	20;20;20	tr|A0A087WRM2|A0A087WRM2_MOUSE Integral membrane protein 2C OS=Mus musculus OX=10090 GN=Itm2c PE=1 SV=1;tr|Q3U0F3|Q3U0F3_MOUSE BRICHOS domain-containing protein OS=Mus musculus OX=10090 GN=Itm2c PE=2 SV=1;sp|Q91VK4|ITM2C_MOUSE Integral membrane protein 2C	tr|A0A087WRM2|A0A087WRM2_MOUSE	20	20	K	SFQPAVAGIKADKADKAAASGPASASAPAAE	22.225	22.225	ADK(1)AAASGPASASAPAAEILLTPAR	ADK(22)AAASGPASASAPAAEILLTPAR	3	3	2.5324					49869		Identified
A0A087WRM2	Integral membrane protein 2C	Itm2c	26.179	232	tr|A0A087WRM2|A0A087WRM2_MOUSE;tr|Q3U0F3|Q3U0F3_MOUSE;sp|Q91VK4|ITM2C_MOUSE	14;14;14	tr|A0A087WRM2|A0A087WRM2_MOUSE Integral membrane protein 2C OS=Mus musculus OX=10090 GN=Itm2c PE=1 SV=1;tr|Q3U0F3|Q3U0F3_MOUSE BRICHOS domain-containing protein OS=Mus musculus OX=10090 GN=Itm2c PE=2 SV=1;sp|Q91VK4|ITM2C_MOUSE Integral membrane protein 2C	tr|A0A087WRM2|A0A087WRM2_MOUSE	14	14	K	__MVKISFQPAVAGIKADKADKAAASGPASA	68.108	68.108	ISFQPAVAGIK(0.929)ADK(0.071)	ISFQPAVAGIK(11)ADK(-11)	11	2	-0.12626		143040	315660		333920		Quantified
A0A087WRU0	Tensin 1 (Fragment)	Tns1	181.79	1705	tr|A0A087WRU0|A0A087WRU0_MOUSE;tr|A0A087WQ94|A0A087WQ94_MOUSE;tr|E9Q0S6|E9Q0S6_MOUSE;tr|A0A1D5RM59|A0A1D5RM59_MOUSE;tr|Q9DBT6|Q9DBT6_MOUSE;tr|Q7TPM8|Q7TPM8_MOUSE;tr|A0A087WQM0|A0A087WQM0_MOUSE;tr|A0A087WQS0|A0A087WQS0_MOUSE;tr|Q7TSV1|Q7TSV1_MOUSE;tr|Q3U0Q9|Q3U0Q9_MOUSE	1550;1564;1733;1725;469;469;1668;1712;654;594	tr|A0A087WRU0|A0A087WRU0_MOUSE Tensin 1 (Fragment) OS=Mus musculus OX=10090 GN=Tns1 PE=1 SV=1;tr|A0A087WQ94|A0A087WQ94_MOUSE Tensin 1 (Fragment) OS=Mus musculus OX=10090 GN=Tns1 PE=1 SV=1;tr|E9Q0S6|E9Q0S6_MOUSE Tensin 1 OS=Mus musculus OX=10090 GN=Tns1 PE=	tr|A0A087WRU0|A0A087WRU0_MOUSE;tr|A0A087WQM0|A0A087WQM0_MOUSE	1550;1668	1550	K	PCKLVIPSRDPTDESKDSSGPANSTTDLLKQ	51.577	51.577	DPTDESK(1)DSSGPANSTTDLLK	DPTDESK(40)DSSGPANSTTDLLK(-40)	7	3	1.7685				59946	26813	29725	Quantified
A0A087WRU0	Tensin 1 (Fragment)	Tns1	181.79	1705	tr|A0A087WRU0|A0A087WRU0_MOUSE;tr|A0A087WQ94|A0A087WQ94_MOUSE;tr|E9Q0S6|E9Q0S6_MOUSE;tr|A0A1D5RM59|A0A1D5RM59_MOUSE;tr|Q8C6V6|Q8C6V6_MOUSE;tr|A0A087WR29|A0A087WR29_MOUSE;tr|A0A087WP40|A0A087WP40_MOUSE;tr|A0A087WQM0|A0A087WQM0_MOUSE;tr|A0A087WQS0|A0A087WQS0_MOUSE	71;71;240;240;90;132;192;196;240	tr|A0A087WRU0|A0A087WRU0_MOUSE Tensin 1 (Fragment) OS=Mus musculus OX=10090 GN=Tns1 PE=1 SV=1;tr|A0A087WQ94|A0A087WQ94_MOUSE Tensin 1 (Fragment) OS=Mus musculus OX=10090 GN=Tns1 PE=1 SV=1;tr|E9Q0S6|E9Q0S6_MOUSE Tensin 1 OS=Mus musculus OX=10090 GN=Tns1 PE=	tr|A0A087WRU0|A0A087WRU0_MOUSE;tr|A0A087WQM0|A0A087WQM0_MOUSE	71;196	71	K	NYLLFNLSEQRPDITKLHAKVLEFGWPDLHT	12.183	12.183	HGGNYLLFNLSEQRPDITK(0.649)LHAK(0.351)	HGGNYLLFNLSEQRPDITK(2.7)LHAK(-2.7)	19	4	3.2849					16198	47609	Quantified
A0A087WRU0	Tensin 1 (Fragment)	Tns1	181.79	1705	tr|A0A087WRU0|A0A087WRU0_MOUSE;tr|A0A087WQ94|A0A087WQ94_MOUSE;tr|E9Q0S6|E9Q0S6_MOUSE;tr|A0A1D5RM59|A0A1D5RM59_MOUSE;tr|Q9DBT6|Q9DBT6_MOUSE;tr|Q7TPM8|Q7TPM8_MOUSE;tr|A0A087WQM0|A0A087WQM0_MOUSE;tr|A0A087WQS0|A0A087WQS0_MOUSE;tr|Q7TSV1|Q7TSV1_MOUSE;tr|Q3U0Q9|Q3U0Q9_MOUSE	1425;1438;1607;1599;343;343;1542;1586;528;468	tr|A0A087WRU0|A0A087WRU0_MOUSE Tensin 1 (Fragment) OS=Mus musculus OX=10090 GN=Tns1 PE=1 SV=1;tr|A0A087WQ94|A0A087WQ94_MOUSE Tensin 1 (Fragment) OS=Mus musculus OX=10090 GN=Tns1 PE=1 SV=1;tr|E9Q0S6|E9Q0S6_MOUSE Tensin 1 OS=Mus musculus OX=10090 GN=Tns1 PE=	tr|A0A087WRU0|A0A087WRU0_MOUSE;tr|A0A087WQM0|A0A087WQM0_MOUSE	1425;1542	1425	K	KYSMPDNSPETRAKVKFVQDTSKYWYKPEIS	69.915	69.915	VK(1)FVQDTSK	VK(58)FVQDTSK(-58)	2	2	-0.73315			111070	180660	65804		Quantified
A0A087WRU0	Tensin 1 (Fragment)	Tns1	181.79	1705	tr|A0A087WRU0|A0A087WRU0_MOUSE;tr|A0A087WQ94|A0A087WQ94_MOUSE;tr|E9Q0S6|E9Q0S6_MOUSE;tr|A0A1D5RM59|A0A1D5RM59_MOUSE;tr|Q9DBT6|Q9DBT6_MOUSE;tr|Q7TPM8|Q7TPM8_MOUSE;tr|A0A087WQM0|A0A087WQM0_MOUSE;tr|A0A087WQS0|A0A087WQS0_MOUSE;tr|Q7TSV1|Q7TSV1_MOUSE;tr|Q3U0Q9|Q3U0Q9_MOUSE	1704;1718;1887;1879;623;623;1822;1866;805;748	tr|A0A087WRU0|A0A087WRU0_MOUSE Tensin 1 (Fragment) OS=Mus musculus OX=10090 GN=Tns1 PE=1 SV=1;tr|A0A087WQ94|A0A087WQ94_MOUSE Tensin 1 (Fragment) OS=Mus musculus OX=10090 GN=Tns1 PE=1 SV=1;tr|E9Q0S6|E9Q0S6_MOUSE Tensin 1 OS=Mus musculus OX=10090 GN=Tns1 PE=	tr|A0A087WRU0|A0A087WRU0_MOUSE;tr|A0A087WQM0|A0A087WQM0_MOUSE	1704;1822	1704	K	AIVNFVSKVMLSAGQKR______________	85.813	85.813	VMLSAGQK(1)R	VMLSAGQK(86)R	8	2	-0.53014	12825		27906		38789		Quantified
A0A087WS46	Eukaryotic translation elongation factor 1 beta 2	Eef1b2	20.136	184	tr|A0A087WS46|A0A087WS46_MOUSE;sp|O70251|EF1B_MOUSE	37;78	tr|A0A087WS46|A0A087WS46_MOUSE Eukaryotic translation elongation factor 1 beta 2 OS=Mus musculus OX=10090 GN=Eef1b2 PE=1 SV=1;sp|O70251|EF1B_MOUSE Elongation factor 1-beta OS=Mus musculus OX=10090 GN=Eef1b PE=1 SV=5	tr|A0A087WS46|A0A087WS46_MOUSE	37	37	K	KSYIEGLPGVKKSLGKYGPSSVEDTTGSGAA	54.813	54.813	SLGK(1)YGPSSVEDTTGSGAADAK	SLGK(52)YGPSSVEDTTGSGAADAK(-52)	4	3	0.36115		25190				30755	Identified
A0A0A0MQA3	Alpha-1-antitrypsin 1-1	Serpina1a	48.795	436	tr|A0A0A0MQA3|A0A0A0MQA3_MOUSE;sp|P07758|A1AT1_MOUSE	209;186	tr|A0A0A0MQA3|A0A0A0MQA3_MOUSE Alpha-1-antitrypsin 1-1 OS=Mus musculus OX=10090 GN=Serpina1a PE=1 SV=1;sp|P07758|A1AT1_MOUSE Alpha-1-antitrypsin 1-1 OS=Mus musculus OX=10090 GN=Serpina1a PE=1 SV=4	tr|A0A0A0MQA3|A0A0A0MQA3_MOUSE	209	209	K	AKKVINDFVEKGTQGKIAEAVKKLDQDTVFA	79.311	79.311	GTQGK(1)IAEAVK	GTQGK(67)IAEAVK(-67)	5	2	-0.36827			220390		154540		Identified
A0A0A0MQA3	Alpha-1-antitrypsin 1-1	Serpina1a	48.795	436	tr|A0A0A0MQA3|A0A0A0MQA3_MOUSE;sp|P07758|A1AT1_MOUSE;sp|Q00896|A1AT3_MOUSE;sp|Q00898|A1AT5_MOUSE	315;292;292;292	tr|A0A0A0MQA3|A0A0A0MQA3_MOUSE Alpha-1-antitrypsin 1-1 OS=Mus musculus OX=10090 GN=Serpina1a PE=1 SV=1;sp|P07758|A1AT1_MOUSE Alpha-1-antitrypsin 1-1 OS=Mus musculus OX=10090 GN=Serpina1a PE=1 SV=4;sp|Q00896|A1AT3_MOUSE Alpha-1-antitrypsin 1-3 OS=Mus muscul	tr|A0A0A0MQA3|A0A0A0MQA3_MOUSE;sp|Q00896|A1AT3_MOUSE;sp|Q00898|A1AT5_MOUSE	315;292;292	292	K	KMQHLEQTLNKELISKFLLNRRRRLAQIHIP;KMQHLEQTLSKELISKFLLNRRRRLAQIHFP	67.507	67.507	ELISK(1)FLLNR	ELISK(68)FLLNR	5	2	1.2431						14389	Identified
A0A0A0MQA3	Alpha-1-antitrypsin 1-1	Serpina1a	48.795	436	tr|A0A0A0MQA3|A0A0A0MQA3_MOUSE;sp|P07758|A1AT1_MOUSE;sp|P22599|A1AT2_MOUSE;sp|Q00896|A1AT3_MOUSE;sp|Q00897|A1AT4_MOUSE;sp|Q00898|A1AT5_MOUSE	204;181;181;181;181;181	tr|A0A0A0MQA3|A0A0A0MQA3_MOUSE Alpha-1-antitrypsin 1-1 OS=Mus musculus OX=10090 GN=Serpina1a PE=1 SV=1;sp|P07758|A1AT1_MOUSE Alpha-1-antitrypsin 1-1 OS=Mus musculus OX=10090 GN=Serpina1a PE=1 SV=4;sp|P22599|A1AT2_MOUSE Alpha-1-antitrypsin 1-2 OS=Mus muscul	tr|A0A0A0MQA3|A0A0A0MQA3_MOUSE;sp|P22599|A1AT2_MOUSE;sp|Q00896|A1AT3_MOUSE;sp|Q00897|A1AT4_MOUSE;sp|Q00898|A1AT5_MOUSE	204;181;181;181;181	181	K	AESEEAKKVINDFVEKGTQGKIAEAVKKLDQ;AESEEAKKVINDFVEKGTQGKIVEAVKELDQ;AESEEAKKVINDFVEKGTQGKIVEAVKKLDQ;AESEEAKKVINDFVEKGTQGKIVEAVKKLEQ	71.896	71.896	VINDFVEK(0.915)GTQGK(0.085)	VINDFVEK(10)GTQGK(-10)	8	2	-1.6927			40232				Identified
A0A0A0MQD4	RIKEN cDNA 9530068E07 gene	9530068E07Rik	27.292	251	tr|A0A0A0MQD4|A0A0A0MQD4_MOUSE;tr|Q3UMU2|Q3UMU2_MOUSE;tr|Q3ULW9|Q3ULW9_MOUSE;tr|Q3U339|Q3U339_MOUSE;sp|Q8K201|KCT2_MOUSE	225;233;233;233;233	tr|A0A0A0MQD4|A0A0A0MQD4_MOUSE RIKEN cDNA 9530068E07 gene OS=Mus musculus OX=10090 GN=9530068E07Rik PE=1 SV=1;tr|Q3UMU2|Q3UMU2_MOUSE Uncharacterized protein OS=Mus musculus OX=10090 GN=9530068E07Rik PE=2 SV=1;tr|Q3ULW9|Q3ULW9_MOUSE Uncharacterized protein	tr|A0A0A0MQD4|A0A0A0MQD4_MOUSE	225	225	K	FLLVQSRKWRDGLCSKTVEYHRLDQNVNEAM	47.334	37.749	DGLCSK(1)TVEYHR	DGLCSK(38)TVEYHR	6	3	1.4079	21134					25077	Identified
A0A0A0MQG3	Integrator complex subunit 2 (Fragment)	Ints2	15.387	140	tr|A0A0A0MQG3|A0A0A0MQG3_MOUSE;tr|X1WI16|X1WI16_MOUSE;tr|Q148R8|Q148R8_MOUSE;sp|Q80UK8|INT2_MOUSE;tr|A0A1S6GWJ5|A0A1S6GWJ5_MOUSE	101;101;101;101;121	tr|A0A0A0MQG3|A0A0A0MQG3_MOUSE Integrator complex subunit 2 (Fragment) OS=Mus musculus OX=10090 GN=Ints2 PE=1 SV=1;tr|X1WI16|X1WI16_MOUSE Integrator complex subunit 2 (Fragment) OS=Mus musculus OX=10090 GN=Ints2 PE=1 SV=7;tr|Q148R8|Q148R8_MOUSE Integrator	tr|A0A0A0MQG3|A0A0A0MQG3_MOUSE	101	101	K	HALEQDASKEQQLRHKLGGGSGESILVSQLQ	36.06	36.06	HK(1)LGGGSGESILVSQLQHGLTLEFEHSDSPR	HK(36)LGGGSGESILVSQLQHGLTLEFEHSDSPR	2	4	5.0757				18498			Identified
A0A0A6YVU8	Predicted pseudogene 9774	Gm9774	42.147	407	tr|A0A0A6YVU8|A0A0A6YVU8_MOUSE;sp|Q9JKV1|ADRM1_MOUSE;tr|A0A1S6GWG3|A0A1S6GWG3_MOUSE;tr|Q8VCI8|Q8VCI8_MOUSE;tr|D3YUD8|D3YUD8_MOUSE	21;21;84;21;21	tr|A0A0A6YVU8|A0A0A6YVU8_MOUSE Predicted pseudogene 9774 OS=Mus musculus OX=10090 GN=Gm9774 PE=4 SV=1;sp|Q9JKV1|ADRM1_MOUSE Proteasomal ubiquitin receptor ADRM1 OS=Mus musculus OX=10090 GN=Adrm1 PE=1 SV=2;tr|A0A1S6GWG3|A0A1S6GWG3_MOUSE RPN13_C domain-conta	tr|A0A0A6YVU8|A0A0A6YVU8_MOUSE	21	21	K	ALFPSLVPGSRGSSTKYLVEFRAGKMSLKGT	57.293	41.824	GSSTK(1)YLVEFR	GSSTK(42)YLVEFR	5	2	0.95095		83797				82899	Identified
A0A0A6YVU8	Predicted pseudogene 9774	Gm9774	42.147	407	tr|A0A0A6YVU8|A0A0A6YVU8_MOUSE;sp|Q9JKV1|ADRM1_MOUSE;tr|A0A1S6GWG3|A0A1S6GWG3_MOUSE;tr|Q8VCI8|Q8VCI8_MOUSE;tr|D3YUD8|D3YUD8_MOUSE	34;34;97;34;34	tr|A0A0A6YVU8|A0A0A6YVU8_MOUSE Predicted pseudogene 9774 OS=Mus musculus OX=10090 GN=Gm9774 PE=4 SV=1;sp|Q9JKV1|ADRM1_MOUSE Proteasomal ubiquitin receptor ADRM1 OS=Mus musculus OX=10090 GN=Adrm1 PE=1 SV=2;tr|A0A1S6GWG3|A0A1S6GWG3_MOUSE RPN13_C domain-conta	tr|A0A0A6YVU8|A0A0A6YVU8_MOUSE	34	34	K	STKYLVEFRAGKMSLKGTTVTPDKRKGLVYI	119.94	119.94	MSLK(1)GTTVTPDK	MSLK(70)GTTVTPDK(-70)	4	2	-0.35209	346540	607830	652060	546220	430580	450550	Quantified
A0A0A6YW80	N-alpha-acetyltransferase 15, NatA auxiliary subunit	Naa15	95.295	815	tr|A0A0A6YW80|A0A0A6YW80_MOUSE;tr|G3X8Y3|G3X8Y3_MOUSE;tr|A0A0A6YX86|A0A0A6YX86_MOUSE	212;262;181	tr|A0A0A6YW80|A0A0A6YW80_MOUSE N-alpha-acetyltransferase 15, NatA auxiliary subunit OS=Mus musculus OX=10090 GN=Naa15 PE=1 SV=1;tr|G3X8Y3|G3X8Y3_MOUSE N-alpha-acetyltransferase 15, NatA auxiliary subunit OS=Mus musculus OX=10090 GN=Naa15 PE=1 SV=1;tr|A0A0A	tr|A0A0A6YW80|A0A0A6YW80_MOUSE	212	212	K	YRGLQERNPENWAYYKGLEKALKPANMLERL	72.846	62.454	NPENWAYYK(0.945)GLEK(0.055)	NPENWAYYK(12)GLEK(-12)	9	2	1.4329			60319		44543	60780	Quantified
A0A0A6YWP6	V-type proton ATPase subunit H	Atp6v1h	50.811	441	tr|A0A0A6YWP6|A0A0A6YWP6_MOUSE;tr|A0A0A6YX18|A0A0A6YX18_MOUSE;sp|Q8BVE3|VATH_MOUSE	354;378;396	tr|A0A0A6YWP6|A0A0A6YWP6_MOUSE V-type proton ATPase subunit H OS=Mus musculus OX=10090 GN=Atp6v1h PE=1 SV=1;tr|A0A0A6YX18|A0A0A6YX18_MOUSE V-type proton ATPase subunit H OS=Mus musculus OX=10090 GN=Atp6v1h PE=1 SV=1;sp|Q8BVE3|VATH_MOUSE V-type proton ATPas	tr|A0A0A6YWP6|A0A0A6YWP6_MOUSE	354	354	K	LEKLGESVQDLRILTKLLEVSDDPQVLAVAA	30.697	15.071	ILTK(1)LLEVSDDPQVLAVAAHDVGEYVR	ILTK(15)LLEVSDDPQVLAVAAHDVGEYVR	4	3	0.6426	5858	43249	35425	57735	48675		Quantified
A0A0A6YX21	Vesicle transport protein	Sft2d2	6.9339	65	tr|A0A0A6YX21|A0A0A6YX21_MOUSE;tr|A0A0A6YY20|A0A0A6YY20_MOUSE;sp|Q8VD57|SFT2B_MOUSE	6;6;6	tr|A0A0A6YX21|A0A0A6YX21_MOUSE Vesicle transport protein OS=Mus musculus OX=10090 GN=Sft2d2 PE=1 SV=1;tr|A0A0A6YY20|A0A0A6YY20_MOUSE Vesicle transport protein OS=Mus musculus OX=10090 GN=Sft2d2 PE=1 SV=1;sp|Q8VD57|SFT2B_MOUSE Vesicle transport protein SFT2	tr|A0A0A6YX21|A0A0A6YX21_MOUSE	6	6	K	__________MDKLKKVLSGQDTEDRSGLSE	51.531	51.531	K(1)VLSGQDTEDR	K(52)VLSGQDTEDR	1	2	-2.9226						9388.1	Identified
A0A0A6YX73	cAMP-dependent protein kinase type II-alpha regulatory subunit	Prkar2a	43.165	380	tr|A0A0A6YX73|A0A0A6YX73_MOUSE;sp|P12367|KAP2_MOUSE;tr|Q8K1M3|Q8K1M3_MOUSE;sp|P31324|KAP3_MOUSE;tr|Q3V2X9|Q3V2X9_MOUSE;tr|H3BK84|H3BK84_MOUSE	321;342;343;357;197;197	tr|A0A0A6YX73|A0A0A6YX73_MOUSE cAMP-dependent protein kinase type II-alpha regulatory subunit OS=Mus musculus OX=10090 GN=Prkar2a PE=1 SV=1;sp|P12367|KAP2_MOUSE cAMP-dependent protein kinase type II-alpha regulatory subunit OS=Mus musculus OX=10090 GN=Prka	tr|A0A0A6YX73|A0A0A6YX73_MOUSE;sp|P31324|KAP3_MOUSE	321;357	357	K	CFRGQYFGELALVTNKPRAASAHAIGTVKCL;CHKGQYFGELALVTNKPRAASAYAVGDVKCL	104.49	90.156	GQYFGELALVTNK(1)PR	GQYFGELALVTNK(90)PR	13	2	-0.034914	139570	198550	292390	238980		274080	Quantified
A0A0A6YXF6	Transforming protein RhoA (Fragment)	Rhoa	18.71	165	tr|A0A0A6YXF6|A0A0A6YXF6_MOUSE;tr|Q4VAE6|Q4VAE6_MOUSE;tr|Q3TN61|Q3TN61_MOUSE;sp|Q9QUI0|RHOA_MOUSE	135;135;135;135	tr|A0A0A6YXF6|A0A0A6YXF6_MOUSE Transforming protein RhoA (Fragment) OS=Mus musculus OX=10090 GN=Rhoa PE=1 SV=1;tr|Q4VAE6|Q4VAE6_MOUSE Ras family member A OS=Mus musculus OX=10090 GN=Rhoa PE=1 SV=1;tr|Q3TN61|Q3TN61_MOUSE Uncharacterized protein OS=Mus muscu	tr|A0A0A6YXF6|A0A0A6YXF6_MOUSE	135	135	K	DLRNDEHTRRELAKMKQEPVKPEEGRDMANR	113.46	112.93	MK(1)QEPVKPEEGR	MK(94)QEPVK(-94)PEEGR	2	2	-1.1924			707770	791460	448480	481910	Quantified
A0A0A6YY47	Neural cell adhesion molecule 1	Ncam1	93.491	848	tr|A0A0A6YY47|A0A0A6YY47_MOUSE;tr|E9QB01|E9QB01_MOUSE;tr|A0A0A6YY91|A0A0A6YY91_MOUSE;sp|P13595|NCAM1_MOUSE	766;767;740;766	tr|A0A0A6YY47|A0A0A6YY47_MOUSE Neural cell adhesion molecule 1 OS=Mus musculus OX=10090 GN=Ncam1 PE=1 SV=1;tr|E9QB01|E9QB01_MOUSE Neural cell adhesion molecule 1 OS=Mus musculus OX=10090 GN=Ncam1 PE=1 SV=2;tr|A0A0A6YY91|A0A0A6YY91_MOUSE Neural cell adhesio	tr|A0A0A6YY47|A0A0A6YY47_MOUSE	766	766	K	GKAGPGAKGKDMEEGKAAFSKDESKEPIVEV	31.425	31.425	DMEEGK(0.968)AAFSK(0.032)	DMEEGK(15)AAFSK(-15)	6	2	0.79271			18459				Identified
A0A0A6YY84	TRAF3-interacting JNK-activating modulator (Fragment)	Traf3ip3	16.917	147	tr|A0A0A6YY84|A0A0A6YY84_MOUSE	140	tr|A0A0A6YY84|A0A0A6YY84_MOUSE TRAF3-interacting JNK-activating modulator (Fragment) OS=Mus musculus OX=10090 GN=Traf3ip3 PE=1 SV=1	tr|A0A0A6YY84|A0A0A6YY84_MOUSE	140	140	K	QNQSLQLQEQEKLLKKGQQISSH________	49.058	49.058	K(1)GQQISSH	K(49)GQQISSH	1	2	-1.8845			318920				Identified
A0A0G2JDL9	Ras-related protein Rap-1A	Rap1a	13.426	118	tr|A0A0G2JDL9|A0A0G2JDL9_MOUSE;tr|A0A0G2JE52|A0A0G2JE52_MOUSE;tr|Q52L50|Q52L50_MOUSE;tr|Q3V3W9|Q3V3W9_MOUSE;tr|Q3U7U8|Q3U7U8_MOUSE;tr|C5H0E8|C5H0E8_MOUSE;sp|Q99JI6|RAP1B_MOUSE;sp|P62835|RAP1A_MOUSE;tr|C5H0E9|C5H0E9_MOUSE	62;128;128;128;128;128;128;128;128	tr|A0A0G2JDL9|A0A0G2JDL9_MOUSE Ras-related protein Rap-1A OS=Mus musculus OX=10090 GN=Rap1a PE=1 SV=1;tr|A0A0G2JE52|A0A0G2JE52_MOUSE Ras-related protein Rap-1A OS=Mus musculus OX=10090 GN=Rap1a PE=1 SV=1;tr|Q52L50|Q52L50_MOUSE RAS related protein 1b OS=Mus	tr|A0A0G2JDL9|A0A0G2JDL9_MOUSE	62	62	K	LVGNKCDLEDERVVGKEQGQNLARQWCNCAF	66.664	57.888	VVGK(1)EQGQNLAR	VVGK(58)EQGQNLAR	4	2	-1.5405				62531	71786	67102	Quantified
A0A0G2JDL9	Ras-related protein Rap-1A	Rap1a	13.426	118	tr|A0A0G2JDL9|A0A0G2JDL9_MOUSE;tr|A0A0G2JE52|A0A0G2JE52_MOUSE;tr|Q52L50|Q52L50_MOUSE;tr|Q3V3W9|Q3V3W9_MOUSE;tr|Q3U7U8|Q3U7U8_MOUSE;tr|C5H0E8|C5H0E8_MOUSE;sp|Q99JI6|RAP1B_MOUSE;sp|P62835|RAP1A_MOUSE;tr|A0A0G2JED9|A0A0G2JED9_MOUSE	31;31;31;31;31;31;31;31;31	tr|A0A0G2JDL9|A0A0G2JDL9_MOUSE Ras-related protein Rap-1A OS=Mus musculus OX=10090 GN=Rap1a PE=1 SV=1;tr|A0A0G2JE52|A0A0G2JE52_MOUSE Ras-related protein Rap-1A OS=Mus musculus OX=10090 GN=Rap1a PE=1 SV=1;tr|Q52L50|Q52L50_MOUSE RAS related protein 1b OS=Mus	tr|A0A0G2JDL9|A0A0G2JDL9_MOUSE	31	31	K	KSALTVQFVQGIFVEKYDPTIEDSYRKVPMI	115.41	115.41	SALTVQFVQGIFVEK(1)YDPTIEDSYR	SALTVQFVQGIFVEK(120)YDPTIEDSYR	15	3	3.3614					147770		Identified
A0A0G2JDS7	Prominin-1 (Fragment)	Prom1	7.0242	63	tr|A0A0G2JDS7|A0A0G2JDS7_MOUSE	58	tr|A0A0G2JDS7|A0A0G2JDS7_MOUSE Prominin-1 (Fragment) OS=Mus musculus OX=10090 GN=Prom1 PE=1 SV=1	tr|A0A0G2JDS7|A0A0G2JDS7_MOUSE	58	58	K	MDSEDVYDDVETVPMKNPSRY__________	24.471	24.471	MDSEDVYDDVETVPMK(1)NPSR	MDSEDVYDDVETVPMK(24)NPSR	16	3	2.2687			29896				Identified
A0A0G2JE25	GTPase NRas (Fragment)	Nras	16.835	150	tr|A0A0G2JE25|A0A0G2JE25_MOUSE;tr|A0A0G2JGP4|A0A0G2JGP4_MOUSE;tr|Q9D091|Q9D091_MOUSE;tr|Q3UCX0|Q3UCX0_MOUSE;tr|Q3TMF4|Q3TMF4_MOUSE;sp|P08556|RASN_MOUSE;tr|Q4FJP3|Q4FJP3_MOUSE	128;128;128;128;128;128;128	tr|A0A0G2JE25|A0A0G2JE25_MOUSE GTPase NRas (Fragment) OS=Mus musculus OX=10090 GN=Nras PE=1 SV=1;tr|A0A0G2JGP4|A0A0G2JGP4_MOUSE GTPase NRas (Fragment) OS=Mus musculus OX=10090 GN=Nras PE=1 SV=1;tr|Q9D091|Q9D091_MOUSE GTPase NRas OS=Mus musculus OX=10090 GN	tr|A0A0G2JE25|A0A0G2JE25_MOUSE	128	128	K	LVGNKCDLPTRTVDTKQAHELAKSYGIPFIE	94.791	94.791	TVDTK(1)QAHELAK	TVDTK(74)QAHELAK(-74)	5	2	-1.1305			110420	200900	88658		Quantified
A0A0G2JE32	Ubiquitin-conjugating enzyme E2 D3 (Fragment)	Ube2d3	14.731	132	tr|A0A0G2JE32|A0A0G2JE32_MOUSE;tr|Q9D7F5|Q9D7F5_MOUSE;tr|Q9D1S1|Q9D1S1_MOUSE;tr|Q4QQL2|Q4QQL2_MOUSE;tr|Q3U5V6|Q3U5V6_MOUSE;sp|P61079|UB2D3_MOUSE;tr|A0A0G2JGL0|A0A0G2JGL0_MOUSE;tr|A0A0G2JF40|A0A0G2JF40_MOUSE;tr|Q05CK8|Q05CK8_MOUSE;tr|A0A0G2JGZ3|A0A0G2JGZ3_MOUSE	8;8;8;8;8;8;8;8;8;8	tr|A0A0G2JE32|A0A0G2JE32_MOUSE Ubiquitin-conjugating enzyme E2 D3 (Fragment) OS=Mus musculus OX=10090 GN=Ube2d3 PE=1 SV=1;tr|Q9D7F5|Q9D7F5_MOUSE UBIQUITIN_CONJUGAT_2 domain-containing protein OS=Mus musculus OX=10090 GN=Ube2d3 PE=2 SV=1;tr|Q9D1S1|Q9D1S1_MO	tr|A0A0G2JE32|A0A0G2JE32_MOUSE	8	8	K	________MALKRINKELSDLARDPPAQCSA	74.424	74.424	INK(1)ELSDLAR	INK(74)ELSDLAR	3	2	-2.3504			97918				Identified
A0A0G2JE66	Krueppel-like factor 3 (Fragment)	Klf3	16.145	138	tr|A0A0G2JE66|A0A0G2JE66_MOUSE;tr|Q8BV07|Q8BV07_MOUSE;tr|Q545J5|Q545J5_MOUSE;sp|Q60980|KLF3_MOUSE	133;269;339;339	tr|A0A0G2JE66|A0A0G2JE66_MOUSE Krueppel-like factor 3 (Fragment) OS=Mus musculus OX=10090 GN=Klf3 PE=1 SV=1;tr|Q8BV07|Q8BV07_MOUSE Uncharacterized protein (Fragment) OS=Mus musculus OX=10090 GN=Klf3 PE=2 SV=1;tr|Q545J5|Q545J5_MOUSE Basic Kruppel-like trans	tr|A0A0G2JE66|A0A0G2JE66_MOUSE	133	133	K	CDRSFSRSDHLALHRKRHMLV__________	53.679	53.679	SDHLALHRK(1)	SDHLALHRK(54)	9	2	-1.5599		496450					Identified
A0A0G2JEA0	RBR-type E3 ubiquitin transferase (Fragment)	Ankib1	92.617	809	tr|A0A0G2JEA0|A0A0G2JEA0_MOUSE;sp|Q6ZPS6|AKIB1_MOUSE;tr|B2RX15|B2RX15_MOUSE	580;580;580	tr|A0A0G2JEA0|A0A0G2JEA0_MOUSE RBR-type E3 ubiquitin transferase (Fragment) OS=Mus musculus OX=10090 GN=Ankib1 PE=1 SV=1;sp|Q6ZPS6|AKIB1_MOUSE Ankyrin repeat and IBR domain-containing protein 1 OS=Mus musculus OX=10090 GN=Ankib1 PE=1 SV=2;tr|B2RX15|B2RX15_	tr|A0A0G2JEA0|A0A0G2JEA0_MOUSE	580	580	K	RCTRYEVIQHVEEQSKEMTVEAEKKHKRFQE	56.943	56.943	YEVIQHVEEQSK(0.985)EMTVEAEK(0.015)	YEVIQHVEEQSK(18)EMTVEAEK(-18)	12	3	2.6374			16446				Identified
A0A0G2JF13	Cytokine receptor-like factor 2 (Fragment)	Crlf2	23.71	226	tr|A0A0G2JF13|A0A0G2JF13_MOUSE;tr|Q3TCZ1|Q3TCZ1_MOUSE;tr|A0A0G2JGP1|A0A0G2JGP1_MOUSE;tr|A0A0R4J0F5|A0A0R4J0F5_MOUSE	177;242;308;310	tr|A0A0G2JF13|A0A0G2JF13_MOUSE Cytokine receptor-like factor 2 (Fragment) OS=Mus musculus OX=10090 GN=Crlf2 PE=1 SV=1;tr|Q3TCZ1|Q3TCZ1_MOUSE Fibronectin type-III domain-containing protein OS=Mus musculus OX=10090 GN=Crlf2 PE=2 SV=1;tr|A0A0G2JGP1|A0A0G2JGP1	tr|A0A0G2JF13|A0A0G2JF13_MOUSE	177	177	K	APPARTEEEDDLIHTKAKRVEPEDGTSLCTV	29.317	29.317	TEEEDDLIHTK(0.5)AK(0.5)	TEEEDDLIHTK(0)AK(0)	11	3	1.4334				50616			Identified
A0A0G2JF13	Cytokine receptor-like factor 2 (Fragment)	Crlf2	23.71	226	tr|A0A0G2JF13|A0A0G2JF13_MOUSE;tr|Q3TCZ1|Q3TCZ1_MOUSE;tr|A0A0G2JGP1|A0A0G2JGP1_MOUSE;tr|A0A0R4J0F5|A0A0R4J0F5_MOUSE	179;244;310;312	tr|A0A0G2JF13|A0A0G2JF13_MOUSE Cytokine receptor-like factor 2 (Fragment) OS=Mus musculus OX=10090 GN=Crlf2 PE=1 SV=1;tr|Q3TCZ1|Q3TCZ1_MOUSE Fibronectin type-III domain-containing protein OS=Mus musculus OX=10090 GN=Crlf2 PE=2 SV=1;tr|A0A0G2JGP1|A0A0G2JGP1	tr|A0A0G2JF13|A0A0G2JF13_MOUSE	179	179	K	PARTEEEDDLIHTKAKRVEPEDGTSLCTVPR	29.317	29.317	TEEEDDLIHTK(0.5)AK(0.5)	TEEEDDLIHTK(0)AK(0)	13	3	1.4334				50616			Identified
A0A0G2JGJ1	Dihydropteridine reductase	Qdpr	22.346	213	tr|A0A0G2JGJ1|A0A0G2JGJ1_MOUSE;sp|Q8BVI4|DHPR_MOUSE;tr|A0A0G2JGY0|A0A0G2JGY0_MOUSE;tr|D3YWR7|D3YWR7_MOUSE	205;233;131;181	tr|A0A0G2JGJ1|A0A0G2JGJ1_MOUSE Dihydropteridine reductase OS=Mus musculus OX=10090 GN=Qdpr PE=1 SV=1;sp|Q8BVI4|DHPR_MOUSE Dihydropteridine reductase OS=Mus musculus OX=10090 GN=Qdpr PE=1 SV=2;tr|A0A0G2JGY0|A0A0G2JGY0_MOUSE Dihydropteridine reductase OS=Mus	tr|A0A0G2JGJ1|A0A0G2JGJ1_MOUSE	205	205	K	RPNSGSLIQVVTTDGKTELTPAYF_______	33.63	33.63	RPNSGSLIQVVTTDGK(1)TELTPAYF	RPNSGSLIQVVTTDGK(34)TELTPAYF	16	3	0.18661				54659			Identified
A0A0G2JGN9	DnaJ homolog subfamily B member 6 (Fragment)	Dnajb6	2.5489	22	tr|A0A0G2JGN9|A0A0G2JGN9_MOUSE;tr|A0A0G2JEI3|A0A0G2JEI3_MOUSE;tr|A0A0G2JER9|A0A0G2JER9_MOUSE;tr|Q9DAN5|Q9DAN5_MOUSE;tr|G3X8S5|G3X8S5_MOUSE;sp|O54946|DNJB6_MOUSE	20;20;20;20;20;20	tr|A0A0G2JGN9|A0A0G2JGN9_MOUSE DnaJ homolog subfamily B member 6 (Fragment) OS=Mus musculus OX=10090 GN=Dnajb6 PE=1 SV=1;tr|A0A0G2JEI3|A0A0G2JEI3_MOUSE DnaJ homolog subfamily B member 6 OS=Mus musculus OX=10090 GN=Dnajb6 PE=1 SV=1;tr|A0A0G2JER9|A0A0G2JER9_	tr|A0A0G2JGN9|A0A0G2JGN9_MOUSE	20	20	K	YEVLGVQRHASPEDIKKA_____________	39.01	39.01	HASPEDIK(0.726)K(0.274)	HASPEDIK(4.2)K(-4.2)	8	2	0.28095		20594					Identified
A0A0G2JGY8	60S ribosomal protein L34 (Fragment)	Rpl34	6.6698	59	tr|A0A0G2JGY8|A0A0G2JGY8_MOUSE;tr|A0A0G2JEY6|A0A0G2JEY6_MOUSE;sp|Q9D1R9|RL34_MOUSE	19;19;19	tr|A0A0G2JGY8|A0A0G2JGY8_MOUSE 60S ribosomal protein L34 (Fragment) OS=Mus musculus OX=10090 GN=Rpl34 PE=1 SV=4;tr|A0A0G2JEY6|A0A0G2JEY6_MOUSE 60S ribosomal protein L34 OS=Mus musculus OX=10090 GN=Rpl34 PE=1 SV=1;sp|Q9D1R9|RL34_MOUSE 60S ribosomal protein	tr|A0A0G2JGY8|A0A0G2JGY8_MOUSE	19	19	K	RLTYRRRLSYNTASNKTRLSRTPGNRIVYLY	44.82	44.82	LSYNTASNK(1)TR	LSYNTASNK(45)TR	9	2	-1.7484					6979		Identified
A0A0N4SUX0	C-type lectin domain family 4, member a3 (Fragment)	Clec4a3	12.578	109	tr|A0A0N4SUX0|A0A0N4SUX0_MOUSE;tr|Q8JZX6|Q8JZX6_MOUSE	13;13	tr|A0A0N4SUX0|A0A0N4SUX0_MOUSE C-type lectin domain family 4, member a3 (Fragment) OS=Mus musculus OX=10090 GN=Clec4a3 PE=1 SV=1;tr|Q8JZX6|Q8JZX6_MOUSE C-type lectin domain family 4, member a3 OS=Mus musculus OX=10090 GN=Clec4a3 PE=1 SV=2	tr|A0A0N4SUX0|A0A0N4SUX0_MOUSE	13	13	K	___MFSENIYVNTNFKNKVDSSDIDTDSWPA	73.655	73.655	MFSENIYVNTNFK(0.5)NK(0.5)	MFSENIYVNTNFK(0)NK(0)	13	2	1.6924			50884	21529			Identified
A0A0N4SUX0	C-type lectin domain family 4, member a3 (Fragment)	Clec4a3	12.578	109	tr|A0A0N4SUX0|A0A0N4SUX0_MOUSE;tr|Q8JZX6|Q8JZX6_MOUSE	15;15	tr|A0A0N4SUX0|A0A0N4SUX0_MOUSE C-type lectin domain family 4, member a3 (Fragment) OS=Mus musculus OX=10090 GN=Clec4a3 PE=1 SV=1;tr|Q8JZX6|Q8JZX6_MOUSE C-type lectin domain family 4, member a3 OS=Mus musculus OX=10090 GN=Clec4a3 PE=1 SV=2	tr|A0A0N4SUX0|A0A0N4SUX0_MOUSE	15	15	K	_MFSENIYVNTNFKNKVDSSDIDTDSWPAPQ	73.655	73.655	MFSENIYVNTNFK(0.5)NK(0.5)	MFSENIYVNTNFK(0)NK(0)	15	2	1.6924			50884	21529			Identified
A0A0N4SV66	Histone H2A	H2aj	13.66	126	tr|A0A0N4SV66|A0A0N4SV66_MOUSE;sp|Q8R1M2|H2AJ_MOUSE	119;119	tr|A0A0N4SV66|A0A0N4SV66_MOUSE Histone H2A OS=Mus musculus OX=10090 GN=H2aj PE=1 SV=1;sp|Q8R1M2|H2AJ_MOUSE Histone H2A.J OS=Mus musculus OX=10090 GN=H2afj PE=1 SV=1	tr|A0A0N4SV66|A0A0N4SV66_MOUSE	119	119	K	AQGGVLPNIQAVLLPKKTESQKG________	362.97	362.97	VTIAQGGVLPNIQAVLLPK(0.978)K(0.022)	VTIAQGGVLPNIQAVLLPK(16)K(-16)	19	2	0.28363	67468		2042000	3011700	1333600	4968200	Quantified
A0A0N4SV66	Histone H2A	H2aj	13.66	126	tr|A0A0N4SV66|A0A0N4SV66_MOUSE;sp|Q8R1M2|H2AJ_MOUSE	120;120	tr|A0A0N4SV66|A0A0N4SV66_MOUSE Histone H2A OS=Mus musculus OX=10090 GN=H2aj PE=1 SV=1;sp|Q8R1M2|H2AJ_MOUSE Histone H2A.J OS=Mus musculus OX=10090 GN=H2afj PE=1 SV=1	tr|A0A0N4SV66|A0A0N4SV66_MOUSE	120	120	K	QGGVLPNIQAVLLPKKTESQKG_________	212.69	84.58	VTIAQGGVLPNIQAVLLPK(0.5)K(0.5)	VTIAQGGVLPNIQAVLLPK(0)K(0)	20	2	-0.87045	67468		2042000	3011700	1333600	4968200	Quantified
A0A0N4SVB8	ADP-ribosylation factor-like protein 8B	Arl8b	15.985	138	tr|A0A0N4SVB8|A0A0N4SVB8_MOUSE;tr|Q9DAB3|Q9DAB3_MOUSE;sp|Q9CQW2|ARL8B_MOUSE	93;121;141	tr|A0A0N4SVB8|A0A0N4SVB8_MOUSE ADP-ribosylation factor-like protein 8B OS=Mus musculus OX=10090 GN=Arl8b PE=1 SV=1;tr|Q9DAB3|Q9DAB3_MOUSE Uncharacterized protein OS=Mus musculus OX=10090 GN=Arl8b PE=2 SV=1;sp|Q9CQW2|ARL8B_MOUSE ADP-ribosylation factor-like	tr|A0A0N4SVB8|A0A0N4SVB8_MOUSE	93	93	K	LVLGNKRDLPNALDEKQLIEKMNLSAIQDRE	175.68	175.68	DLPNALDEK(1)QLIEK	DLPNALDEK(70)QLIEK(-70)	9	2	1.1927	330910	649560	1057300	1559700	610250	538810	Quantified
A0A0N4SVT3	Guanine nucleotide-binding protein subunit gamma (Fragment)	Gng12	7.1971	65	tr|A0A0N4SVT3|A0A0N4SVT3_MOUSE;sp|Q9DAS9|GBG12_MOUSE;tr|A0A0N4SW28|A0A0N4SW28_MOUSE	4;4;4	tr|A0A0N4SVT3|A0A0N4SVT3_MOUSE Guanine nucleotide-binding protein subunit gamma (Fragment) OS=Mus musculus OX=10090 GN=Gng12 PE=1 SV=1;sp|Q9DAS9|GBG12_MOUSE Guanine nucleotide-binding protein G(I)/G(S)/G(O) subunit gamma-12 OS=Mus musculus OX=10090 GN=Gng1	tr|A0A0N4SVT3|A0A0N4SVT3_MOUSE	4	4	K	____________MSSKTASTNSIAQARRTVQ	183.08	90.689	SSK(1)TASTNSIAQAR	SSK(91)TASTNSIAQAR	3	2	-1.523	136610	255330	294190	264710	189220	184830	Quantified
A0A0N4SVT3	Guanine nucleotide-binding protein subunit gamma (Fragment)	Gng12	7.1971	65	tr|A0A0N4SVT3|A0A0N4SVT3_MOUSE;sp|Q9DAS9|GBG12_MOUSE;tr|A0A0N4SW28|A0A0N4SW28_MOUSE	34;34;45	tr|A0A0N4SVT3|A0A0N4SVT3_MOUSE Guanine nucleotide-binding protein subunit gamma (Fragment) OS=Mus musculus OX=10090 GN=Gng12 PE=1 SV=1;sp|Q9DAS9|GBG12_MOUSE Guanine nucleotide-binding protein G(I)/G(S)/G(O) subunit gamma-12 OS=Mus musculus OX=10090 GN=Gng1	tr|A0A0N4SVT3|A0A0N4SVT3_MOUSE	34	34	K	QQLRLEASIERIKVSKASADLMSYCEEHARS	77.696	70.552	VSK(1)ASADLMSYCEEHAR	VSK(71)ASADLMSYCEEHAR	3	3	-0.29014	125690	297060	219580		106750		Quantified
A0A0N4SWF3	C-type lectin domain family 1 member A	Clec1a	8.3031	77	tr|A0A0N4SWF3|A0A0N4SWF3_MOUSE;tr|A0A0N4SVE6|A0A0N4SVE6_MOUSE;tr|Q8BZ31|Q8BZ31_MOUSE;tr|A0A0N4SV03|A0A0N4SV03_MOUSE;sp|Q8BWY2|CLC1A_MOUSE	4;4;4;4;4	tr|A0A0N4SWF3|A0A0N4SWF3_MOUSE C-type lectin domain family 1 member A OS=Mus musculus OX=10090 GN=Clec1a PE=4 SV=1;tr|A0A0N4SVE6|A0A0N4SVE6_MOUSE C-type lectin domain family 1 member A (Fragment) OS=Mus musculus OX=10090 GN=Clec1a PE=1 SV=3;tr|Q8BZ31|Q8BZ3	tr|A0A0N4SWF3|A0A0N4SWF3_MOUSE	4	4	K	____________MQAKYSSTRDMLDDDDTTI	43.734	43.734	MQAK(1)YSSTR	MQAK(44)YSSTR	4	2	-0.89719				60372			Identified
A0A0R4IZX2	Na(+)/H(+) exchange regulatory cofactor NHE-RF	Slc9a3r2	37.432	337	tr|A0A0R4IZX2|A0A0R4IZX2_MOUSE;sp|Q9JHL1|NHRF2_MOUSE;tr|A0A0R4J006|A0A0R4J006_MOUSE;tr|A0A3Q4EBU8|A0A3Q4EBU8_MOUSE	291;291;180;185	tr|A0A0R4IZX2|A0A0R4IZX2_MOUSE Na(+)/H(+) exchange regulatory cofactor NHE-RF OS=Mus musculus OX=10090 GN=Slc9a3r2 PE=1 SV=1;sp|Q9JHL1|NHRF2_MOUSE Na(+)/H(+) exchange regulatory cofactor NHE-RF2 OS=Mus musculus OX=10090 GN=Slc9a3r2 PE=1 SV=2;tr|A0A0R4J006|	tr|A0A0R4IZX2|A0A0R4IZX2_MOUSE	291	291	K	DLPGSEKDNEDGSTWKRDPFQESGLHLSPTA	74.424	69.915	DNEDGSTWK(1)R	DNEDGSTWK(70)R	9	2	0.19615	22093	102150	123800	155880	65428	70719	Quantified
A0A0R4IZX2	Na(+)/H(+) exchange regulatory cofactor NHE-RF	Slc9a3r2	37.432	337	tr|A0A0R4IZX2|A0A0R4IZX2_MOUSE;sp|Q9JHL1|NHRF2_MOUSE;tr|A0A0R4J006|A0A0R4J006_MOUSE;tr|A0A3Q4EBU8|A0A3Q4EBU8_MOUSE	282;282;171;176	tr|A0A0R4IZX2|A0A0R4IZX2_MOUSE Na(+)/H(+) exchange regulatory cofactor NHE-RF OS=Mus musculus OX=10090 GN=Slc9a3r2 PE=1 SV=1;sp|Q9JHL1|NHRF2_MOUSE Na(+)/H(+) exchange regulatory cofactor NHE-RF2 OS=Mus musculus OX=10090 GN=Slc9a3r2 PE=1 SV=2;tr|A0A0R4J006|	tr|A0A0R4IZX2|A0A0R4IZX2_MOUSE	282	282	K	GGSVCSSRSDLPGSEKDNEDGSTWKRDPFQE	34.338	34.338	SDLPGSEK(0.993)DNEDGSTWK(0.007)	SDLPGSEK(22)DNEDGSTWK(-22)	8	3	0.51202		59968			32125		Identified
A0A0R4J015	Canalicular multispecific organic anion transporter 2	Abcc3	169.15	1522	tr|A0A0R4J015|A0A0R4J015_MOUSE;tr|J3QML2|J3QML2_MOUSE;sp|B2RX12|MRP3_MOUSE;tr|Q59DK8|Q59DK8_MOUSE	933;934;934;934	tr|A0A0R4J015|A0A0R4J015_MOUSE Canalicular multispecific organic anion transporter 2 OS=Mus musculus OX=10090 GN=Abcc3 PE=1 SV=1;tr|J3QML2|J3QML2_MOUSE Canalicular multispecific organic anion transporter 2 OS=Mus musculus OX=10090 GN=Abcc3 PE=1 SV=1;sp|B2R	tr|A0A0R4J015|A0A0R4J015_MOUSE	933	933	K	KHTNSLEKEALVTKTKETGALIKEEIAETGN	58.916	58.916	TK(1)ETGALIK	TK(55)ETGALIK(-55)	2	2	-0.036348				327510	218260		Quantified
A0A0R4J015	Canalicular multispecific organic anion transporter 2	Abcc3	169.15	1522	tr|A0A0R4J015|A0A0R4J015_MOUSE;tr|J3QML2|J3QML2_MOUSE;sp|B2RX12|MRP3_MOUSE;tr|Q59DK8|Q59DK8_MOUSE	940;941;941;941	tr|A0A0R4J015|A0A0R4J015_MOUSE Canalicular multispecific organic anion transporter 2 OS=Mus musculus OX=10090 GN=Abcc3 PE=1 SV=1;tr|J3QML2|J3QML2_MOUSE Canalicular multispecific organic anion transporter 2 OS=Mus musculus OX=10090 GN=Abcc3 PE=1 SV=1;sp|B2R	tr|A0A0R4J015|A0A0R4J015_MOUSE	940	940	K	KEALVTKTKETGALIKEEIAETGNVKLSVYW	29.115	29.115	ETGALIK(0.996)EEIAETGNVK(0.004)	ETGALIK(24)EEIAETGNVK(-24)	7	2	0.90769		15072					Identified
A0A0R4J0A4	Vascular endothelial growth factor receptor 1	Flt1	149.84	1333	tr|A0A0R4J0A4|A0A0R4J0A4_MOUSE;sp|P35969|VGFR1_MOUSE;tr|Q9CW58|Q9CW58_MOUSE	942;942;62	tr|A0A0R4J0A4|A0A0R4J0A4_MOUSE Vascular endothelial growth factor receptor 1 OS=Mus musculus OX=10090 GN=Flt1 PE=1 SV=1;sp|P35969|VGFR1_MOUSE Vascular endothelial growth factor receptor 1 OS=Mus musculus OX=10090 GN=Flt1 PE=1 SV=1;tr|Q9CW58|Q9CW58_MOUSE Pr	tr|A0A0R4J0A4|A0A0R4J0A4_MOUSE	942	942	K	DLFCLNKDAALHMELKKESLEPGLEQGQKPR	46.033	46.033	DAALHMELK(0.5)K(0.5)	DAALHMELK(0)K(0)	9	2	0.029597			30702				Identified
A0A0R4J0A4	Vascular endothelial growth factor receptor 1	Flt1	149.84	1333	tr|A0A0R4J0A4|A0A0R4J0A4_MOUSE;sp|P35969|VGFR1_MOUSE;tr|Q9CW58|Q9CW58_MOUSE	943;943;63	tr|A0A0R4J0A4|A0A0R4J0A4_MOUSE Vascular endothelial growth factor receptor 1 OS=Mus musculus OX=10090 GN=Flt1 PE=1 SV=1;sp|P35969|VGFR1_MOUSE Vascular endothelial growth factor receptor 1 OS=Mus musculus OX=10090 GN=Flt1 PE=1 SV=1;tr|Q9CW58|Q9CW58_MOUSE Pr	tr|A0A0R4J0A4|A0A0R4J0A4_MOUSE	943	943	K	LFCLNKDAALHMELKKESLEPGLEQGQKPRL	46.033	46.033	DAALHMELK(0.5)K(0.5)	DAALHMELK(0)K(0)	10	2	0.029597			30702				Identified
A0A0R4J0I1	Serine protease inhibitor A3K	Serpina3k	46.672	418	tr|A0A0R4J0I1|A0A0R4J0I1_MOUSE	350	tr|A0A0R4J0I1|A0A0R4J0I1_MOUSE Serine protease inhibitor A3K OS=Mus musculus OX=10090 GN=Serpina3k PE=1 SV=1	tr|A0A0R4J0I1|A0A0R4J0I1_MOUSE	350	350	K	EVFTEQADLSGITEAKKLSVSQVVHKAVLDV	77.431	70.806	EVFTEQADLSGITEAK(0.5)K(0.5)	EVFTEQADLSGITEAK(0)K(0)	16	2	-0.29412		12025	14361	17890			Quantified
A0A0R4J0I1	Serine protease inhibitor A3K	Serpina3k	46.672	418	tr|A0A0R4J0I1|A0A0R4J0I1_MOUSE	351	tr|A0A0R4J0I1|A0A0R4J0I1_MOUSE Serine protease inhibitor A3K OS=Mus musculus OX=10090 GN=Serpina3k PE=1 SV=1	tr|A0A0R4J0I1|A0A0R4J0I1_MOUSE	351	351	K	VFTEQADLSGITEAKKLSVSQVVHKAVLDVA	77.431	70.806	EVFTEQADLSGITEAK(0.5)K(0.5)	EVFTEQADLSGITEAK(0)K(0)	17	2	-0.29412		12025	14361	17890			Quantified
A0A0R4J0I9	Prolow-density lipoprotein receptor-related protein 1	Lrp1	504.77	4545	tr|A0A0R4J0I9|A0A0R4J0I9_MOUSE;sp|Q91ZX7|LRP1_MOUSE;tr|Q8C4T5|Q8C4T5_MOUSE;tr|Q811K6|Q811K6_MOUSE	4528;4528;227;384	tr|A0A0R4J0I9|A0A0R4J0I9_MOUSE Prolow-density lipoprotein receptor-related protein 1 OS=Mus musculus OX=10090 GN=Lrp1 PE=1 SV=1;sp|Q91ZX7|LRP1_MOUSE Prolow-density lipoprotein receptor-related protein 1 OS=Mus musculus OX=10090 GN=Lrp1 PE=1 SV=1;tr|Q8C4T5|	tr|A0A0R4J0I9|A0A0R4J0I9_MOUSE	4528	4528	K	MGGHGSRHSLASTDEKRELLGRGPEDEIGDP	93.467	61.48	HSLASTDEK(1)R	HSLASTDEK(61)R	9	2	-0.60072				64581	42404	45135	Quantified
A0A0R4J0K4	Transmembrane 7 superfamily member 3	Tm7sf3	63.229	565	tr|A0A0R4J0K4|A0A0R4J0K4_MOUSE;sp|Q9CRG1|TM7S3_MOUSE	553;553	tr|A0A0R4J0K4|A0A0R4J0K4_MOUSE Transmembrane 7 superfamily member 3 OS=Mus musculus OX=10090 GN=Tm7sf3 PE=1 SV=1;sp|Q9CRG1|TM7S3_MOUSE Transmembrane 7 superfamily member 3 OS=Mus musculus OX=10090 GN=Tm7sf3 PE=2 SV=2	tr|A0A0R4J0K4|A0A0R4J0K4_MOUSE	553	553	K	ERLYGRVARIKELFQKEQPAGERTPLLL___	75.474	75.474	ELFQK(1)EQPAGER	ELFQK(75)EQPAGER	5	2	-1.8204			10915				Identified
A0A0R4J0U5	ATP-binding cassette sub-family D member 2	Abcd2	83.456	741	tr|A0A0R4J0U5|A0A0R4J0U5_MOUSE;sp|Q61285|ABCD2_MOUSE;tr|Q3TU16|Q3TU16_MOUSE	53;53;6	tr|A0A0R4J0U5|A0A0R4J0U5_MOUSE ATP-binding cassette sub-family D member 2 OS=Mus musculus OX=10090 GN=Abcd2 PE=1 SV=1;sp|Q61285|ABCD2_MOUSE ATP-binding cassette sub-family D member 2 OS=Mus musculus OX=10090 GN=Abcd2 PE=1 SV=1;tr|Q3TU16|Q3TU16_MOUSE Unchar	tr|A0A0R4J0U5|A0A0R4J0U5_MOUSE	53	53	K	PIIGKRLKQPGHRKAKAEAYSPAENREILHC	61.577	61.577	AK(1)AEAYSPAENR	AK(62)AEAYSPAENR	2	2	0.65052						25325	Identified
A0A0R4J0U5	ATP-binding cassette sub-family D member 2	Abcd2	83.456	741	tr|A0A0R4J0U5|A0A0R4J0U5_MOUSE;tr|Q3TU16|Q3TU16_MOUSE	732;685	tr|A0A0R4J0U5|A0A0R4J0U5_MOUSE ATP-binding cassette sub-family D member 2 OS=Mus musculus OX=10090 GN=Abcd2 PE=1 SV=1;tr|Q3TU16|Q3TU16_MOUSE Uncharacterized protein (Fragment) OS=Mus musculus OX=10090 GN=Abcd2 PE=2 SV=1	tr|A0A0R4J0U5|A0A0R4J0U5_MOUSE	732	732	K	RLNELCKILGEDSVLKTIQTAEKTS______	96.313	96.313	ILGEDSVLK(1)TIQTAEK	ILGEDSVLK(45)TIQTAEK(-45)	9	2	-0.54927		35013	48923	45560			Quantified
A0A0R4J0U5	ATP-binding cassette sub-family D member 2	Abcd2	83.456	741	tr|A0A0R4J0U5|A0A0R4J0U5_MOUSE;sp|Q61285|ABCD2_MOUSE;tr|Q3TU16|Q3TU16_MOUSE	413;413;366	tr|A0A0R4J0U5|A0A0R4J0U5_MOUSE ATP-binding cassette sub-family D member 2 OS=Mus musculus OX=10090 GN=Abcd2 PE=1 SV=1;sp|Q61285|ABCD2_MOUSE ATP-binding cassette sub-family D member 2 OS=Mus musculus OX=10090 GN=Abcd2 PE=1 SV=1;tr|Q3TU16|Q3TU16_MOUSE Unchar	tr|A0A0R4J0U5|A0A0R4J0U5_MOUSE	413	413	K	LASGADAIERIMSSYKEITELAGYTARVYNM	131.48	76.196	IMSSYK(1)EITELAGYTAR	IMSSYK(76)EITELAGYTAR	6	2	-0.16955	115710		211370	283300	54743	452490	Quantified
A0A0R4J0U5	ATP-binding cassette sub-family D member 2	Abcd2	83.456	741	tr|A0A0R4J0U5|A0A0R4J0U5_MOUSE;sp|Q61285|ABCD2_MOUSE;tr|Q3TU16|Q3TU16_MOUSE	453;453;406	tr|A0A0R4J0U5|A0A0R4J0U5_MOUSE ATP-binding cassette sub-family D member 2 OS=Mus musculus OX=10090 GN=Abcd2 PE=1 SV=1;sp|Q61285|ABCD2_MOUSE ATP-binding cassette sub-family D member 2 OS=Mus musculus OX=10090 GN=Abcd2 PE=1 SV=1;tr|Q3TU16|Q3TU16_MOUSE Unchar	tr|A0A0R4J0U5|A0A0R4J0U5_MOUSE	453	453	K	GIYKRTVTQEPENHSKRGGNLELPLSDTLAI	50.297	23.836	TVTQEPENHSK(1)R	TVTQEPENHSK(24)R	11	3	1.0206	12057			41490		23340	Quantified
A0A0R4J0X7	Glyceraldehyde-3-phosphate dehydrogenase	Gapdhs	47.442	438	tr|A0A0R4J0X7|A0A0R4J0X7_MOUSE;tr|S4R2G5|S4R2G5_MOUSE;sp|Q64467|G3PT_MOUSE	149;151;151	tr|A0A0R4J0X7|A0A0R4J0X7_MOUSE Glyceraldehyde-3-phosphate dehydrogenase OS=Mus musculus OX=10090 GN=Gapdhs PE=1 SV=1;tr|S4R2G5|S4R2G5_MOUSE Glyceraldehyde-3-phosphate dehydrogenase OS=Mus musculus OX=10090 GN=Gapdhs PE=1 SV=1;sp|Q64467|G3PT_MOUSE Glycerald	tr|A0A0R4J0X7|A0A0R4J0X7_MOUSE	149	149	K	VNDPFIDPEYMVYMFKYDSTHGRYKGNVEHK	33.373	33.373	VVAVNDPFIDPEYMVYMFK(1)YDSTHGR	VVAVNDPFIDPEYMVYMFK(33)YDSTHGR	19	4	1.3199		18603	20661				Quantified
A0A0R4J1G9	Metalloreductase STEAP3	Steap3	54.747	488	tr|A0A0R4J1G9|A0A0R4J1G9_MOUSE;sp|Q8CI59|STEA3_MOUSE;tr|E9QN92|E9QN92_MOUSE	484;484;522	tr|A0A0R4J1G9|A0A0R4J1G9_MOUSE Metalloreductase STEAP3 OS=Mus musculus OX=10090 GN=Steap3 PE=1 SV=1;sp|Q8CI59|STEA3_MOUSE Metalloreductase STEAP3 OS=Mus musculus OX=10090 GN=Steap3 PE=1 SV=1;tr|E9QN92|E9QN92_MOUSE Metalloreductase STEAP3 OS=Mus musculus OX	tr|A0A0R4J1G9|A0A0R4J1G9_MOUSE	484	484	K	GAVKFMLPGDHTQGEKTSHV___________	88.734	75.5	FMLPGDHTQGEK(1)TSHV	FMLPGDHTQGEK(76)TSHV	12	2	-0.27639		197300	356220	189650	143650		Quantified
A0A0R4J1G9	Metalloreductase STEAP3	Steap3	54.747	488	tr|A0A0R4J1G9|A0A0R4J1G9_MOUSE;sp|Q8CI59|STEA3_MOUSE;tr|E9QN92|E9QN92_MOUSE;tr|D3YTP0|D3YTP0_MOUSE	120;120;158;120	tr|A0A0R4J1G9|A0A0R4J1G9_MOUSE Metalloreductase STEAP3 OS=Mus musculus OX=10090 GN=Steap3 PE=1 SV=1;sp|Q8CI59|STEA3_MOUSE Metalloreductase STEAP3 OS=Mus musculus OX=10090 GN=Steap3 PE=1 SV=1;tr|E9QN92|E9QN92_MOUSE Metalloreductase STEAP3 OS=Mus musculus OX	tr|A0A0R4J1G9|A0A0R4J1G9_MOUSE	120	120	K	QLAGKILVDVSNPTEKEHLQHRQSNAEYLAS	56.938	56.938	ILVDVSNPTEK(1)EHLQHR	ILVDVSNPTEK(57)EHLQHR	11	3	1.213				31706			Identified
A0A0R4J1L0	Activated CDC42 kinase 1	Tnk2	111.73	1008	tr|A0A0R4J1L0|A0A0R4J1L0_MOUSE;tr|D3Z3U5|D3Z3U5_MOUSE;tr|D3Z3U6|D3Z3U6_MOUSE;tr|A0A5F8MPM0|A0A5F8MPM0_MOUSE;tr|A0A5F8MQ87|A0A5F8MQ87_MOUSE;tr|G3X9X7|G3X9X7_MOUSE;sp|O54967|ACK1_MOUSE;tr|A0A5F8MPC4|A0A5F8MPC4_MOUSE;tr|A0A5F8MPJ6|A0A5F8MPJ6_MOUSE	131;131;131;163;155;131;131;163;48	tr|A0A0R4J1L0|A0A0R4J1L0_MOUSE Activated CDC42 kinase 1 OS=Mus musculus OX=10090 GN=Tnk2 PE=1 SV=1;tr|D3Z3U5|D3Z3U5_MOUSE Activated CDC42 kinase 1 OS=Mus musculus OX=10090 GN=Tnk2 PE=1 SV=2;tr|D3Z3U6|D3Z3U6_MOUSE Activated CDC42 kinase 1 OS=Mus musculus OX	tr|A0A0R4J1L0|A0A0R4J1L0_MOUSE	131	131	K	SLTCLIGEKDLRLLEKLGDGSFGVVRRGEWD	58.313	58.313	LLEK(1)LGDGSFGVVR	LLEK(58)LGDGSFGVVR	4	2	-3.281			23622				Identified
A0A0R4J206	Molybdopterin synthase catalytic subunit	Mocs2	20.98	189	tr|A0A0R4J206|A0A0R4J206_MOUSE;sp|Q9Z223|MOC2B_MOUSE;tr|E9PUX1|E9PUX1_MOUSE;tr|E9PVP5|E9PVP5_MOUSE	42;42;42;42	tr|A0A0R4J206|A0A0R4J206_MOUSE Molybdopterin synthase catalytic subunit OS=Mus musculus OX=10090 GN=Mocs2 PE=1 SV=1;sp|Q9Z223|MOC2B_MOUSE Molybdopterin synthase catalytic subunit OS=Mus musculus OX=10090 GN=Mocs2 PE=1 SV=3;tr|E9PUX1|E9PUX1_MOUSE Molybdopte	tr|A0A0R4J206|A0A0R4J206_MOUSE	42	42	K	NASEPSGKDVDDVQEKPKDIIQFTAEKLSVG	43.272	43.272	DVDDVQEK(0.5)PK(0.5)	DVDDVQEK(0)PK(0)	8	2	-0.5869				17132			Identified
A0A0R4J206	Molybdopterin synthase catalytic subunit	Mocs2	20.98	189	tr|A0A0R4J206|A0A0R4J206_MOUSE;sp|Q9Z223|MOC2B_MOUSE;tr|E9PUX1|E9PUX1_MOUSE;tr|E9PVP5|E9PVP5_MOUSE	44;44;44;44	tr|A0A0R4J206|A0A0R4J206_MOUSE Molybdopterin synthase catalytic subunit OS=Mus musculus OX=10090 GN=Mocs2 PE=1 SV=1;sp|Q9Z223|MOC2B_MOUSE Molybdopterin synthase catalytic subunit OS=Mus musculus OX=10090 GN=Mocs2 PE=1 SV=3;tr|E9PUX1|E9PUX1_MOUSE Molybdopte	tr|A0A0R4J206|A0A0R4J206_MOUSE	44	44	K	SEPSGKDVDDVQEKPKDIIQFTAEKLSVGEV	43.272	43.272	DVDDVQEK(0.5)PK(0.5)	DVDDVQEK(0)PK(0)	10	2	-0.5869				17132			Identified
A0A0U1RNH8	Multiple C2 and transmembrane domain-containing protein 2 (Fragment)	Mctp2	8.7854	76	tr|A0A0U1RNH8|A0A0U1RNH8_MOUSE	11	tr|A0A0U1RNH8|A0A0U1RNH8_MOUSE Multiple C2 and transmembrane domain-containing protein 2 (Fragment) OS=Mus musculus OX=10090 GN=Mctp2 PE=4 SV=1	tr|A0A0U1RNH8|A0A0U1RNH8_MOUSE	11	11	K	_____SHELLGTLLGKGLSRLLEESINICRP	53.028	53.028	SHELLGTLLGK(1)GLSR	SHELLGTLLGK(53)GLSR	11	3	5.3781			334270				Identified
A0A0U1RP87	Vesicle-associated membrane protein 5	Vamp5	9.2848	83	tr|A0A0U1RP87|A0A0U1RP87_MOUSE;tr|Q3UM44|Q3UM44_MOUSE;tr|Q791P0|Q791P0_MOUSE;tr|Q5M9K2|Q5M9K2_MOUSE;sp|Q9Z2P8|VAMP5_MOUSE	14;32;33;33;33	tr|A0A0U1RP87|A0A0U1RP87_MOUSE Vesicle-associated membrane protein 5 OS=Mus musculus OX=10090 GN=Vamp5 PE=1 SV=1;tr|Q3UM44|Q3UM44_MOUSE V-SNARE coiled-coil homology domain-containing protein (Fragment) OS=Mus musculus OX=10090 GN=Vamp5 PE=2 SV=1;tr|Q791P0|	tr|A0A0U1RP87|A0A0U1RP87_MOUSE	14	14	K	__MLNNFDKVLERHGKLAELEQRSDQLLDMS	54.584	54.584	HGK(1)LAELEQR	HGK(55)LAELEQR	3	2	-2.428				14908			Identified
A0A0U1RP87	Vesicle-associated membrane protein 5	Vamp5	9.2848	83	tr|A0A0U1RP87|A0A0U1RP87_MOUSE;tr|Q3UM44|Q3UM44_MOUSE;tr|Q791P0|Q791P0_MOUSE;tr|Q5M9K2|Q5M9K2_MOUSE;sp|Q9Z2P8|VAMP5_MOUSE	34;52;53;53;53	tr|A0A0U1RP87|A0A0U1RP87_MOUSE Vesicle-associated membrane protein 5 OS=Mus musculus OX=10090 GN=Vamp5 PE=1 SV=1;tr|Q3UM44|Q3UM44_MOUSE V-SNARE coiled-coil homology domain-containing protein (Fragment) OS=Mus musculus OX=10090 GN=Vamp5 PE=2 SV=1;tr|Q791P0|	tr|A0A0U1RP87|A0A0U1RP87_MOUSE	34	34	K	EQRSDQLLDMSSAFSKTTKTLAQQKRWENIR	46.768	25.185	SDQLLDMSSAFSK(0.674)TTK(0.326)	SDQLLDMSSAFSK(3.1)TTK(-3.1)	13	2	-0.35195	14363			12888			Identified
A0A0U1RP87	Vesicle-associated membrane protein 5	Vamp5	9.2848	83	tr|A0A0U1RP87|A0A0U1RP87_MOUSE;tr|Q3UM44|Q3UM44_MOUSE;tr|Q791P0|Q791P0_MOUSE;tr|Q5M9K2|Q5M9K2_MOUSE;sp|Q9Z2P8|VAMP5_MOUSE	37;55;56;56;56	tr|A0A0U1RP87|A0A0U1RP87_MOUSE Vesicle-associated membrane protein 5 OS=Mus musculus OX=10090 GN=Vamp5 PE=1 SV=1;tr|Q3UM44|Q3UM44_MOUSE V-SNARE coiled-coil homology domain-containing protein (Fragment) OS=Mus musculus OX=10090 GN=Vamp5 PE=2 SV=1;tr|Q791P0|	tr|A0A0U1RP87|A0A0U1RP87_MOUSE	37	37	K	SDQLLDMSSAFSKTTKTLAQQKRWENIRCRV	46.768	46.768	SDQLLDMSSAFSK(0.5)TTK(0.5)	SDQLLDMSSAFSK(0)TTK(0)	16	2	-0.088442	14363						Identified
A0A0U1RPE8	Vesicle-associated membrane protein 8	Vamp8	8.6632	75	tr|A0A0U1RPE8|A0A0U1RPE8_MOUSE;tr|A0A0R4J0R1|A0A0R4J0R1_MOUSE;sp|O70404|VAMP8_MOUSE	33;59;59	tr|A0A0U1RPE8|A0A0U1RPE8_MOUSE Vesicle-associated membrane protein 8 OS=Mus musculus OX=10090 GN=Vamp8 PE=1 SV=1;tr|A0A0R4J0R1|A0A0R4J0R1_MOUSE Vesicle-associated membrane protein 8 OS=Mus musculus OX=10090 GN=Vamp8 PE=1 SV=1;sp|O70404|VAMP8_MOUSE Vesicle-	tr|A0A0U1RPE8|A0A0U1RPE8_MOUSE	33	33	K	LRNKTEDLEATSEHFKTTSQKVARKFWWKNV	70.806	58.508	TEDLEATSEHFK(0.973)TTSQK(0.027)	TEDLEATSEHFK(16)TTSQK(-16)	12	3	0.37674		81486		172870	84311	73873	Quantified
A0A0U1RPE8	Vesicle-associated membrane protein 8	Vamp8	8.6632	75	tr|A0A0U1RPE8|A0A0U1RPE8_MOUSE;tr|A0A0R4J0R1|A0A0R4J0R1_MOUSE;sp|O70404|VAMP8_MOUSE	38;64;64	tr|A0A0U1RPE8|A0A0U1RPE8_MOUSE Vesicle-associated membrane protein 8 OS=Mus musculus OX=10090 GN=Vamp8 PE=1 SV=1;tr|A0A0R4J0R1|A0A0R4J0R1_MOUSE Vesicle-associated membrane protein 8 OS=Mus musculus OX=10090 GN=Vamp8 PE=1 SV=1;sp|O70404|VAMP8_MOUSE Vesicle-	tr|A0A0U1RPE8|A0A0U1RPE8_MOUSE	38	38	K	EDLEATSEHFKTTSQKVARKFWWKNVKMIVI	41.87	41.87	TEDLEATSEHFK(0.5)TTSQK(0.5)	TEDLEATSEHFK(0)TTSQK(0)	17	3	1.9501					84311		Identified
A0A0U1RPE8	Vesicle-associated membrane protein 8	Vamp8	8.6632	75	tr|A0A0U1RPE8|A0A0U1RPE8_MOUSE;tr|A0A0R4J0R1|A0A0R4J0R1_MOUSE;sp|O70404|VAMP8_MOUSE	21;47;47	tr|A0A0U1RPE8|A0A0U1RPE8_MOUSE Vesicle-associated membrane protein 8 OS=Mus musculus OX=10090 GN=Vamp8 PE=1 SV=1;tr|A0A0R4J0R1|A0A0R4J0R1_MOUSE Vesicle-associated membrane protein 8 OS=Mus musculus OX=10090 GN=Vamp8 PE=1 SV=1;sp|O70404|VAMP8_MOUSE Vesicle-	tr|A0A0U1RPE8|A0A0U1RPE8_MOUSE	21	21	K	ERILARGENLDHLRNKTEDLEATSEHFKTTS	76.255	76.255	NK(1)TEDLEATSEHFK	NK(70)TEDLEATSEHFK(-70)	2	3	0.7529		13393		28498	26931		Quantified
A0A0U1RPF2	Hsp70-binding protein 1 (Fragment)	Hspbp1	29.582	275	tr|A0A0U1RPF2|A0A0U1RPF2_MOUSE;sp|Q99P31|HPBP1_MOUSE	245;245	tr|A0A0U1RPF2|A0A0U1RPF2_MOUSE Hsp70-binding protein 1 (Fragment) OS=Mus musculus OX=10090 GN=Hspbp1 PE=1 SV=1;sp|Q99P31|HPBP1_MOUSE Hsp70-binding protein 1 OS=Mus musculus OX=10090 GN=Hspbp1 PE=1 SV=1	tr|A0A0U1RPF2|A0A0U1RPF2_MOUSE	245	245	K	FSVLMRAMQQQVQKLKVKSAFLLQNLLVGHP	41.025	41.025	AMQQQVQK(0.5)LK(0.5)	AMQQQVQK(0)LK(0)	10	2	-1.0007		11025					Identified
A0A0U1RPF2	Hsp70-binding protein 1 (Fragment)	Hspbp1	29.582	275	tr|A0A0U1RPF2|A0A0U1RPF2_MOUSE;sp|Q99P31|HPBP1_MOUSE	243;243	tr|A0A0U1RPF2|A0A0U1RPF2_MOUSE Hsp70-binding protein 1 (Fragment) OS=Mus musculus OX=10090 GN=Hspbp1 PE=1 SV=1;sp|Q99P31|HPBP1_MOUSE Hsp70-binding protein 1 OS=Mus musculus OX=10090 GN=Hspbp1 PE=1 SV=1	tr|A0A0U1RPF2|A0A0U1RPF2_MOUSE	243	243	K	DGFSVLMRAMQQQVQKLKVKSAFLLQNLLVG	90.308	90.308	AMQQQVQK(0.997)LK(0.003)	AMQQQVQK(25)LK(-25)	8	2	0.46971		11025	12225		18159		Quantified
A0A140LHA2	Mitotic checkpoint protein BUB3	Bub3	36.766	324	tr|A0A140LHA2|A0A140LHA2_MOUSE;sp|Q9WVA3|BUB3_MOUSE;tr|A0A140LIM5|A0A140LIM5_MOUSE	217;217;142	tr|A0A140LHA2|A0A140LHA2_MOUSE Mitotic checkpoint protein BUB3 OS=Mus musculus OX=10090 GN=Bub3 PE=1 SV=1;sp|Q9WVA3|BUB3_MOUSE Mitotic checkpoint protein BUB3 OS=Mus musculus OX=10090 GN=Bub3 PE=1 SV=2;tr|A0A140LIM5|A0A140LIM5_MOUSE Mitotic checkpoint prot	tr|A0A140LHA2|A0A140LHA2_MOUSE	217	217	K	RVAVEYLDPSPEVQKKKYAFKCHRLKENNIE	47.361	47.361	VAVEYLDPSPEVQK(0.083)K(0.917)	VAVEYLDPSPEVQK(-10)K(10)	15	2	-0.94789						6279.9	Identified
A0A140LIV1	Sperm flagellar protein 2	Spef2	237.25	2076	tr|A0A140LIV1|A0A140LIV1_MOUSE	1524	tr|A0A140LIV1|A0A140LIV1_MOUSE Sperm flagellar protein 2 OS=Mus musculus OX=10090 GN=Spef2 PE=1 SV=1	tr|A0A140LIV1|A0A140LIV1_MOUSE	1524	1524	K	LARVENLFRSCHALVKTGHPLKDFIWMCKLD	47.361	47.361	VTLARVENLFRSCHALVK(1)	VTLARVENLFRSCHALVK(47)	18	3	4.3796						2523600	Identified
A0A1B0GQU8	60S ribosomal protein L18	Rpl18	18.101	159	tr|A0A1B0GQU8|A0A1B0GQU8_MOUSE;tr|Q642K1|Q642K1_MOUSE;tr|Q58EW0|Q58EW0_MOUSE;sp|P35980|RL18_MOUSE;tr|Q0QEW9|Q0QEW9_MOUSE;tr|A0A1B0GSA8|A0A1B0GSA8_MOUSE;tr|A0A1B0GSF7|A0A1B0GSF7_MOUSE;tr|A0A1B0GS28|A0A1B0GS28_MOUSE;tr|A0A1B0GRZ3|A0A1B0GRZ3_MOUSE	49;78;78;78;55;84;26;18;26	tr|A0A1B0GQU8|A0A1B0GQU8_MOUSE 60S ribosomal protein L18 OS=Mus musculus OX=10090 GN=Rpl18 PE=1 SV=1;tr|Q642K1|Q642K1_MOUSE Ribosomal protein L18 OS=Mus musculus OX=10090 GN=Rpl18 PE=2 SV=1;tr|Q58EW0|Q58EW0_MOUSE Rpl18 protein OS=Mus musculus OX=10090 GN=R	tr|A0A1B0GQU8|A0A1B0GQU8_MOUSE	49	49	K	LSRMIRKMKLPGRENKTAVVVGTVTDDVRIL	80.815	46.206	ENK(1)TAVVVGTVTDDVR	ENK(46)TAVVVGTVTDDVR	3	2	-1.904	32343		44050				Quantified
A0A1B0GSX0	L-lactate dehydrogenase	Ldha	39.758	361	tr|A0A1B0GSX0|A0A1B0GSX0_MOUSE;sp|P06151|LDHA_MOUSE;tr|Q3TI99|Q3TI99_MOUSE;tr|Q564E2|Q564E2_MOUSE;tr|Q3UDU4|Q3UDU4_MOUSE;tr|A0A1B0GSR9|A0A1B0GSR9_MOUSE;tr|Q3THB4|Q3THB4_MOUSE;tr|Q3TCI7|Q3TCI7_MOUSE;tr|Q99K20|Q99K20_MOUSE;tr|Q3UIC3|Q3UIC3_MOUSE	274;245;245;245;245;228;245;245;228;82	tr|A0A1B0GSX0|A0A1B0GSX0_MOUSE L-lactate dehydrogenase OS=Mus musculus OX=10090 GN=Ldha PE=1 SV=1;sp|P06151|LDHA_MOUSE L-lactate dehydrogenase A chain OS=Mus musculus OX=10090 GN=Ldha PE=1 SV=3;tr|Q3TI99|Q3TI99_MOUSE L-lactate dehydrogenase OS=Mus musculus	tr|A0A1B0GSX0|A0A1B0GSX0_MOUSE	274	274	K	VHKQVVDSAYEVIKLKGYTSWAIGLSVADLA	63.212	63.212	QVVDSAYEVIK(0.064)LK(0.936)	QVVDSAYEVIK(-12)LK(12)	13	2	-1.6106						26154	Identified
A0A1B0GSX7	Nuclear pore complex protein Nup98-Nup96	Nup98	197.31	1816	tr|A0A1B0GSX7|A0A1B0GSX7_MOUSE;sp|Q6PFD9|NUP98_MOUSE;tr|Q3TPG3|Q3TPG3_MOUSE;tr|A0A1B0GRB5|A0A1B0GRB5_MOUSE;tr|Q3UJE5|Q3UJE5_MOUSE;tr|A0A1B0GRA7|A0A1B0GRA7_MOUSE;tr|B7ZN81|B7ZN81_MOUSE;tr|B2RQL0|B2RQL0_MOUSE;tr|A0A140T8J8|A0A140T8J8_MOUSE	639;639;516;622;639;639;622;622;639	tr|A0A1B0GSX7|A0A1B0GSX7_MOUSE Nuclear pore complex protein Nup98-Nup96 OS=Mus musculus OX=10090 GN=Nup98 PE=1 SV=1;sp|Q6PFD9|NUP98_MOUSE Nuclear pore complex protein Nup98-Nup96 OS=Mus musculus OX=10090 GN=Nup98 PE=1 SV=2;tr|Q3TPG3|Q3TPG3_MOUSE Peptidase	tr|A0A1B0GSX7|A0A1B0GSX7_MOUSE	639	639	K	PSEYPENGERFSFLSKPVDENNQQDGEDDSL	47.267	47.267	FSFLSK(1)PVDENNQQDGEDDSLVSR	FSFLSK(47)PVDENNQQDGEDDSLVSR	6	3	1.6146				18940			Identified
A0A1C9IC75	ABCC4-N1	Abcc4	139.1	1240	tr|A0A1C9IC75|A0A1C9IC75_MOUSE;tr|E9Q467|E9Q467_MOUSE;tr|B7ZWC5|B7ZWC5_MOUSE;tr|Q3TZN9|Q3TZN9_MOUSE;tr|E9Q236|E9Q236_MOUSE;tr|B9EKC2|B9EKC2_MOUSE	44;54;54;54;54;54	tr|A0A1C9IC75|A0A1C9IC75_MOUSE ABCC4-N1 OS=Mus musculus OX=10090 GN=Abcc4 PE=2 SV=1;tr|E9Q467|E9Q467_MOUSE ATP-binding cassette, sub-family C (CFTR/MRP), member 4 OS=Mus musculus OX=10090 GN=Abcc4 PE=1 SV=1;tr|B7ZWC5|B7ZWC5_MOUSE Abcc4 protein OS=Mus muscu	tr|A0A1C9IC75|A0A1C9IC75_MOUSE	44	44	K	LEEDDMFSVLPEDRSKHLGEELQRYWDKELL	68.49	68.49	SK(1)HLGEELQR	SK(68)HLGEELQR	2	2	-1.0821		30077					Identified
A0A1D5RLR0	Translin-associated protein X	Tsnax	19.348	168	tr|A0A1D5RLR0|A0A1D5RLR0_MOUSE;tr|Q3TXK6|Q3TXK6_MOUSE;sp|Q9QZE7|TSNAX_MOUSE	68;68;68	tr|A0A1D5RLR0|A0A1D5RLR0_MOUSE Translin-associated protein X OS=Mus musculus OX=10090 GN=Tsnax PE=1 SV=1;tr|Q3TXK6|Q3TXK6_MOUSE Uncharacterized protein OS=Mus musculus OX=10090 GN=Tsnax PE=2 SV=1;sp|Q9QZE7|TSNAX_MOUSE Translin-associated protein X OS=Mus m	tr|A0A1D5RLR0|A0A1D5RLR0_MOUSE	68	68	K	YERLVKLSRDITVESKRTIFLLHRITSAPDM	100.75	78.178	DITVESK(1)R	DITVESK(78)R	7	2	-1.4298		385780	415730	389430	271340		Quantified
A0A1D5RLY7	Ankyrin and armadillo repeat-containing protein (Fragment)	Ankar	16.332	138	tr|A0A1D5RLY7|A0A1D5RLY7_MOUSE	13	tr|A0A1D5RLY7|A0A1D5RLY7_MOUSE Ankyrin and armadillo repeat-containing protein (Fragment) OS=Mus musculus OX=10090 GN=Ankar PE=4 SV=1	tr|A0A1D5RLY7|A0A1D5RLY7_MOUSE	13	13	K	___MLKALWHGIYMPKEKRARFSELWRTIMD	12.582	12.582	MLK(0.047)ALWHGIYMPK(0.477)EK(0.477)	MLK(-12)ALWHGIYMPK(0)EK(0)	13	4	-7.3889							Identified
A0A1D5RLY7	Ankyrin and armadillo repeat-containing protein (Fragment)	Ankar	16.332	138	tr|A0A1D5RLY7|A0A1D5RLY7_MOUSE	15	tr|A0A1D5RLY7|A0A1D5RLY7_MOUSE Ankyrin and armadillo repeat-containing protein (Fragment) OS=Mus musculus OX=10090 GN=Ankar PE=4 SV=1	tr|A0A1D5RLY7|A0A1D5RLY7_MOUSE	15	15	K	_MLKALWHGIYMPKEKRARFSELWRTIMDID	12.582	12.582	MLK(0.047)ALWHGIYMPK(0.477)EK(0.477)	MLK(-12)ALWHGIYMPK(0)EK(0)	15	4	-7.3889							Identified
A0A1L1SSA8	Transmembrane protein 205 (Fragment)	Tmem205	19.612	173	tr|A0A1L1SSA8|A0A1L1SSA8_MOUSE;sp|Q91XE8|TM205_MOUSE	122;122	tr|A0A1L1SSA8|A0A1L1SSA8_MOUSE Transmembrane protein 205 (Fragment) OS=Mus musculus OX=10090 GN=Tmem205 PE=1 SV=1;sp|Q91XE8|TM205_MOUSE Transmembrane protein 205 OS=Mus musculus OX=10090 GN=Tmem205 PE=1 SV=1	tr|A0A1L1SSA8|A0A1L1SSA8_MOUSE	122	122	K	EARTTAVMRALQSIEKERGLGTEVPGNFQGP	58.916	58.916	ALQSIEK(1)ER	ALQSIEK(59)ER	7	2	-0.92803	62096	72806					Quantified
A0A1L1ST18	Mitogen-activated protein kinase kinase kinase 5 (Fragment)	Map3k5	19.065	171	tr|A0A1L1ST18|A0A1L1ST18_MOUSE	164	tr|A0A1L1ST18|A0A1L1ST18_MOUSE Mitogen-activated protein kinase kinase kinase 5 (Fragment) OS=Mus musculus OX=10090 GN=Map3k5 PE=1 SV=1	tr|A0A1L1ST18|A0A1L1ST18_MOUSE	164	164	K	QCISDTGLPIFTMYFKINSNRRA________	10.943	10.943	SSYLRHLLDSTQCISDTGLPIFTMYFK(1)	SSYLRHLLDSTQCISDTGLPIFTMYFK(11)	27	4	-5.6935	234240						Identified
A0A1L1STF0	Ubiquitin carboxyl-terminal hydrolase MINDY-2	Mindy2	65.508	600	tr|A0A1L1STF0|A0A1L1STF0_MOUSE;sp|Q6PDI6|MINY2_MOUSE	287;287	tr|A0A1L1STF0|A0A1L1STF0_MOUSE Ubiquitin carboxyl-terminal hydrolase MINDY-2 OS=Mus musculus OX=10090 GN=Mindy2 PE=1 SV=1;sp|Q6PDI6|MINY2_MOUSE Ubiquitin carboxyl-terminal hydrolase MINDY-2 OS=Mus musculus OX=10090 GN=Mindy2 PE=1 SV=1	tr|A0A1L1STF0|A0A1L1STF0_MOUSE	287	287	K	QLMEYLGDYMLEAKPKEISEIQRVNYEQNMS	114.39	74.424	PK(1)EISEIQR	PK(74)EISEIQR	2	2	-1.3925	72733		70786	106250	57916	53929	Quantified
A0A1L1STF0	Ubiquitin carboxyl-terminal hydrolase MINDY-2	Mindy2	65.508	600	tr|A0A1L1STF0|A0A1L1STF0_MOUSE;sp|Q6PDI6|MINY2_MOUSE	526;526	tr|A0A1L1STF0|A0A1L1STF0_MOUSE Ubiquitin carboxyl-terminal hydrolase MINDY-2 OS=Mus musculus OX=10090 GN=Mindy2 PE=1 SV=1;sp|Q6PDI6|MINY2_MOUSE Ubiquitin carboxyl-terminal hydrolase MINDY-2 OS=Mus musculus OX=10090 GN=Mindy2 PE=1 SV=1	tr|A0A1L1STF0|A0A1L1STF0_MOUSE	526	526	K	WEQIPEGISDLELAKKLQEEEDRRASQYYQE	121.31	121.31	K(1)LQEEEDRR	K(120)LQEEEDRR	1	3	3.9593		97277			85866		Identified
A0A1L1SVG6	Choline transporter-like protein 2	Slc44a2	62.643	554	tr|A0A1L1SVG6|A0A1L1SVG6_MOUSE	15	tr|A0A1L1SVG6|A0A1L1SVG6_MOUSE Choline transporter-like protein 2 OS=Mus musculus OX=10090 GN=Slc44a2 PE=1 SV=1	tr|A0A1L1SVG6|A0A1L1SVG6_MOUSE	15	15	K	_MEDDRKDAVYGTPQKYDPTFKGPIYNRGCT	26.517	26.517	DAVYGTPQK(0.766)YDPTFK(0.234)	DAVYGTPQK(5.2)YDPTFK(-5.2)	9	2	-3.4822						17561	Identified
A0A1L1SVG6	Choline transporter-like protein 2	Slc44a2	62.643	554	tr|A0A1L1SVG6|A0A1L1SVG6_MOUSE	6	tr|A0A1L1SVG6|A0A1L1SVG6_MOUSE Choline transporter-like protein 2 OS=Mus musculus OX=10090 GN=Slc44a2 PE=1 SV=1	tr|A0A1L1SVG6|A0A1L1SVG6_MOUSE	6	6	K	__________MEDDRKDAVYGTPQKYDPTFK	58.889	58.889	K(1)DAVYGTPQK	K(59)DAVYGTPQK(-59)	1	2	-0.65986	19404	15163				17754	Quantified
A0A1Q1PRS4	Dystrophin	Dmd	59.792	525	tr|A0A1Q1PRS4|A0A1Q1PRS4_MOUSE;tr|A0A1Q1PRS9|A0A1Q1PRS9_MOUSE;tr|A0A023ZTV5|A0A023ZTV5_MOUSE;tr|A0A023ZT56|A0A023ZT56_MOUSE;tr|A0A1Q1PRS6|A0A1Q1PRS6_MOUSE;tr|A0A1Q1PRS2|A0A1Q1PRS2_MOUSE;tr|A0A1Q1PRT9|A0A1Q1PRT9_MOUSE;tr|A2A9Z1|A2A9Z1_MOUSE;tr|A2A9Z2|A2A9Z2_MOUSE;tr|Q8BHM1|Q8BHM1_MOUSE	6;6;6;6;6;6;6;6;6;6	tr|A0A1Q1PRS4|A0A1Q1PRS4_MOUSE Dystrophin OS=Mus musculus OX=10090 GN=Dmd PE=2 SV=1;tr|A0A1Q1PRS9|A0A1Q1PRS9_MOUSE Dystrophin Dp71f delta74 isoform OS=Mus musculus OX=10090 GN=Dmd PE=2 SV=1;tr|A0A023ZTV5|A0A023ZTV5_MOUSE Dystrophin Dp71ab OS=Mus musculus O	tr|A0A1Q1PRS4|A0A1Q1PRS4_MOUSE	6	6	K	__________MREHLKGHETQTTCWDHPKMT	47.27	47.27	EHLK(1)GHETQTTCWDHPK	EHLK(45)GHETQTTCWDHPK(-45)	4	3	-0.42359			22763	18781			Identified
A0A1W2P7I5	Small glutamine-rich tetratricopeptide repeat-containing protein alpha (Fragment)	Sgta	18.27	166	tr|A0A1W2P7I5|A0A1W2P7I5_MOUSE;tr|A0A1W2P6P1|A0A1W2P6P1_MOUSE;tr|Q3TN35|Q3TN35_MOUSE;sp|Q8BJU0|SGTA_MOUSE	161;160;160;161	tr|A0A1W2P7I5|A0A1W2P7I5_MOUSE Small glutamine-rich tetratricopeptide repeat-containing protein alpha (Fragment) OS=Mus musculus OX=10090 GN=Sgta PE=1 SV=1;tr|A0A1W2P6P1|A0A1W2P6P1_MOUSE Small glutamine-rich tetratricopeptide repeat-containing protein alph	tr|A0A1W2P7I5|A0A1W2P7I5_MOUSE	161	161	K	VQDCERAIGIDPGYSKAYGRM__________	103.69	88.24	AIGIDPGYSK(1)AYGR	AIGIDPGYSK(88)AYGR	10	2	-0.91063	333530	449400	391260	625190	384820	388180	Quantified
A0A1W2P7I5	Small glutamine-rich tetratricopeptide repeat-containing protein alpha (Fragment)	Sgta	18.27	166	tr|A0A1W2P7I5|A0A1W2P7I5_MOUSE;tr|A0A1W2P6P1|A0A1W2P6P1_MOUSE;tr|Q3TN35|Q3TN35_MOUSE;sp|Q8BJU0|SGTA_MOUSE	104;103;103;104	tr|A0A1W2P7I5|A0A1W2P7I5_MOUSE Small glutamine-rich tetratricopeptide repeat-containing protein alpha (Fragment) OS=Mus musculus OX=10090 GN=Sgta PE=1 SV=1;tr|A0A1W2P6P1|A0A1W2P6P1_MOUSE Small glutamine-rich tetratricopeptide repeat-containing protein alph	tr|A0A1W2P7I5|A0A1W2P7I5_MOUSE	104	104	K	SAEAERLKTEGNEQMKLENFEAAVHLYGKAI	35.182	35.182	TEGNEQMK(0.999)LENFEAAVHLYGK(0.001)	TEGNEQMK(31)LENFEAAVHLYGK(-31)	8	3	2.7224			45376				Identified
A0A1W2P7W3	Receptor-type tyrosine-protein phosphatase beta	Ptprb	255.16	2285	tr|A0A1W2P7W3|A0A1W2P7W3_MOUSE	28	tr|A0A1W2P7W3|A0A1W2P7W3_MOUSE Receptor-type tyrosine-protein phosphatase beta OS=Mus musculus OX=10090 GN=Ptprb PE=1 SV=1	tr|A0A1W2P7W3|A0A1W2P7W3_MOUSE	28	28	K	LILGSLEGFQIVHVRKQQCLSINQKVVMGFC	16.457	16.457	K(1)QQCLSINQK(1)	K(16)QQCLSINQK(16)	1	3	0.20034		169900					Identified
A0A1W2P7W3	Receptor-type tyrosine-protein phosphatase beta	Ptprb	255.16	2285	tr|A0A1W2P7W3|A0A1W2P7W3_MOUSE	37	tr|A0A1W2P7W3|A0A1W2P7W3_MOUSE Receptor-type tyrosine-protein phosphatase beta OS=Mus musculus OX=10090 GN=Ptprb PE=1 SV=1	tr|A0A1W2P7W3|A0A1W2P7W3_MOUSE	37	37	K	QIVHVRKQQCLSINQKVVMGFCNGSSRNQQW	16.457	16.457	K(1)QQCLSINQK(1)	K(16)QQCLSINQK(16)	10	3	0.20034		169900					Identified
A0A1W2P802	Profilin-4 (Fragment)	Pfn4	8.5359	76	tr|A0A1W2P802|A0A1W2P802_MOUSE;tr|A0A1W2P6U9|A0A1W2P6U9_MOUSE;tr|Q6JEK6|Q6JEK6_MOUSE;sp|Q9D6I3|PROF4_MOUSE	16;16;16;16	tr|A0A1W2P802|A0A1W2P802_MOUSE Profilin-4 (Fragment) OS=Mus musculus OX=10090 GN=Pfn4 PE=3 SV=1;tr|A0A1W2P6U9|A0A1W2P6U9_MOUSE Profilin OS=Mus musculus OX=10090 GN=Pfn4 PE=3 SV=1;tr|Q6JEK6|Q6JEK6_MOUSE Profilin OS=Mus musculus OX=10090 GN=Pfn4 PE=2 SV=1;sp	tr|A0A1W2P802|A0A1W2P802_MOUSE	16	16	K	MSHLQNLLLDTLLGTKHVDSAALIKLQEKTL	21.361	21.361	MSHLQNLLLDTLLGTK(1)	MSHLQNLLLDTLLGTK(21)	16	2	-3.0762			320100				Identified
A0A1W2P868	Glutamate receptor ionotropic, kainate 2 (Fragment)	Grik2	34.578	309	tr|A0A1W2P868|A0A1W2P868_MOUSE;tr|A0A1B0GSI4|A0A1B0GSI4_MOUSE;tr|Q8BRT2|Q8BRT2_MOUSE;tr|F6QF13|F6QF13_MOUSE;tr|A0A2I3BQM2|A0A2I3BQM2_MOUSE;sp|P39087|GRIK2_MOUSE;tr|Q3UZT1|Q3UZT1_MOUSE;tr|F6Z3M4|F6Z3M4_MOUSE;tr|Q8BRQ3|Q8BRQ3_MOUSE;tr|Q8K0C2|Q8K0C2_MOUSE;tr|Q8C9A0|Q8C9A0_MOUSE;tr|A0A1W2P6S5|A0A1W2P6S5_MOUSE;tr|A3KMF1|A3KMF1_MOUSE;tr|A3KMF0|A3KMF0_MOUSE;tr|A0A2I3BRJ1|A0A2I3BRJ1_MOUSE;tr|E9Q2Y1|E9Q2Y…	235;795;795;795;810;795;795;795;795;724;795;795;795;795;810;724;810	tr|A0A1W2P868|A0A1W2P868_MOUSE Glutamate receptor ionotropic, kainate 2 (Fragment) OS=Mus musculus OX=10090 GN=Grik2 PE=1 SV=1;tr|A0A1B0GSI4|A0A1B0GSI4_MOUSE Glutamate receptor ionotropic, kainate 1 OS=Mus musculus OX=10090 GN=Grik1 PE=3 SV=1;tr|Q8BRT2|Q8B	tr|A0A1W2P868|A0A1W2P868_MOUSE	235	235	K	IAILQLQEEGKLHMMKEKWWRGNGCPEEESK	80.623	80.623	ITIAILQLQEEGKLHMMK(1)	ITIAILQLQEEGK(-33)LHMMK(33)	18	3	-6.3008	3617100	5548500	5569300	6329500	1614100	1517900	Quantified
A0A286YCX6	Trafficking protein particle complex 8	Trappc8	160.91	1437	tr|A0A286YCX6|A0A286YCX6_MOUSE;tr|Q69ZT3|Q69ZT3_MOUSE;tr|Q6P6J3|Q6P6J3_MOUSE;tr|Q811K7|Q811K7_MOUSE;tr|Q9CU98|Q9CU98_MOUSE	1220;816;397;420;33	tr|A0A286YCX6|A0A286YCX6_MOUSE Trafficking protein particle complex 8 OS=Mus musculus OX=10090 GN=Trappc8 PE=1 SV=2;tr|Q69ZT3|Q69ZT3_MOUSE MKIAA1012 protein (Fragment) OS=Mus musculus OX=10090 GN=Trappc8 PE=2 SV=1;tr|Q6P6J3|Q6P6J3_MOUSE D030074E01Rik prote	tr|A0A286YCX6|A0A286YCX6_MOUSE	1220	1220	K	SELKKTQDQLSAYPEKHREATEGAVRLVEKC	50.116	39.293	TQDQLSAYPEK(1)HR	TQDQLSAYPEK(39)HR	11	3	1.2142		8445.6			14801	8576.1	Quantified
A0A286YCX6	Trafficking protein particle complex 8	Trappc8	160.91	1437	tr|A0A286YCX6|A0A286YCX6_MOUSE;tr|Q69ZT3|Q69ZT3_MOUSE;tr|Q6P6J3|Q6P6J3_MOUSE;tr|Q811K7|Q811K7_MOUSE;tr|Q9CU98|Q9CU98_MOUSE	1272;868;449;472;85	tr|A0A286YCX6|A0A286YCX6_MOUSE Trafficking protein particle complex 8 OS=Mus musculus OX=10090 GN=Trappc8 PE=1 SV=2;tr|Q69ZT3|Q69ZT3_MOUSE MKIAA1012 protein (Fragment) OS=Mus musculus OX=10090 GN=Trappc8 PE=2 SV=1;tr|Q6P6J3|Q6P6J3_MOUSE D030074E01Rik prote	tr|A0A286YCX6|A0A286YCX6_MOUSE	1272	1272	K	LILEGQHHVVVRTVGKEAFSHSQKEEPPEME	61.577	48.701	TVGK(1)EAFSHSQK	TVGK(44)EAFSHSQK(-44)	4	2	-1.3928				9475	7124.8		Quantified
A0A286YEB7	40S ribosomal protein S24	Rps24	13.605	118	tr|A0A286YEB7|A0A286YEB7_MOUSE;tr|Q9D7P1|Q9D7P1_MOUSE;tr|Q9CY61|Q9CY61_MOUSE;tr|Q5M9M7|Q5M9M7_MOUSE;tr|Q3TIF8|Q3TIF8_MOUSE;sp|P62849|RS24_MOUSE;tr|Q9CQK2|Q9CQK2_MOUSE;tr|Q9DCA4|Q9DCA4_MOUSE	9;21;21;21;21;21;21;21	tr|A0A286YEB7|A0A286YEB7_MOUSE 40S ribosomal protein S24 OS=Mus musculus OX=10090 GN=Rps24 PE=1 SV=1;tr|Q9D7P1|Q9D7P1_MOUSE 40S ribosomal protein S24 OS=Mus musculus OX=10090 GN=Rps24 PE=2 SV=1;tr|Q9CY61|Q9CY61_MOUSE 40S ribosomal protein S24 OS=Mus muscul	tr|A0A286YEB7|A0A286YEB7_MOUSE	9	9	K	_______MTNRLLQRKQMVIDVLHPGKATVP	74.849	74.849	K(1)QMVIDVLHPGK	K(75)QMVIDVLHPGK(-75)	1	2	-1.7817		47229	63697	50135		82271	Quantified
A0A286YEB7	40S ribosomal protein S24	Rps24	13.605	118	tr|A0A286YEB7|A0A286YEB7_MOUSE;tr|Q9D7P1|Q9D7P1_MOUSE;tr|Q9CY61|Q9CY61_MOUSE;tr|Q5M9M7|Q5M9M7_MOUSE;tr|Q3TIF8|Q3TIF8_MOUSE;sp|P62849|RS24_MOUSE;tr|Q9CQK2|Q9CQK2_MOUSE;tr|Q9DCA4|Q9DCA4_MOUSE	72;84;84;84;84;84;84;84	tr|A0A286YEB7|A0A286YEB7_MOUSE 40S ribosomal protein S24 OS=Mus musculus OX=10090 GN=Rps24 PE=1 SV=1;tr|Q9D7P1|Q9D7P1_MOUSE 40S ribosomal protein S24 OS=Mus musculus OX=10090 GN=Rps24 PE=2 SV=1;tr|Q9CY61|Q9CY61_MOUSE 40S ribosomal protein S24 OS=Mus muscul	tr|A0A286YEB7|A0A286YEB7_MOUSE	72	72	K	TTGFGMIYDSLDYAKKNEPKHRLARHGLYEK	63.908	63.908	TTGFGMIYDSLDYAK(0.216)K(0.784)	TTGFGMIYDSLDYAK(-5.6)K(5.6)	16	2	1.5743			106100	62098	63813	110590	Quantified
A0A286YEB7	40S ribosomal protein S24	Rps24	13.605	118	tr|A0A286YEB7|A0A286YEB7_MOUSE;tr|Q9D7P1|Q9D7P1_MOUSE;tr|Q9CY61|Q9CY61_MOUSE;tr|Q5M9M7|Q5M9M7_MOUSE;tr|Q3TIF8|Q3TIF8_MOUSE;sp|P62849|RS24_MOUSE;tr|Q9CQK2|Q9CQK2_MOUSE;tr|Q9DCA4|Q9DCA4_MOUSE	71;83;83;83;83;83;83;83	tr|A0A286YEB7|A0A286YEB7_MOUSE 40S ribosomal protein S24 OS=Mus musculus OX=10090 GN=Rps24 PE=1 SV=1;tr|Q9D7P1|Q9D7P1_MOUSE 40S ribosomal protein S24 OS=Mus musculus OX=10090 GN=Rps24 PE=2 SV=1;tr|Q9CY61|Q9CY61_MOUSE 40S ribosomal protein S24 OS=Mus muscul	tr|A0A286YEB7|A0A286YEB7_MOUSE	71	71	K	KTTGFGMIYDSLDYAKKNEPKHRLARHGLYE	51.569	36.46	TTGFGMIYDSLDYAK(0.5)K(0.5)	TTGFGMIYDSLDYAK(0)K(0)	15	2	-0.24683				62098	63813	110590	Quantified
A0A2I3BQJ7	Vomeronasal type-1 receptor	Vmn1r6	32.772	281	tr|A0A2I3BQJ7|A0A2I3BQJ7_MOUSE	14	tr|A0A2I3BQJ7|A0A2I3BQJ7_MOUSE Vomeronasal type-1 receptor OS=Mus musculus OX=10090 GN=Vmn1r6 PE=3 SV=1	tr|A0A2I3BQJ7|A0A2I3BQJ7_MOUSE	14	14	K	__MHLNYFRLSGHRPKPTDLISCQLTLVHIM	65.933	51.872	MHLNYFRLSGHRPK(1)	MHLNYFRLSGHRPK(52)	14	2	-1.0573	1757300		2140900			2356600	Quantified
A0A2I3BRL8	Predicted gene 7324	Gm7324	42.178	388	tr|A0A2I3BRL8|A0A2I3BRL8_MOUSE;sp|Q91VM5|RMXL1_MOUSE;tr|A2AFI4|A2AFI4_MOUSE;tr|A2AFI3|A2AFI3_MOUSE;sp|Q9WV02|RBMX_MOUSE;tr|A0A2I3BQC0|A0A2I3BQC0_MOUSE	22;22;22;22;22;22	tr|A0A2I3BRL8|A0A2I3BRL8_MOUSE Predicted gene 7324 OS=Mus musculus OX=10090 GN=Gm7324 PE=4 SV=1;sp|Q91VM5|RMXL1_MOUSE RNA binding motif protein, X-linked-like-1 OS=Mus musculus OX=10090 GN=Rbmxl1 PE=2 SV=1;tr|A2AFI4|A2AFI4_MOUSE RNA-binding motif protein,	tr|A0A2I3BRL8|A0A2I3BRL8_MOUSE	22	22	K	PGKLFIGGLNTETNEKALEAVFGKYGRIVEI	60.324	60.324	LFIGGLNTETNEK(0.999)ALEAVFGK(0.001)	LFIGGLNTETNEK(31)ALEAVFGK(-31)	13	3	-1.5467			31560	18126	28619		Quantified
A0A2I3BRW0	Signal peptidase complex subunit 1	Spcs1	11.777	102	tr|A0A2I3BRW0|A0A2I3BRW0_MOUSE;tr|A0A2I3BQG3|A0A2I3BQG3_MOUSE	15;15	tr|A0A2I3BRW0|A0A2I3BRW0_MOUSE Signal peptidase complex subunit 1 OS=Mus musculus OX=10090 GN=Spcs1 PE=1 SV=1;tr|A0A2I3BQG3|A0A2I3BQG3_MOUSE Signal peptidase complex subunit 1 OS=Mus musculus OX=10090 GN=Spcs1 PE=1 SV=1	tr|A0A2I3BRW0|A0A2I3BRW0_MOUSE	15	15	K	_MLEHLSSLPTQMDYKGQKLAEQMFQGIILF	71.219	71.219	MLEHLSSLPTQMDYK(0.843)GQK(0.157)	MLEHLSSLPTQMDYK(7.3)GQK(-7.3)	15	3	4.1226			33636				Identified
A0A2R8VHF9	Myosin-11	Myh11	223.35	1938	tr|A0A2R8VHF9|A0A2R8VHF9_MOUSE;tr|E9QPE7|E9QPE7_MOUSE;tr|A0A338P6K2|A0A338P6K2_MOUSE;tr|Q69ZX3|Q69ZX3_MOUSE;sp|O08638|MYH11_MOUSE	876;876;883;888;876	tr|A0A2R8VHF9|A0A2R8VHF9_MOUSE Myosin-11 OS=Mus musculus OX=10090 GN=Myh11 PE=1 SV=1;tr|E9QPE7|E9QPE7_MOUSE Myosin-11 OS=Mus musculus OX=10090 GN=Myh11 PE=1 SV=2;tr|A0A338P6K2|A0A338P6K2_MOUSE Myosin-11 OS=Mus musculus OX=10090 GN=Myh11 PE=1 SV=1;tr|Q69ZX3	tr|A0A2R8VHF9|A0A2R8VHF9_MOUSE;tr|E9QPE7|E9QPE7_MOUSE	876;876	876	K	MQKIKERQQKAETELKELEQKHTQLAEEKTL	60.547	60.547	AETELK(1)ELEQK	AETELK(35)ELEQK(-35)	6	2	-0.36919				70388		135460	Quantified
A0A2R8VHF9	Myosin-11	Myh11	223.35	1938	tr|A0A2R8VHF9|A0A2R8VHF9_MOUSE;tr|E9QPE7|E9QPE7_MOUSE;tr|A0A338P6K2|A0A338P6K2_MOUSE;tr|Q69ZX3|Q69ZX3_MOUSE;sp|O08638|MYH11_MOUSE	4;4;4;16;4	tr|A0A2R8VHF9|A0A2R8VHF9_MOUSE Myosin-11 OS=Mus musculus OX=10090 GN=Myh11 PE=1 SV=1;tr|E9QPE7|E9QPE7_MOUSE Myosin-11 OS=Mus musculus OX=10090 GN=Myh11 PE=1 SV=2;tr|A0A338P6K2|A0A338P6K2_MOUSE Myosin-11 OS=Mus musculus OX=10090 GN=Myh11 PE=1 SV=1;tr|Q69ZX3	tr|A0A2R8VHF9|A0A2R8VHF9_MOUSE;tr|E9QPE7|E9QPE7_MOUSE	4;4	4	K	____________MAQKGQLSDDEKFLFVDKN	60	54.584	AQK(1)GQLSDDEK	AQK(54)GQLSDDEK(-54)	3	2	-1.8405		17043	43119	66069	11432	90051	Quantified
A0A2R8VHF9	Myosin-11	Myh11	223.35	1938	tr|A0A2R8VHF9|A0A2R8VHF9_MOUSE;tr|E9QPE7|E9QPE7_MOUSE;tr|A0A338P6K2|A0A338P6K2_MOUSE;tr|Q69ZX3|Q69ZX3_MOUSE;sp|O08638|MYH11_MOUSE	863;863;870;875;863	tr|A0A2R8VHF9|A0A2R8VHF9_MOUSE Myosin-11 OS=Mus musculus OX=10090 GN=Myh11 PE=1 SV=1;tr|E9QPE7|E9QPE7_MOUSE Myosin-11 OS=Mus musculus OX=10090 GN=Myh11 PE=1 SV=2;tr|A0A338P6K2|A0A338P6K2_MOUSE Myosin-11 OS=Mus musculus OX=10090 GN=Myh11 PE=1 SV=1;tr|Q69ZX3	tr|A0A2R8VHF9|A0A2R8VHF9_MOUSE;tr|E9QPE7|E9QPE7_MOUSE	863;863	863	K	TRQEEEMQAKEEEMQKIKERQQKAETELKEL	61.494	61.494	EEEMQK(0.5)IK(0.5)	EEEMQK(0)IK(0)	6	2	-0.45425			91220				Identified
A0A2R8VHF9	Myosin-11	Myh11	223.35	1938	tr|A0A2R8VHF9|A0A2R8VHF9_MOUSE;tr|E9QPE7|E9QPE7_MOUSE;tr|A0A338P6K2|A0A338P6K2_MOUSE;tr|Q69ZX3|Q69ZX3_MOUSE	865;865;872;877	tr|A0A2R8VHF9|A0A2R8VHF9_MOUSE Myosin-11 OS=Mus musculus OX=10090 GN=Myh11 PE=1 SV=1;tr|E9QPE7|E9QPE7_MOUSE Myosin-11 OS=Mus musculus OX=10090 GN=Myh11 PE=1 SV=2;tr|A0A338P6K2|A0A338P6K2_MOUSE Myosin-11 OS=Mus musculus OX=10090 GN=Myh11 PE=1 SV=1;tr|Q69ZX3	tr|A0A2R8VHF9|A0A2R8VHF9_MOUSE;tr|E9QPE7|E9QPE7_MOUSE	865;865	865	K	QEEEMQAKEEEMQKIKERQQKAETELKELEQ	61.494	61.494	EEEMQK(0.5)IK(0.5)	EEEMQK(0)IK(0)	8	2	-0.45425			91220				Identified
A0A2R8VHF9	Myosin-11	Myh11	223.35	1938	tr|A0A2R8VHF9|A0A2R8VHF9_MOUSE;tr|E9QPE7|E9QPE7_MOUSE;tr|A0A338P6K2|A0A338P6K2_MOUSE;tr|Q69ZX3|Q69ZX3_MOUSE;sp|O08638|MYH11_MOUSE	67;67;67;79;67	tr|A0A2R8VHF9|A0A2R8VHF9_MOUSE Myosin-11 OS=Mus musculus OX=10090 GN=Myh11 PE=1 SV=1;tr|E9QPE7|E9QPE7_MOUSE Myosin-11 OS=Mus musculus OX=10090 GN=Myh11 PE=1 SV=2;tr|A0A338P6K2|A0A338P6K2_MOUSE Myosin-11 OS=Mus musculus OX=10090 GN=Myh11 PE=1 SV=1;tr|Q69ZX3	tr|A0A2R8VHF9|A0A2R8VHF9_MOUSE;tr|E9QPE7|E9QPE7_MOUSE	67;67	67	K	EEKGDEVVVELVENGKKVTVGKDDIQKMNPP	103.69	38.584	GDEVVVELVENGK(0.5)K(0.5)	GDEVVVELVENGK(0)K(0)	13	2	0.93052	36850		20766	32021		56261	Quantified
A0A2R8VHF9	Myosin-11	Myh11	223.35	1938	tr|A0A2R8VHF9|A0A2R8VHF9_MOUSE;tr|E9QPE7|E9QPE7_MOUSE;tr|A0A338P6K2|A0A338P6K2_MOUSE;tr|Q69ZX3|Q69ZX3_MOUSE;sp|O08638|MYH11_MOUSE	68;68;68;80;68	tr|A0A2R8VHF9|A0A2R8VHF9_MOUSE Myosin-11 OS=Mus musculus OX=10090 GN=Myh11 PE=1 SV=1;tr|E9QPE7|E9QPE7_MOUSE Myosin-11 OS=Mus musculus OX=10090 GN=Myh11 PE=1 SV=2;tr|A0A338P6K2|A0A338P6K2_MOUSE Myosin-11 OS=Mus musculus OX=10090 GN=Myh11 PE=1 SV=1;tr|Q69ZX3	tr|A0A2R8VHF9|A0A2R8VHF9_MOUSE;tr|E9QPE7|E9QPE7_MOUSE	68;68	68	K	EKGDEVVVELVENGKKVTVGKDDIQKMNPPK	103.69	38.584	GDEVVVELVENGK(0.5)K(0.5)	GDEVVVELVENGK(0)K(0)	14	2	0.93052	36850		20766	32021		56261	Quantified
A0A2R8VHF9	Myosin-11	Myh11	223.35	1938	tr|A0A2R8VHF9|A0A2R8VHF9_MOUSE;tr|E9QPE7|E9QPE7_MOUSE;tr|A0A338P6K2|A0A338P6K2_MOUSE;tr|Q69ZX3|Q69ZX3_MOUSE;sp|O08638|MYH11_MOUSE	644;644;651;656;644	tr|A0A2R8VHF9|A0A2R8VHF9_MOUSE Myosin-11 OS=Mus musculus OX=10090 GN=Myh11 PE=1 SV=1;tr|E9QPE7|E9QPE7_MOUSE Myosin-11 OS=Mus musculus OX=10090 GN=Myh11 PE=1 SV=2;tr|A0A338P6K2|A0A338P6K2_MOUSE Myosin-11 OS=Mus musculus OX=10090 GN=Myh11 PE=1 SV=1;tr|Q69ZX3	tr|A0A2R8VHF9|A0A2R8VHF9_MOUSE;tr|E9QPE7|E9QPE7_MOUSE	644;644	644	K	DQMAKMTESSLPSASKTKKGMFRTVGQLYKE	57.293	57.293	MTESSLPSASK(0.5)TK(0.5)	MTESSLPSASK(0)TK(0)	11	2	-1.109						15539	Identified
A0A2R8VHF9	Myosin-11	Myh11	223.35	1938	tr|A0A2R8VHF9|A0A2R8VHF9_MOUSE;tr|E9QPE7|E9QPE7_MOUSE;tr|A0A338P6K2|A0A338P6K2_MOUSE;tr|Q69ZX3|Q69ZX3_MOUSE;sp|O08638|MYH11_MOUSE	646;646;653;658;646	tr|A0A2R8VHF9|A0A2R8VHF9_MOUSE Myosin-11 OS=Mus musculus OX=10090 GN=Myh11 PE=1 SV=1;tr|E9QPE7|E9QPE7_MOUSE Myosin-11 OS=Mus musculus OX=10090 GN=Myh11 PE=1 SV=2;tr|A0A338P6K2|A0A338P6K2_MOUSE Myosin-11 OS=Mus musculus OX=10090 GN=Myh11 PE=1 SV=1;tr|Q69ZX3	tr|A0A2R8VHF9|A0A2R8VHF9_MOUSE;tr|E9QPE7|E9QPE7_MOUSE	646;646	646	K	MAKMTESSLPSASKTKKGMFRTVGQLYKEQL	57.293	57.293	MTESSLPSASK(0.5)TK(0.5)	MTESSLPSASK(0)TK(0)	13	2	-1.109						15539	Identified
A0A2R8VHF9	Myosin-11	Myh11	223.35	1938	tr|A0A2R8VHF9|A0A2R8VHF9_MOUSE;tr|E9QPE7|E9QPE7_MOUSE;tr|A0A338P6K2|A0A338P6K2_MOUSE;tr|Q69ZX3|Q69ZX3_MOUSE;sp|O08638|MYH11_MOUSE	857;857;864;869;857	tr|A0A2R8VHF9|A0A2R8VHF9_MOUSE Myosin-11 OS=Mus musculus OX=10090 GN=Myh11 PE=1 SV=1;tr|E9QPE7|E9QPE7_MOUSE Myosin-11 OS=Mus musculus OX=10090 GN=Myh11 PE=1 SV=2;tr|A0A338P6K2|A0A338P6K2_MOUSE Myosin-11 OS=Mus musculus OX=10090 GN=Myh11 PE=1 SV=1;tr|Q69ZX3	tr|A0A2R8VHF9|A0A2R8VHF9_MOUSE;tr|E9QPE7|E9QPE7_MOUSE	857;857	857	K	KPLLQVTRQEEEMQAKEEEMQKIKERQQKAE	68.548	68.548	QEEEMQAK(1)EEEMQK	QEEEMQAK(38)EEEMQK(-38)	8	2	-2.82						24577	Identified
A0A338P721	Junctional adhesion molecule B	Jam2	35.548	322	tr|A0A338P721|A0A338P721_MOUSE;sp|Q9JI59|JAM2_MOUSE	299;275	tr|A0A338P721|A0A338P721_MOUSE Junctional adhesion molecule B OS=Mus musculus OX=10090 GN=Jam2 PE=1 SV=1;sp|Q9JI59|JAM2_MOUSE Junctional adhesion molecule B OS=Mus musculus OX=10090 GN=Jam2 PE=1 SV=1	tr|A0A338P721|A0A338P721_MOUSE	299	299	K	YAQRKGYFSKETSFQKGSPASKVTTMSENDF	58.313	58.313	ETSFQK(1)GSPASK	ETSFQK(44)GSPASK(-44)	6	2	-0.96436				42397	32541		Quantified
A0A338P721	Junctional adhesion molecule B	Jam2	35.548	322	tr|A0A338P721|A0A338P721_MOUSE;sp|Q9JI59|JAM2_MOUSE	315;291	tr|A0A338P721|A0A338P721_MOUSE Junctional adhesion molecule B OS=Mus musculus OX=10090 GN=Jam2 PE=1 SV=1;sp|Q9JI59|JAM2_MOUSE Junctional adhesion molecule B OS=Mus musculus OX=10090 GN=Jam2 PE=1 SV=1	tr|A0A338P721|A0A338P721_MOUSE	315	315	K	GSPASKVTTMSENDFKHTKSFII________	81.799	61.194	VTTMSENDFK(0.988)HTK(0.012)	VTTMSENDFK(19)HTK(-19)	10	2	-2.1688		9501.5	17566			10461	Quantified
A0A338P764	Fibroblast growth factor (Fragment)	Fgf12	19.259	171	tr|A0A338P764|A0A338P764_MOUSE	2	tr|A0A338P764|A0A338P764_MOUSE Fibroblast growth factor (Fragment) OS=Mus musculus OX=10090 GN=Fgf12 PE=1 SV=1	tr|A0A338P764|A0A338P764_MOUSE	2	2	K	______________MKILALSLKKGVHMLQC	33.396	33.396	MK(1)ILALSLK(0.5)K(0.5)	MK(33)ILALSLK(0)K(0)	2	3	-8.3682			63674				Identified
A0A338P764	Fibroblast growth factor (Fragment)	Fgf12	19.259	171	tr|A0A338P764|A0A338P764_MOUSE	9	tr|A0A338P764|A0A338P764_MOUSE Fibroblast growth factor (Fragment) OS=Mus musculus OX=10090 GN=Fgf12 PE=1 SV=1	tr|A0A338P764|A0A338P764_MOUSE	9	9	K	_______MKILALSLKKGVHMLQCLCGRSLR	33.396	33.396	MK(1)ILALSLK(0.5)K(0.5)	MK(33)ILALSLK(0)K(0)	9	3	-8.3682			63674				Identified
A0A338P764	Fibroblast growth factor (Fragment)	Fgf12	19.259	171	tr|A0A338P764|A0A338P764_MOUSE	10	tr|A0A338P764|A0A338P764_MOUSE Fibroblast growth factor (Fragment) OS=Mus musculus OX=10090 GN=Fgf12 PE=1 SV=1	tr|A0A338P764|A0A338P764_MOUSE	10	10	K	______MKILALSLKKGVHMLQCLCGRSLRS	33.396	33.396	MK(1)ILALSLK(0.5)K(0.5)	MK(33)ILALSLK(0)K(0)	10	3	-8.3682			63674				Identified
A0A338P7E5	Ubiquitin-conjugating enzyme E2 L3	Ube2l3	14.121	122	tr|A0A338P7E5|A0A338P7E5_MOUSE;tr|Q561N4|Q561N4_MOUSE;sp|P68037|UB2L3_MOUSE;tr|Q3TIH9|Q3TIH9_MOUSE;tr|Q3TW19|Q3TW19_MOUSE	113;145;145;145;18	tr|A0A338P7E5|A0A338P7E5_MOUSE Ubiquitin-conjugating enzyme E2 L3 OS=Mus musculus OX=10090 GN=Ube2l3 PE=1 SV=1;tr|Q561N4|Q561N4_MOUSE Ubiquitin-conjugating enzyme E2L 3 OS=Mus musculus OX=10090 GN=Ube2l3 PE=1 SV=1;sp|P68037|UB2L3_MOUSE Ubiquitin-conjugatin	tr|A0A338P7E5|A0A338P7E5_MOUSE	113	113	K	SKDRKKFCKNAEEFTKKYGEKRPVD______	62.88	62.88	NAEEFTK(0.5)K(0.5)	NAEEFTK(0)K(0)	7	2	-0.52418			118490				Identified
A0A338P7E5	Ubiquitin-conjugating enzyme E2 L3	Ube2l3	14.121	122	tr|A0A338P7E5|A0A338P7E5_MOUSE;tr|Q561N4|Q561N4_MOUSE;sp|P68037|UB2L3_MOUSE;tr|Q3TIH9|Q3TIH9_MOUSE;tr|Q3TW19|Q3TW19_MOUSE	114;146;146;146;19	tr|A0A338P7E5|A0A338P7E5_MOUSE Ubiquitin-conjugating enzyme E2 L3 OS=Mus musculus OX=10090 GN=Ube2l3 PE=1 SV=1;tr|Q561N4|Q561N4_MOUSE Ubiquitin-conjugating enzyme E2L 3 OS=Mus musculus OX=10090 GN=Ube2l3 PE=1 SV=1;sp|P68037|UB2L3_MOUSE Ubiquitin-conjugatin	tr|A0A338P7E5|A0A338P7E5_MOUSE	114	114	K	KDRKKFCKNAEEFTKKYGEKRPVD_______	62.88	62.88	NAEEFTK(0.5)K(0.5)	NAEEFTK(0)K(0)	8	2	-0.52418			118490				Identified
A0A338P7E5	Ubiquitin-conjugating enzyme E2 L3	Ube2l3	14.121	122	tr|A0A338P7E5|A0A338P7E5_MOUSE;tr|Q561N4|Q561N4_MOUSE;sp|P68037|UB2L3_MOUSE;tr|A0A338P786|A0A338P786_MOUSE;tr|Q3TIH9|Q3TIH9_MOUSE	99;131;131;131;131	tr|A0A338P7E5|A0A338P7E5_MOUSE Ubiquitin-conjugating enzyme E2 L3 OS=Mus musculus OX=10090 GN=Ube2l3 PE=1 SV=1;tr|Q561N4|Q561N4_MOUSE Ubiquitin-conjugating enzyme E2L 3 OS=Mus musculus OX=10090 GN=Ube2l3 PE=1 SV=1;sp|P68037|UB2L3_MOUSE Ubiquitin-conjugatin	tr|A0A338P7E5|A0A338P7E5_MOUSE	99	99	K	QPEHPLRADLAEEYSKDRKKFCKNAEEFTKK	94.804	94.804	ADLAEEYSK(1)DR	ADLAEEYSK(95)DR	9	2	-0.25313		90390	118790	202420		132700	Quantified
A0A338P7E5	Ubiquitin-conjugating enzyme E2 L3	Ube2l3	14.121	122	tr|A0A338P7E5|A0A338P7E5_MOUSE;tr|Q561N4|Q561N4_MOUSE;sp|P68037|UB2L3_MOUSE;tr|A0A338P786|A0A338P786_MOUSE;tr|Q3TIH9|Q3TIH9_MOUSE;tr|A0A338P702|A0A338P702_MOUSE	41;73;73;73;73;73	tr|A0A338P7E5|A0A338P7E5_MOUSE Ubiquitin-conjugating enzyme E2 L3 OS=Mus musculus OX=10090 GN=Ube2l3 PE=1 SV=1;tr|Q561N4|Q561N4_MOUSE Ubiquitin-conjugating enzyme E2L 3 OS=Mus musculus OX=10090 GN=Ube2l3 PE=1 SV=1;sp|P68037|UB2L3_MOUSE Ubiquitin-conjugatin	tr|A0A338P7E5|A0A338P7E5_MOUSE	41	41	K	PAEYPFKPPKITFKTKIYHPNIDEKGQVCLP	76.255	76.255	TK(1)IYHPNIDEK	TK(76)IYHPNIDEK(-76)	2	2	-0.29882		50125		79961	40969		Quantified
A0A384V9W7	Growth differentiation factor 5 (Fragment)	Gdf5	29.302	275	tr|A0A384V9W7|A0A384V9W7_MOUSE;tr|A0JC64|A0JC64_MOUSE;sp|P43027|GDF5_MOUSE	176;187;187	tr|A0A384V9W7|A0A384V9W7_MOUSE Growth differentiation factor 5 (Fragment) OS=Mus musculus OX=10090 GN=Gdf5 PE=2 SV=1;tr|A0JC64|A0JC64_MOUSE Growth differentiation factor 5 OS=Mus musculus OX=10090 GN=Gdf5 PE=2 SV=1;sp|P43027|GDF5_MOUSE Growth/differentiati	tr|A0A384V9W7|A0A384V9W7_MOUSE	176	176	K	RTLSDADRKGGNSSVKLEAGLANTITSFIDK	57.293	57.293	TLSDADRK(1)GGNSSVK(1)	TLSDADRK(57)GGNSSVK(57)	15	2	-5.8678						1788100	Identified
A0A384V9W7	Growth differentiation factor 5 (Fragment)	Gdf5	29.302	275	tr|A0A384V9W7|A0A384V9W7_MOUSE;tr|A0JC64|A0JC64_MOUSE;sp|P43027|GDF5_MOUSE	169;180;180	tr|A0A384V9W7|A0A384V9W7_MOUSE Growth differentiation factor 5 (Fragment) OS=Mus musculus OX=10090 GN=Gdf5 PE=2 SV=1;tr|A0JC64|A0JC64_MOUSE Growth differentiation factor 5 OS=Mus musculus OX=10090 GN=Gdf5 PE=2 SV=1;sp|P43027|GDF5_MOUSE Growth/differentiati	tr|A0A384V9W7|A0A384V9W7_MOUSE	169	169	K	EYMLSLYRTLSDADRKGGNSSVKLEAGLANT	57.293	57.293	TLSDADRK(1)GGNSSVK(1)	TLSDADRK(57)GGNSSVK(57)	8	2	-5.8678						1788100	Identified
A0A3Q4L347	Cysteine dioxygenase	Cdo1	20.064	174	tr|A0A3Q4L347|A0A3Q4L347_MOUSE;sp|P60334|CDO1_MOUSE;tr|A0A3Q4L374|A0A3Q4L374_MOUSE;tr|A0A3Q4EH84|A0A3Q4EH84_MOUSE	8;8;8;8	tr|A0A3Q4L347|A0A3Q4L347_MOUSE Cysteine dioxygenase OS=Mus musculus OX=10090 GN=Cdo1 PE=1 SV=1;sp|P60334|CDO1_MOUSE Cysteine dioxygenase type 1 OS=Mus musculus OX=10090 GN=Cdo1 PE=1 SV=1;tr|A0A3Q4L374|A0A3Q4L374_MOUSE Cysteine dioxygenase OS=Mus musculus O	tr|A0A3Q4L347|A0A3Q4L347_MOUSE	8	8	K	________MERTELLKPRTLADLIRILHELF	100.67	100.67	TELLK(1)PR	TELLK(100)PR	5	2	-0.061691	821750	1117700	1530400	1689700			Quantified
A0A494B9F5	NEDD4 family-interacting protein 1 (Fragment)	Ndfip1	18.868	164	tr|A0A494B9F5|A0A494B9F5_MOUSE;tr|A0A494BAK0|A0A494BAK0_MOUSE;tr|A0A494BAA4|A0A494BAA4_MOUSE;sp|Q8R0W6|NFIP1_MOUSE	26;83;76;83	tr|A0A494B9F5|A0A494B9F5_MOUSE NEDD4 family-interacting protein 1 (Fragment) OS=Mus musculus OX=10090 GN=Ndfip1 PE=1 SV=1;tr|A0A494BAK0|A0A494BAK0_MOUSE NEDD4 family-interacting protein 1 OS=Mus musculus OX=10090 GN=Ndfip1 PE=1 SV=1;tr|A0A494BAA4|A0A494BAA	tr|A0A494B9F5|A0A494B9F5_MOUSE	26	26	K	NVATTLPSYDEAERTKTEATIPLVPGRDEDF	92.707	36.902	TK(1)TEATIPLVPGRDEDFVGR	TK(37)TEATIPLVPGRDEDFVGR	2	3	1.6257	70830	50642					Quantified
A0A494BA32	Glycerol-3-phosphate acyltransferase 1, mitochondrial	Gpam	76.629	681	tr|A0A494BA32|A0A494BA32_MOUSE;sp|Q61586|GPAT1_MOUSE;tr|Q69ZG4|Q69ZG4_MOUSE	371;371;392	tr|A0A494BA32|A0A494BA32_MOUSE Glycerol-3-phosphate acyltransferase 1, mitochondrial OS=Mus musculus OX=10090 GN=Gpam PE=1 SV=1;sp|Q61586|GPAT1_MOUSE Glycerol-3-phosphate acyltransferase 1, mitochondrial OS=Mus musculus OX=10090 GN=Gpam PE=1 SV=2;tr|Q69ZG4	tr|A0A494BA32|A0A494BA32_MOUSE	371	371	K	YDRIIEGHYNGEQLGKPKKNESLWSVARGVI	50.314	50.314	IIEGHYNGEQLGK(0.888)PK(0.112)	IIEGHYNGEQLGK(9)PK(-9)	13	3	1.5219		38405	27993				Quantified
A0A494BA33	H-2 class I histocompatibility antigen, K-K alpha chain (Fragment)	H2-K1	39.859	355	tr|A0A494BA33|A0A494BA33_MOUSE;sp|P01901|HA1B_MOUSE;tr|W5XIT1|W5XIT1_MOUSE;tr|Q7JJ15|Q7JJ15_MOUSE;tr|Q3TVI9|Q3TVI9_MOUSE;tr|W5XIK7|W5XIK7_MOUSE;tr|W5XHY0|W5XHY0_MOUSE;tr|Q3TH01|Q3TH01_MOUSE;tr|Q61642|Q61642_MOUSE;tr|Q64272|Q64272_MOUSE;sp|P04223|HA1K_MOUSE;tr|A0A0B4J1G3|A0A0B4J1G3_MOUSE;tr|Q31142|Q31142_MOUSE;sp|P14428|HA1Q_MOUSE;tr|Q61896|Q61896_MOUSE;tr|Q921P3|Q921P3_MOUSE;tr|Q7TN03|Q7TN03_MOUS…	345;359;347;359;359;359;359;359;358;358;359;177;359;318;358;240;341;358;364;358;180;358;101	tr|A0A494BA33|A0A494BA33_MOUSE H-2 class I histocompatibility antigen, K-K alpha chain (Fragment) OS=Mus musculus OX=10090 GN=H2-K1 PE=1 SV=1;sp|P01901|HA1B_MOUSE H-2 class I histocompatibility antigen, K-B alpha chain OS=Mus musculus OX=10090 GN=H2-K1 PE=	tr|A0A494BA33|A0A494BA33_MOUSE	345	345	K	LAPGSQTSDLSLPDCKVMVHDPHSLA_____	22.212	16.213	NTGGK(1)GGDYALAPGSQTSDLSLPDCK(1)VMVHDPHSLA	NTGGK(16)GGDYALAPGSQTSDLSLPDCK(16)VMVHDPHSLA	26	4	3.1793					53091	59105	Quantified
A0A494BA33	H-2 class I histocompatibility antigen, K-K alpha chain (Fragment)	H2-K1	39.859	355	tr|A0A494BA33|A0A494BA33_MOUSE;sp|P01901|HA1B_MOUSE;tr|W5XIT1|W5XIT1_MOUSE;tr|Q7JJ15|Q7JJ15_MOUSE;tr|Q3TVI9|Q3TVI9_MOUSE;tr|W5XIK7|W5XIK7_MOUSE;tr|W5XHY0|W5XHY0_MOUSE;tr|Q3TH01|Q3TH01_MOUSE;tr|Q61642|Q61642_MOUSE;tr|Q64272|Q64272_MOUSE;sp|P04223|HA1K_MOUSE;tr|A0A0B4J1G3|A0A0B4J1G3_MOUSE;tr|Q31142|Q31142_MOUSE;sp|P14428|HA1Q_MOUSE;tr|Q61896|Q61896_MOUSE;tr|Q921P3|Q921P3_MOUSE;tr|Q7TN03|Q7TN03_MOUS…	324;338;326;338;338;338;338;338;337;337;338;156;338;297;337;219;320;337;337;337;80	tr|A0A494BA33|A0A494BA33_MOUSE H-2 class I histocompatibility antigen, K-K alpha chain (Fragment) OS=Mus musculus OX=10090 GN=H2-K1 PE=1 SV=1;sp|P01901|HA1B_MOUSE H-2 class I histocompatibility antigen, K-B alpha chain OS=Mus musculus OX=10090 GN=H2-K1 PE=	tr|A0A494BA33|A0A494BA33_MOUSE	324	324	K	VVAFVMKMRRRNTGGKGGDYALAPGSQTSDL	129.44	16.213	NTGGK(1)GGDYALAPGSQTSDLSLPDCK(1)VMVHDPHSLA	NTGGK(16)GGDYALAPGSQTSDLSLPDCK(16)VMVHDPHSLA	5	4	3.1793	213440	317380	280200	272340	222820		Quantified
A0A494BAV5	Acyl-CoA desaturase 2	Scd2	24.575	215	tr|A0A494BAV5|A0A494BAV5_MOUSE;sp|P13011|ACOD2_MOUSE;tr|Q547C4|Q547C4_MOUSE;sp|P13516|ACOD1_MOUSE;sp|Q99PL7|SCD3_MOUSE;tr|Q8BNZ5|Q8BNZ5_MOUSE;tr|Q3UXG5|Q3UXG5_MOUSE;sp|Q6T707|SCD4_MOUSE	208;208;205;205;209;209;34;203	tr|A0A494BAV5|A0A494BAV5_MOUSE Acyl-CoA desaturase 2 OS=Mus musculus OX=10090 GN=Scd2 PE=1 SV=1;sp|P13011|ACOD2_MOUSE Acyl-CoA desaturase 2 OS=Mus musculus OX=10090 GN=Scd2 PE=1 SV=2;tr|Q547C4|Q547C4_MOUSE Scd1 protein OS=Mus musculus OX=10090 GN=Scd1 PE=1	tr|A0A494BAV5|A0A494BAV5_MOUSE;tr|Q547C4|Q547C4_MOUSE	208;205	205	K	KEKGGKLDMSDLKAEKLVMFQRR________;KEKGGKLDMSDLKAEKLVMFQRRYYKPGLLL	84.368	84.368	AEK(1)LVMFQR	AEK(84)LVMFQR	3	2	-0.69587						380100	Identified
A0A494BAV5	Acyl-CoA desaturase 2	Scd2	24.575	215	tr|A0A494BAV5|A0A494BAV5_MOUSE;sp|P13011|ACOD2_MOUSE	36;36	tr|A0A494BAV5|A0A494BAV5_MOUSE Acyl-CoA desaturase 2 OS=Mus musculus OX=10090 GN=Scd2 PE=1 SV=1;sp|P13011|ACOD2_MOUSE Acyl-CoA desaturase 2 OS=Mus musculus OX=10090 GN=Scd2 PE=1 SV=2	tr|A0A494BAV5|A0A494BAV5_MOUSE	36	36	K	APPSGGQQNGGEKFEKSSHHWGADVRPELKD	67.887	67.887	FEK(1)SSHHWGADVRPELK	FEK(65)SSHHWGADVRPELK(-65)	3	3	1.5761		22008				21952	Identified
A0A494BAV5	Acyl-CoA desaturase 2	Scd2	24.575	215	tr|A0A494BAV5|A0A494BAV5_MOUSE;sp|P13011|ACOD2_MOUSE;tr|Q547C4|Q547C4_MOUSE;sp|P13516|ACOD1_MOUSE;sp|Q99PL7|SCD3_MOUSE;tr|Q8BNZ5|Q8BNZ5_MOUSE;tr|Q3UXG5|Q3UXG5_MOUSE;sp|Q6T707|SCD4_MOUSE	205;205;202;202;206;206;31;200	tr|A0A494BAV5|A0A494BAV5_MOUSE Acyl-CoA desaturase 2 OS=Mus musculus OX=10090 GN=Scd2 PE=1 SV=1;sp|P13011|ACOD2_MOUSE Acyl-CoA desaturase 2 OS=Mus musculus OX=10090 GN=Scd2 PE=1 SV=2;tr|Q547C4|Q547C4_MOUSE Scd1 protein OS=Mus musculus OX=10090 GN=Scd1 PE=1	tr|A0A494BAV5|A0A494BAV5_MOUSE;tr|Q547C4|Q547C4_MOUSE	205;202	202	K	PAVKEKGGKLDMSDLKAEKLVMFQRR_____;PAVKEKGGKLDMSDLKAEKLVMFQRRYYKPG	81.163	57.003	GGK(1)LDMSDLK(0.871)AEK(0.129)	GGK(53)LDMSDLK(8.3)AEK(-8.3)	10	2	-2.5283	18915	533430	39465	26092			Quantified
A0A494BAV5	Acyl-CoA desaturase 2	Scd2	24.575	215	tr|A0A494BAV5|A0A494BAV5_MOUSE;sp|P13011|ACOD2_MOUSE;tr|Q547C4|Q547C4_MOUSE;sp|P13516|ACOD1_MOUSE;sp|Q99PL7|SCD3_MOUSE;tr|Q8BNZ5|Q8BNZ5_MOUSE;sp|Q6T707|SCD4_MOUSE	161;161;158;158;162;162;156	tr|A0A494BAV5|A0A494BAV5_MOUSE Acyl-CoA desaturase 2 OS=Mus musculus OX=10090 GN=Scd2 PE=1 SV=1;sp|P13011|ACOD2_MOUSE Acyl-CoA desaturase 2 OS=Mus musculus OX=10090 GN=Scd2 PE=1 SV=2;tr|Q547C4|Q547C4_MOUSE Scd1 protein OS=Mus musculus OX=10090 GN=Scd1 PE=1	tr|A0A494BAV5|A0A494BAV5_MOUSE;tr|Q547C4|Q547C4_MOUSE	161;158	158	K	QNDVYEWARDHRAHHKFSETHADPHNSRRGF	106.97	65.12	AHHK(1)FSETHADPHNSR	AHHK(65)FSETHADPHNSR	4	4	2.328		289660	293250	187810	92785		Quantified
A0A494BAV5	Acyl-CoA desaturase 2	Scd2	24.575	215	tr|A0A494BAV5|A0A494BAV5_MOUSE;sp|P13011|ACOD2_MOUSE;tr|Q547C4|Q547C4_MOUSE;sp|P13516|ACOD1_MOUSE;sp|Q99PL7|SCD3_MOUSE;tr|Q8BNZ5|Q8BNZ5_MOUSE;tr|Q3UXG5|Q3UXG5_MOUSE	198;198;195;195;199;199;24	tr|A0A494BAV5|A0A494BAV5_MOUSE Acyl-CoA desaturase 2 OS=Mus musculus OX=10090 GN=Scd2 PE=1 SV=1;sp|P13011|ACOD2_MOUSE Acyl-CoA desaturase 2 OS=Mus musculus OX=10090 GN=Scd2 PE=1 SV=2;tr|Q547C4|Q547C4_MOUSE Scd1 protein OS=Mus musculus OX=10090 GN=Scd1 PE=1	tr|A0A494BAV5|A0A494BAV5_MOUSE;tr|Q547C4|Q547C4_MOUSE	198;195	195	K	WLLVRKHPAVKEKGGKLDMSDLKAEKLVMFQ	90.263	90.263	GGK(1)LDMSDLK	GGK(62)LDMSDLK(-62)	3	2	-0.71392	262750	309350	39465	512060	368790	371690	Quantified
A0A494BAX5	Asparaginyl-tRNA synthetase (Fragment)	Nars	57.222	497	tr|A0A494BAX5|A0A494BAX5_MOUSE;tr|A0A498WGK2|A0A498WGK2_MOUSE;sp|Q8BP47|SYNC_MOUSE;tr|A0A494BB89|A0A494BB89_MOUSE	439;500;501;500	tr|A0A494BAX5|A0A494BAX5_MOUSE Asparaginyl-tRNA synthetase (Fragment) OS=Mus musculus OX=10090 GN=Nars PE=1 SV=1;tr|A0A498WGK2|A0A498WGK2_MOUSE Asparaginyl-tRNA synthetase OS=Mus musculus OX=10090 GN=Nars PE=4 SV=1;sp|Q8BP47|SYNC_MOUSE Asparagine--tRNA lig	tr|A0A494BAX5|A0A494BAX5_MOUSE	439	439	K	GSMRSWDSEEILEGYKREGIDPAPYYWYTDQ	26.465	26.465	SWDSEEILEGYK(1)R	SWDSEEILEGYK(26)R	12	2	2.0999					34783		Identified
A0A494BBB9	Tyrosine-protein kinase (Fragment)	Jak2	73.257	638	tr|A0A494BBB9|A0A494BBB9_MOUSE;sp|Q62120|JAK2_MOUSE;tr|G5E852|G5E852_MOUSE	468;468;468	tr|A0A494BBB9|A0A494BBB9_MOUSE Tyrosine-protein kinase (Fragment) OS=Mus musculus OX=10090 GN=Jak2 PE=1 SV=1;sp|Q62120|JAK2_MOUSE Tyrosine-protein kinase JAK2 OS=Mus musculus OX=10090 GN=Jak2 PE=1 SV=2;tr|G5E852|G5E852_MOUSE Tyrosine-protein kinase OS=Mus	tr|A0A494BBB9|A0A494BBB9_MOUSE	468	468	K	LITKNENGEYNLSGTKRNFSNLKDLLNCYQM	38.584	38.584	NENGEYNLSGTK(1)R	NENGEYNLSGTK(39)R	12	2	-0.50098		11788		15641			Identified
A0A494BBE3	Receptor expression-enhancing protein 5 (Fragment)	Reep5	11.535	103	tr|A0A494BBE3|A0A494BBE3_MOUSE;tr|Q9CQG4|Q9CQG4_MOUSE;tr|Q921E4|Q921E4_MOUSE;tr|Q5QGU0|Q5QGU0_MOUSE;tr|G3X8R0|G3X8R0_MOUSE;sp|Q60870|REEP5_MOUSE	86;168;168;172;172;168	tr|A0A494BBE3|A0A494BBE3_MOUSE Receptor expression-enhancing protein 5 (Fragment) OS=Mus musculus OX=10090 GN=Reep5 PE=1 SV=1;tr|Q9CQG4|Q9CQG4_MOUSE Receptor expression-enhancing protein OS=Mus musculus OX=10090 GN=Reep5 PE=2 SV=1;tr|Q921E4|Q921E4_MOUSE Re	tr|A0A494BBE3|A0A494BBE3_MOUSE	86	86	K	KDVKDKAKETADAISKEVKKATVNLLGDEKK	34.953	34.953	ETADAISK(0.5)EVK(0.5)	ETADAISK(0)EVK(0)	8	2	-0.62241					57244		Identified
A0A494BBE3	Receptor expression-enhancing protein 5 (Fragment)	Reep5	11.535	103	tr|A0A494BBE3|A0A494BBE3_MOUSE;tr|Q9CQG4|Q9CQG4_MOUSE;tr|Q921E4|Q921E4_MOUSE;tr|Q5QGU0|Q5QGU0_MOUSE;tr|G3X8R0|G3X8R0_MOUSE;sp|Q60870|REEP5_MOUSE	89;171;171;175;175;171	tr|A0A494BBE3|A0A494BBE3_MOUSE Receptor expression-enhancing protein 5 (Fragment) OS=Mus musculus OX=10090 GN=Reep5 PE=1 SV=1;tr|Q9CQG4|Q9CQG4_MOUSE Receptor expression-enhancing protein OS=Mus musculus OX=10090 GN=Reep5 PE=2 SV=1;tr|Q921E4|Q921E4_MOUSE Re	tr|A0A494BBE3|A0A494BBE3_MOUSE	89	89	K	KDKAKETADAISKEVKKATVNLLGDEKKST_	34.953	34.953	ETADAISK(0.5)EVK(0.5)	ETADAISK(0)EVK(0)	11	2	-0.62241					57244		Identified
A0A494BBE3	Receptor expression-enhancing protein 5 (Fragment)	Reep5	11.535	103	tr|A0A494BBE3|A0A494BBE3_MOUSE;tr|Q9CQG4|Q9CQG4_MOUSE;tr|Q921E4|Q921E4_MOUSE;tr|Q5QGU0|Q5QGU0_MOUSE;tr|G3X8R0|G3X8R0_MOUSE;sp|Q60870|REEP5_MOUSE	71;153;153;157;157;153	tr|A0A494BBE3|A0A494BBE3_MOUSE Receptor expression-enhancing protein 5 (Fragment) OS=Mus musculus OX=10090 GN=Reep5 PE=1 SV=1;tr|Q9CQG4|Q9CQG4_MOUSE Receptor expression-enhancing protein OS=Mus musculus OX=10090 GN=Reep5 PE=2 SV=1;tr|Q921E4|Q921E4_MOUSE Re	tr|A0A494BBE3|A0A494BBE3_MOUSE	71	71	K	RPIFLKHESQVDSVVKDVKDKAKETADAISK	35.845	35.845	HESQVDSVVK(0.706)DVK(0.294)	HESQVDSVVK(3.8)DVK(-3.8)	10	3	1.2099	44300						Identified
A0A494BBG8	Xaa-Pro aminopeptidase 1	Xpnpep1	65.186	587	tr|A0A494BBG8|A0A494BBG8_MOUSE;tr|Q3TL27|Q3TL27_MOUSE;tr|Q3UKF5|Q3UKF5_MOUSE;sp|Q6P1B1|XPP1_MOUSE;tr|S4R1I3|S4R1I3_MOUSE;tr|Q3UE92|Q3UE92_MOUSE;tr|Q8BV43|Q8BV43_MOUSE;tr|Q8VDK8|Q8VDK8_MOUSE;tr|Q8BKH1|Q8BKH1_MOUSE	546;546;546;546;589;589;208;270;339	tr|A0A494BBG8|A0A494BBG8_MOUSE Xaa-Pro aminopeptidase 1 OS=Mus musculus OX=10090 GN=Xpnpep1 PE=1 SV=1;tr|Q3TL27|Q3TL27_MOUSE Uncharacterized protein OS=Mus musculus OX=10090 GN=Xpnpep1 PE=2 SV=1;tr|Q3UKF5|Q3UKF5_MOUSE X-prolyl aminopeptidase OS=Mus musculu	tr|A0A494BBG8|A0A494BBG8_MOUSE	546	546	K	AFGIRIENVVLVVPAKTKYNFNNRGSLTFEP	38.584	38.584	IENVVLVVPAK(0.5)TK(0.5)	IENVVLVVPAK(0)TK(0)	11	2	-0.96689				38308		30727	Quantified
A0A494BBG8	Xaa-Pro aminopeptidase 1	Xpnpep1	65.186	587	tr|A0A494BBG8|A0A494BBG8_MOUSE;tr|Q3TL27|Q3TL27_MOUSE;tr|Q3UKF5|Q3UKF5_MOUSE;sp|Q6P1B1|XPP1_MOUSE;tr|S4R1I3|S4R1I3_MOUSE;tr|Q3UE92|Q3UE92_MOUSE;tr|Q8BV43|Q8BV43_MOUSE;tr|Q8VDK8|Q8VDK8_MOUSE;tr|Q8BKH1|Q8BKH1_MOUSE	548;548;548;548;591;591;210;272;341	tr|A0A494BBG8|A0A494BBG8_MOUSE Xaa-Pro aminopeptidase 1 OS=Mus musculus OX=10090 GN=Xpnpep1 PE=1 SV=1;tr|Q3TL27|Q3TL27_MOUSE Uncharacterized protein OS=Mus musculus OX=10090 GN=Xpnpep1 PE=2 SV=1;tr|Q3UKF5|Q3UKF5_MOUSE X-prolyl aminopeptidase OS=Mus musculu	tr|A0A494BBG8|A0A494BBG8_MOUSE	548	548	K	GIRIENVVLVVPAKTKYNFNNRGSLTFEPLT	38.584	38.584	IENVVLVVPAK(0.5)TK(0.5)	IENVVLVVPAK(0)TK(0)	13	2	-0.96689				38308		30727	Quantified
A0A494BBI1	Thioredoxin-like protein 1	Txnl1	27.517	243	tr|A0A494BBI1|A0A494BBI1_MOUSE;tr|A0A494B955|A0A494B955_MOUSE;tr|Q3UBF4|Q3UBF4_MOUSE;tr|Q3U8R9|Q3U8R9_MOUSE;sp|Q8CDN6|TXNL1_MOUSE;tr|A0A498WGD8|A0A498WGD8_MOUSE;tr|Q3UNH3|Q3UNH3_MOUSE;tr|A0A494BB31|A0A494BB31_MOUSE	135;151;181;181;181;181;181;17	tr|A0A494BBI1|A0A494BBI1_MOUSE Thioredoxin-like protein 1 OS=Mus musculus OX=10090 GN=Txnl1 PE=1 SV=1;tr|A0A494B955|A0A494B955_MOUSE Thioredoxin-like protein 1 OS=Mus musculus OX=10090 GN=Txnl1 PE=4 SV=1;tr|Q3UBF4|Q3UBF4_MOUSE PITH domain-containing protei	tr|A0A494BBI1|A0A494BBI1_MOUSE	135	135	K	LITVAFNQPVKLYSMKFQGPDNGQGPKYVKI	53.051	52.863	LYSMK(1)FQGPDNGQGPK	LYSMK(48)FQGPDNGQGPK(-48)	5	3	1.2771		17121	22933	12073	17707	24401	Quantified
A0A494BBP5	Tumor necrosis factor receptor superfamily member 6	Fas	35.338	309	tr|A0A494BBP5|A0A494BBP5_MOUSE;tr|A1Y9B2|A1Y9B2_MOUSE;sp|P25446|TNR6_MOUSE	221;239;239	tr|A0A494BBP5|A0A494BBP5_MOUSE Tumor necrosis factor receptor superfamily member 6 OS=Mus musculus OX=10090 GN=Fas PE=1 SV=1;tr|A1Y9B2|A1Y9B2_MOUSE Fas OS=Mus musculus OX=10090 GN=Fas PE=2 SV=1;sp|P25446|TNR6_MOUSE Tumor necrosis factor receptor superfamil	tr|A0A494BBP5|A0A494BBP5_MOUSE	221	221	K	YIPRIAEDMTIQEAKKFARENNIKEGKIDEI	108.4	38.1	IAEDMTIQEAK(0.5)K(0.5)	IAEDMTIQEAK(0)K(0)	12	2	-1.3626				14672	10742		Quantified
A0A494BBP5	Tumor necrosis factor receptor superfamily member 6	Fas	35.338	309	tr|A0A494BBP5|A0A494BBP5_MOUSE;tr|A1Y9B2|A1Y9B2_MOUSE;sp|P25446|TNR6_MOUSE	220;238;238	tr|A0A494BBP5|A0A494BBP5_MOUSE Tumor necrosis factor receptor superfamily member 6 OS=Mus musculus OX=10090 GN=Fas PE=1 SV=1;tr|A1Y9B2|A1Y9B2_MOUSE Fas OS=Mus musculus OX=10090 GN=Fas PE=2 SV=1;sp|P25446|TNR6_MOUSE Tumor necrosis factor receptor superfamil	tr|A0A494BBP5|A0A494BBP5_MOUSE	220	220	K	KYIPRIAEDMTIQEAKKFARENNIKEGKIDE	108.4	38.1	IAEDMTIQEAK(0.5)K(0.5)	IAEDMTIQEAK(0)K(0)	11	2	-1.3626				14672	10742		Quantified
A0A498WFS2	UBX domain-containing protein 1	Ubxn1	29.93	262	tr|A0A498WFS2|A0A498WFS2_MOUSE;sp|Q922Y1|UBXN1_MOUSE	70;105	tr|A0A498WFS2|A0A498WFS2_MOUSE UBX domain-containing protein 1 OS=Mus musculus OX=10090 GN=Ubxn1 PE=1 SV=1;sp|Q922Y1|UBXN1_MOUSE UBX domain-containing protein 1 OS=Mus musculus OX=10090 GN=Ubxn1 PE=1 SV=1	tr|A0A498WFS2|A0A498WFS2_MOUSE	70	70	K	ERQEQTKRMLELVAQKQREREEREEREALER	125.5	96.311	MLELVAQK(1)QR	MLELVAQK(96)QR	8	2	-0.94347		123620	185970	128330	123920	119520	Quantified
A0A571BEC9	Perilipin-4	Plin4	158.67	1601	tr|A0A571BEC9|A0A571BEC9_MOUSE;sp|O88492|PLIN4_MOUSE	421;421	tr|A0A571BEC9|A0A571BEC9_MOUSE Perilipin-4 OS=Mus musculus OX=10090 GN=Plin4 PE=1 SV=1;sp|O88492|PLIN4_MOUSE Perilipin-4 OS=Mus musculus OX=10090 GN=Plin4 PE=1 SV=2	tr|A0A571BEC9|A0A571BEC9_MOUSE	421	421	K	INVAKGAAQGGLDTTKSVLMGTKDTVTTGLT	46.206	46.206	GAAQGGLDTTK(0.999)SVLMGTK(0.001)	GAAQGGLDTTK(30)SVLMGTK(-30)	11	2	-2.0704	24511			52147		27607	Quantified
A0A571BEC9	Perilipin-4	Plin4	158.67	1601	tr|A0A571BEC9|A0A571BEC9_MOUSE;sp|O88492|PLIN4_MOUSE	355;355	tr|A0A571BEC9|A0A571BEC9_MOUSE Perilipin-4 OS=Mus musculus OX=10090 GN=Plin4 PE=1 SV=1;sp|O88492|PLIN4_MOUSE Perilipin-4 OS=Mus musculus OX=10090 GN=Plin4 PE=1 SV=2	tr|A0A571BEC9|A0A571BEC9_MOUSE	355	355	K	VNVAKGAVQGGLDTTKSVVMGTKDTVTTGLT	61.23	61.23	GAVQGGLDTTK(1)SVVMGTK	GAVQGGLDTTK(34)SVVMGTK(-34)	11	2	-2.5381	24797	17855	37743				Quantified
A0A571BEC9	Perilipin-4	Plin4	158.67	1601	tr|A0A571BEC9|A0A571BEC9_MOUSE;sp|O88492|PLIN4_MOUSE	388;388	tr|A0A571BEC9|A0A571BEC9_MOUSE Perilipin-4 OS=Mus musculus OX=10090 GN=Plin4 PE=1 SV=1;sp|O88492|PLIN4_MOUSE Perilipin-4 OS=Mus musculus OX=10090 GN=Plin4 PE=1 SV=2	tr|A0A571BEC9|A0A571BEC9_MOUSE	388	388	K	MNVAKGTAQMGLGTSKTVLTGTKDTVCAGLT	48.363	35.182	GTAQMGLGTSK(0.992)TVLTGTK(0.008)	GTAQMGLGTSK(21)TVLTGTK(-21)	11	2	-2.6129		7701.4	12316				Quantified
A0A571BEC9	Perilipin-4	Plin4	158.67	1601	tr|A0A571BEC9|A0A571BEC9_MOUSE;sp|O88492|PLIN4_MOUSE	256;256	tr|A0A571BEC9|A0A571BEC9_MOUSE Perilipin-4 OS=Mus musculus OX=10090 GN=Plin4 PE=1 SV=1;sp|O88492|PLIN4_MOUSE Perilipin-4 OS=Mus musculus OX=10090 GN=Plin4 PE=1 SV=2	tr|A0A571BEC9|A0A571BEC9_MOUSE	256	256	K	VNVAKGVVQGGLDTTKSVVMGTKDTVTTGLT	45.17	45.17	GVVQGGLDTTK(0.999)SVVMGTK(0.001)	GVVQGGLDTTK(30)SVVMGTK(-30)	11	2	-2.5313				14774			Identified
A0A571BEC9	Perilipin-4	Plin4	158.67	1601	tr|A0A571BEC9|A0A571BEC9_MOUSE;sp|O88492|PLIN4_MOUSE	46;46	tr|A0A571BEC9|A0A571BEC9_MOUSE Perilipin-4 OS=Mus musculus OX=10090 GN=Plin4 PE=1 SV=1;sp|O88492|PLIN4_MOUSE Perilipin-4 OS=Mus musculus OX=10090 GN=Plin4 PE=1 SV=2	tr|A0A571BEC9|A0A571BEC9_MOUSE	46	46	K	SARNLVSHTHSSTSTKDLQTATDPSGTPAPS	58.402	58.402	NLVSHTHSSTSTK(1)DLQTATDPSGTPAPSSK	NLVSHTHSSTSTK(57)DLQTATDPSGTPAPSSK(-57)	13	4	0.75965		26422	43912			38022	Quantified
A0A5F8MPN8	Malate dehydrogenase, cytoplasmic	Mdh1	38.885	355	tr|A0A5F8MPN8|A0A5F8MPN8_MOUSE;sp|P14152|MDHC_MOUSE	318;318	tr|A0A5F8MPN8|A0A5F8MPN8_MOUSE Malate dehydrogenase, cytoplasmic OS=Mus musculus OX=10090 GN=Mdh1 PE=4 SV=1;sp|P14152|MDHC_MOUSE Malate dehydrogenase, cytoplasmic OS=Mus musculus OX=10090 GN=Mdh1 PE=1 SV=3	tr|A0A5F8MPN8|A0A5F8MPN8_MOUSE	318	318	K	LPINDFSREKMDLTAKELTEEKETAFEFLSS	75.474	75.474	MDLTAK(1)ELTEEK	MDLTAK(43)ELTEEK(-43)	6	2	-2.3414						13953	Identified
A0A5F8MPN8	Malate dehydrogenase, cytoplasmic	Mdh1	38.885	355	tr|A0A5F8MPN8|A0A5F8MPN8_MOUSE;sp|P14152|MDHC_MOUSE	205;205	tr|A0A5F8MPN8|A0A5F8MPN8_MOUSE Malate dehydrogenase, cytoplasmic OS=Mus musculus OX=10090 GN=Mdh1 PE=4 SV=1;sp|P14152|MDHC_MOUSE Malate dehydrogenase, cytoplasmic OS=Mus musculus OX=10090 GN=Mdh1 PE=1 SV=3	tr|A0A5F8MPN8|A0A5F8MPN8_MOUSE	205	205	K	TQYPDVNHAKVKLQGKEVGVYEALKDDSWLK	61.194	61.194	LQGK(1)EVGVYEALK	LQGK(50)EVGVYEALK(-50)	4	2	-1.2632		51229			29896		Identified
A0A5F8MPN8	Malate dehydrogenase, cytoplasmic	Mdh1	38.885	355	tr|A0A5F8MPN8|A0A5F8MPN8_MOUSE;sp|P14152|MDHC_MOUSE	214;214	tr|A0A5F8MPN8|A0A5F8MPN8_MOUSE Malate dehydrogenase, cytoplasmic OS=Mus musculus OX=10090 GN=Mdh1 PE=4 SV=1;sp|P14152|MDHC_MOUSE Malate dehydrogenase, cytoplasmic OS=Mus musculus OX=10090 GN=Mdh1 PE=1 SV=3	tr|A0A5F8MPN8|A0A5F8MPN8_MOUSE	214	214	K	KVKLQGKEVGVYEALKDDSWLKGEFITTVQQ	51.569	48.822	EVGVYEALK(0.97)DDSWLK(0.03)	EVGVYEALK(15)DDSWLK(-15)	9	2	2.3053				71439		61266	Quantified
A0AUN0	Sec23ip protein (Fragment)	Sec23ip	95.116	842	tr|A0AUN0|A0AUN0_MOUSE;tr|Q4G0C0|Q4G0C0_MOUSE;tr|G3X928|G3X928_MOUSE;sp|Q6NZC7|S23IP_MOUSE;tr|Q3UY74|Q3UY74_MOUSE	752;908;908;908;92	tr|A0AUN0|A0AUN0_MOUSE Sec23ip protein (Fragment) OS=Mus musculus OX=10090 GN=Sec23ip PE=2 SV=1;tr|Q4G0C0|Q4G0C0_MOUSE Sec23 interacting protein OS=Mus musculus OX=10090 GN=Sec23ip PE=2 SV=1;tr|G3X928|G3X928_MOUSE SEC23-interacting protein OS=Mus musculus	tr|A0AUN0|A0AUN0_MOUSE;tr|Q3UY74|Q3UY74_MOUSE	752;92	752	K	TTQLQEELEKVANQIKEEEEKQVVEAEKIVE	66.664	66.664	VANQIK(1)EEEEK	VANQIK(46)EEEEK(-46)	6	2	-1.358		10004					Identified
A0JNU2	Slc16a7 protein	Slc16a7	42.053	384	tr|A0JNU2|A0JNU2_MOUSE;tr|Q4FK61|Q4FK61_MOUSE;tr|Q149G4|Q149G4_MOUSE;tr|Q149G3|Q149G3_MOUSE;sp|O70451|MOT2_MOUSE	360;460;460;460;460	tr|A0JNU2|A0JNU2_MOUSE Slc16a7 protein OS=Mus musculus OX=10090 GN=Slc16a7 PE=2 SV=1;tr|Q4FK61|Q4FK61_MOUSE Slc16a7 protein OS=Mus musculus OX=10090 GN=Slc16a7 PE=2 SV=1;tr|Q149G4|Q149G4_MOUSE Slc16a7 protein OS=Mus musculus OX=10090 GN=Slc16a7 PE=2 SV=1;t	tr|A0JNU2|A0JNU2_MOUSE	360	360	K	SASHASREMEALNRSKQDEVTVKASNAHNPP	61.48	61.48	SK(1)QDEVTVK	SK(61)QDEVTVK(-61)	2	2	0.21429		14839					Identified
A1BN54	Alpha actinin 1a	Actn1	102.72	887	tr|A1BN54|A1BN54_MOUSE;sp|Q7TPR4|ACTN1_MOUSE	195;195	tr|A1BN54|A1BN54_MOUSE Alpha actinin 1a OS=Mus musculus OX=10090 GN=Actn1 PE=1 SV=1;sp|Q7TPR4|ACTN1_MOUSE Alpha-actinin-1 OS=Mus musculus OX=10090 GN=Actn1 PE=1 SV=1	tr|A1BN54|A1BN54_MOUSE	195	195	K	CALIHRHRPELIDYGKLRKDDPLTNLNTAFD	57.293	57.293	HRPELIDYGK(1)LR	HRPELIDYGK(57)LR	10	3	0.65214						50824	Identified
A1ILG8	Chorein	Vps13c	420.08	3748	tr|A1ILG8|A1ILG8_MOUSE;sp|Q8BX70|VP13C_MOUSE	2422;2422	tr|A1ILG8|A1ILG8_MOUSE Chorein OS=Mus musculus OX=10090 GN=Vps13c PE=2 SV=1;sp|Q8BX70|VP13C_MOUSE Vacuolar protein sorting-associated protein 13C OS=Mus musculus OX=10090 GN=Vps13c PE=1 SV=2	tr|A1ILG8|A1ILG8_MOUSE	2422	2422	K	STFDYSLKDRAPFTVKNALGVPMKVQPNRNL	57.003	57.003	APFTVK(1)NALGVPMK	APFTVK(34)NALGVPMK(-34)	6	2	-0.19632						365370	Identified
A1L0V4	Histone H3 (Fragment)	Hist1h3i	15.273	135	tr|A1L0V4|A1L0V4_MOUSE;sp|P68433|H31_MOUSE;tr|A1L0U3|A1L0U3_MOUSE;tr|B9EI85|B9EI85_MOUSE;sp|P84228|H32_MOUSE;tr|A0A1W2P768|A0A1W2P768_MOUSE;tr|E0CZ27|E0CZ27_MOUSE;sp|P84244|H33_MOUSE;tr|F8WI35|F8WI35_MOUSE;sp|P02301|H3C_MOUSE	79;80;77;80;80;125;80;80;80;80	tr|A1L0V4|A1L0V4_MOUSE Histone H3 (Fragment) OS=Mus musculus OX=10090 GN=Hist1h3i PE=2 SV=1;sp|P68433|H31_MOUSE Histone H3.1 OS=Mus musculus OX=10090 GN=H3c1 PE=1 SV=2;tr|A1L0U3|A1L0U3_MOUSE Histone H3 (Fragment) OS=Mus musculus OX=10090 GN=Hist1h3e PE=2 S	tr|A1L0V4|A1L0V4_MOUSE;tr|A1L0U3|A1L0U3_MOUSE;tr|E0CZ27|E0CZ27_MOUSE	79;77;80	80	K	KLPFQRLVREIAQDFKTDLRFQSAAIGALQE;KLPFQRLVREIAQDFKTDLRFQSSAVMALQE	58.889	58.889	EIAQDFK(1)TDLR	EIAQDFK(59)TDLR	7	2	-1.2382		155140	173200	139260			Quantified
A1L0V4	Histone H3 (Fragment)	Hist1h3i	15.273	135	tr|A1L0V4|A1L0V4_MOUSE;sp|P68433|H31_MOUSE;tr|A1L0U3|A1L0U3_MOUSE;tr|B9EI85|B9EI85_MOUSE;sp|P84228|H32_MOUSE;tr|A0A1W2P768|A0A1W2P768_MOUSE;tr|E0CZ27|E0CZ27_MOUSE;sp|P84244|H33_MOUSE;tr|F8WI35|F8WI35_MOUSE;tr|E0CYN1|E0CYN1_MOUSE;tr|E0CYR7|E0CYR7_MOUSE	18;19;16;19;19;64;19;19;19;19;19	tr|A1L0V4|A1L0V4_MOUSE Histone H3 (Fragment) OS=Mus musculus OX=10090 GN=Hist1h3i PE=2 SV=1;sp|P68433|H31_MOUSE Histone H3.1 OS=Mus musculus OX=10090 GN=H3c1 PE=1 SV=2;tr|A1L0U3|A1L0U3_MOUSE Histone H3 (Fragment) OS=Mus musculus OX=10090 GN=Hist1h3e PE=2 S	tr|A1L0V4|A1L0V4_MOUSE;tr|A1L0U3|A1L0U3_MOUSE;tr|E0CZ27|E0CZ27_MOUSE	18;16;19	19	K	TKQTARKSTGGKAPRKQLATKAARKSAPATG;TKQTARKSTGGKAPRKQLATKAARKSAPSTG	76.605	76.605	K(1)QLATK(1)AAR	K(77)QLATK(77)AAR	1	2	-1.1665				43396			Identified
A1L0V4	Histone H3 (Fragment)	Hist1h3i	15.273	135	tr|A1L0V4|A1L0V4_MOUSE;sp|P68433|H31_MOUSE;tr|A1L0U3|A1L0U3_MOUSE;tr|B9EI85|B9EI85_MOUSE;sp|P84228|H32_MOUSE;tr|A0A1W2P768|A0A1W2P768_MOUSE	37;38;35;38;38;83	tr|A1L0V4|A1L0V4_MOUSE Histone H3 (Fragment) OS=Mus musculus OX=10090 GN=Hist1h3i PE=2 SV=1;sp|P68433|H31_MOUSE Histone H3.1 OS=Mus musculus OX=10090 GN=H3c1 PE=1 SV=2;tr|A1L0U3|A1L0U3_MOUSE Histone H3 (Fragment) OS=Mus musculus OX=10090 GN=Hist1h3e PE=2 S	tr|A1L0V4|A1L0V4_MOUSE;tr|A1L0U3|A1L0U3_MOUSE	37;35	35	K	TKAARKSAPATGGVKKPHRYRPGTVALREIR	34.781	30.593	SAPATGGVK(0.5)K(0.5)	SAPATGGVK(0)K(0)	10	2	-1.9357				179040		141810	Quantified
A1L0V4	Histone H3 (Fragment)	Hist1h3i	15.273	135	tr|A1L0V4|A1L0V4_MOUSE;sp|P68433|H31_MOUSE;tr|A1L0U3|A1L0U3_MOUSE;tr|B9EI85|B9EI85_MOUSE;sp|P84228|H32_MOUSE;tr|A0A1W2P768|A0A1W2P768_MOUSE;tr|E0CZ27|E0CZ27_MOUSE;sp|P84244|H33_MOUSE;tr|F8WI35|F8WI35_MOUSE;sp|P02301|H3C_MOUSE	56;57;54;57;57;102;57;57;57;57	tr|A1L0V4|A1L0V4_MOUSE Histone H3 (Fragment) OS=Mus musculus OX=10090 GN=Hist1h3i PE=2 SV=1;sp|P68433|H31_MOUSE Histone H3.1 OS=Mus musculus OX=10090 GN=H3c1 PE=1 SV=2;tr|A1L0U3|A1L0U3_MOUSE Histone H3 (Fragment) OS=Mus musculus OX=10090 GN=Hist1h3e PE=2 S	tr|A1L0V4|A1L0V4_MOUSE;tr|A1L0U3|A1L0U3_MOUSE;tr|E0CZ27|E0CZ27_MOUSE	56;54;57	57	K	YRPGTVALREIRRYQKSTELLIRKLPFQRLV	87.895	87.895	YQK(1)STELLIR	YQK(88)STELLIR	3	2	-2.0158		162470	221640	261510		146930	Quantified
A1L0V4	Histone H3 (Fragment)	Hist1h3i	15.273	135	tr|A1L0V4|A1L0V4_MOUSE;sp|P68433|H31_MOUSE;tr|A1L0U3|A1L0U3_MOUSE;tr|B9EI85|B9EI85_MOUSE;sp|P84228|H32_MOUSE;tr|A0A1W2P768|A0A1W2P768_MOUSE;tr|E0CZ27|E0CZ27_MOUSE;sp|P84244|H33_MOUSE;tr|F8WI35|F8WI35_MOUSE;tr|E0CYN1|E0CYN1_MOUSE;tr|E0CYR7|E0CYR7_MOUSE	23;24;21;24;24;69;24;24;24;24;24	tr|A1L0V4|A1L0V4_MOUSE Histone H3 (Fragment) OS=Mus musculus OX=10090 GN=Hist1h3i PE=2 SV=1;sp|P68433|H31_MOUSE Histone H3.1 OS=Mus musculus OX=10090 GN=H3c1 PE=1 SV=2;tr|A1L0U3|A1L0U3_MOUSE Histone H3 (Fragment) OS=Mus musculus OX=10090 GN=Hist1h3e PE=2 S	tr|A1L0V4|A1L0V4_MOUSE;tr|A1L0U3|A1L0U3_MOUSE;tr|E0CZ27|E0CZ27_MOUSE	23;21;24	24	K	RKSTGGKAPRKQLATKAARKSAPATGGVKKP;RKSTGGKAPRKQLATKAARKSAPSTGGVKKP	76.605	76.605	K(1)QLATK(1)AAR	K(77)QLATK(77)AAR	6	2	-1.1665				43396			Identified
A1L0V4	Histone H3 (Fragment)	Hist1h3i	15.273	135	tr|A1L0V4|A1L0V4_MOUSE;sp|P68433|H31_MOUSE;tr|A1L0U3|A1L0U3_MOUSE;tr|B9EI85|B9EI85_MOUSE;sp|P84228|H32_MOUSE;tr|A0A1W2P768|A0A1W2P768_MOUSE	36;37;34;37;37;82	tr|A1L0V4|A1L0V4_MOUSE Histone H3 (Fragment) OS=Mus musculus OX=10090 GN=Hist1h3i PE=2 SV=1;sp|P68433|H31_MOUSE Histone H3.1 OS=Mus musculus OX=10090 GN=H3c1 PE=1 SV=2;tr|A1L0U3|A1L0U3_MOUSE Histone H3 (Fragment) OS=Mus musculus OX=10090 GN=Hist1h3e PE=2 S	tr|A1L0V4|A1L0V4_MOUSE;tr|A1L0U3|A1L0U3_MOUSE	36;34	34	K	ATKAARKSAPATGGVKKPHRYRPGTVALREI	34.781	30.593	SAPATGGVK(0.5)K(0.5)	SAPATGGVK(0)K(0)	9	2	-1.9357				179040		141810	Quantified
A1L3B8	Proteasome (Prosome, macropain) 26S subunit, non-ATPase, 7	Psmd7	36.539	321	tr|A1L3B8|A1L3B8_MOUSE;sp|P26516|PSMD7_MOUSE	180;180	tr|A1L3B8|A1L3B8_MOUSE Proteasome (Prosome, macropain) 26S subunit, non-ATPase, 7 OS=Mus musculus OX=10090 GN=Psmd7 PE=1 SV=1;sp|P26516|PSMD7_MOUSE 26S proteasome non-ATPase regulatory subunit 7 OS=Mus musculus OX=10090 GN=Psmd7 PE=1 SV=2	tr|A1L3B8|A1L3B8_MOUSE	180	180	K	EEAEEVGVEHLLRDIKDTTVGTLSQRITNQV	35.845	35.845	DIK(1)DTTVGTLSQR	DIK(36)DTTVGTLSQR	3	2	2.8414						15571	Identified
A1L3T6	A kinase (PRKA) anchor protein 4	Akap4	93.795	849	tr|A1L3T6|A1L3T6_MOUSE;sp|Q60662|AKAP4_MOUSE	451;451	tr|A1L3T6|A1L3T6_MOUSE A kinase (PRKA) anchor protein 4 OS=Mus musculus OX=10090 GN=Akap4 PE=2 SV=1;sp|Q60662|AKAP4_MOUSE A-kinase anchor protein 4 OS=Mus musculus OX=10090 GN=Akap4 PE=1 SV=1	tr|A1L3T6|A1L3T6_MOUSE	451	451	K	EKKETKSQSLAYATLKAGTNDPKCKNQSLEF	53.363	53.363	SQSLAYATLK(0.947)AGTNDPK(0.053)	SQSLAYATLK(13)AGTNDPK(-13)	10	2	-4.1883		22092					Identified
A2A547	Ribosomal protein L19	Rpl19	23.247	194	tr|A2A547|A2A547_MOUSE;tr|Q5I0T8|Q5I0T8_MOUSE;sp|P84099|RL19_MOUSE	184;186;186	tr|A2A547|A2A547_MOUSE Ribosomal protein L19 OS=Mus musculus OX=10090 GN=Rpl19 PE=1 SV=1;tr|Q5I0T8|Q5I0T8_MOUSE Ribosomal protein L19 OS=Mus musculus OX=10090 GN=Rpl19 PE=1 SV=1;sp|P84099|RL19_MOUSE 60S ribosomal protein L19 OS=Mus musculus OX=10090 GN=Rpl	tr|A2A547|A2A547_MOUSE	184	184	K	KRREERLQAKKEEIIKTLSKEEETKK_____	83.775	83.775	K(1)EEIIK(1)TLSK	K(77)EEIIK(33)TLSK(-33)	6	2	-2.2349			13846				Identified
A2A547	Ribosomal protein L19	Rpl19	23.247	194	tr|A2A547|A2A547_MOUSE;tr|Q5I0T8|Q5I0T8_MOUSE;sp|P84099|RL19_MOUSE	151;153;153	tr|A2A547|A2A547_MOUSE Ribosomal protein L19 OS=Mus musculus OX=10090 GN=Rpl19 PE=1 SV=1;tr|Q5I0T8|Q5I0T8_MOUSE Ribosomal protein L19 OS=Mus musculus OX=10090 GN=Rpl19 PE=1 SV=1;sp|P84099|RL19_MOUSE 60S ribosomal protein L19 OS=Mus musculus OX=10090 GN=Rpl	tr|A2A547|A2A547_MOUSE	151	151	K	LMEHIHKLKADKARKKLLADQAEARRSKTKE	72.042	72.042	K(1)LLADQAEAR	K(72)LLADQAEAR	1	2	-0.87691				27951		17016	Quantified
A2A547	Ribosomal protein L19	Rpl19	23.247	194	tr|A2A547|A2A547_MOUSE;tr|Q5I0T8|Q5I0T8_MOUSE;sp|P84099|RL19_MOUSE	179;181;181	tr|A2A547|A2A547_MOUSE Ribosomal protein L19 OS=Mus musculus OX=10090 GN=Rpl19 PE=1 SV=1;tr|Q5I0T8|Q5I0T8_MOUSE Ribosomal protein L19 OS=Mus musculus OX=10090 GN=Rpl19 PE=1 SV=1;sp|P84099|RL19_MOUSE 60S ribosomal protein L19 OS=Mus musculus OX=10090 GN=Rpl	tr|A2A547|A2A547_MOUSE	179	179	K	TKEARKRREERLQAKKEEIIKTLSKEEETKK	83.775	83.775	K(1)EEIIK(1)TLSK	K(77)EEIIK(33)TLSK(-33)	1	2	-2.2349			13846				Identified
A2A6H0	LIM and SH3 domain protein 1 (Fragment)	Lasp1	21.288	186	tr|A2A6H0|A2A6H0_MOUSE;tr|Q543N3|Q543N3_MOUSE;sp|Q61792|LASP1_MOUSE;tr|A2A6G9|A2A6G9_MOUSE;tr|A2A6G7|A2A6G7_MOUSE;tr|A2A6G8|A2A6G8_MOUSE;tr|A2A6G6|A2A6G6_MOUSE	76;112;112;76;76;76;76	tr|A2A6H0|A2A6H0_MOUSE LIM and SH3 domain protein 1 (Fragment) OS=Mus musculus OX=10090 GN=Lasp1 PE=1 SV=1;tr|Q543N3|Q543N3_MOUSE Lasp1 protein OS=Mus musculus OX=10090 GN=Lasp1 PE=1 SV=1;sp|Q61792|LASP1_MOUSE LIM and SH3 domain protein 1 OS=Mus musculus O	tr|A2A6H0|A2A6H0_MOUSE	76	76	K	GFSVVADTPELQRIKKTQDQISNIKYHEEFE	55.235	55.235	K(1)TQDQISNIK	K(53)TQDQISNIK(-53)	1	2	-2.0023			9020.6	16163			Identified
A2A7R5	Neuron-specific calcium-binding protein hippocalcin (Fragment)	Hpca	18.965	161	tr|A2A7R5|A2A7R5_MOUSE;tr|A0A1Y7VMK3|A0A1Y7VMK3_MOUSE;tr|E9PV73|E9PV73_MOUSE;sp|P84075|HPCA_MOUSE;sp|P62748|HPCL1_MOUSE;tr|D3Z2Z8|D3Z2Z8_MOUSE;tr|D3YVA2|D3YVA2_MOUSE;sp|Q91X97|NCALD_MOUSE	137;137;137;137;137;137;137;137	tr|A2A7R5|A2A7R5_MOUSE Neuron-specific calcium-binding protein hippocalcin (Fragment) OS=Mus musculus OX=10090 GN=Hpca PE=1 SV=1;tr|A0A1Y7VMK3|A0A1Y7VMK3_MOUSE Hippocalcin-like protein 1 (Fragment) OS=Mus musculus OX=10090 GN=Hpcal1 PE=1 SV=1;tr|E9PV73|E9P	tr|A2A7R5|A2A7R5_MOUSE	137	137	K	LEIVQAIYKMVSSVMKMPEDESTPEKRTEKI	31.722	31.722	MVSSVMK(0.997)MPEDESTPEK(0.003)	MVSSVMK(25)MPEDESTPEK(-25)	7	2	-1.9096		13679	24321				Quantified
A2A7W1	CD300 molecule-like family member D4	Cd300ld4	27.278	245	tr|A2A7W1|A2A7W1_MOUSE;sp|Q6SJQ5|CLM3_MOUSE	238;238	tr|A2A7W1|A2A7W1_MOUSE CD300 molecule-like family member D4 OS=Mus musculus OX=10090 GN=Cd300ld4 PE=4 SV=1;sp|Q6SJQ5|CLM3_MOUSE CMRF35-like molecule 3 OS=Mus musculus OX=10090 GN=Cd300ld3 PE=1 SV=1	tr|A2A7W1|A2A7W1_MOUSE	238	238	K	IGLVETHRSDALDGEKHFPGDEK________	24.744	24.744	SDALDGEK(0.96)HFPGDEK(0.04)	SDALDGEK(14)HFPGDEK(-14)	8	3	1.82				14855			Identified
A2A8S2	Protein YIPF (Fragment)	Yipf1	27.434	243	tr|A2A8S2|A2A8S2_MOUSE;sp|Q91VU1|YIPF1_MOUSE	71;71	tr|A2A8S2|A2A8S2_MOUSE Protein YIPF (Fragment) OS=Mus musculus OX=10090 GN=Yipf1 PE=1 SV=8;sp|Q91VU1|YIPF1_MOUSE Protein YIPF1 OS=Mus musculus OX=10090 GN=Yipf1 PE=2 SV=1	tr|A2A8S2|A2A8S2_MOUSE	71	71	K	LGNNDSDETELLAGQKRSSPFWTFEYYQTFF	58.794	58.794	EEDEELLGNNDSDETELLAGQK(1)R	EEDEELLGNNDSDETELLAGQK(59)R	22	3	0.99909	43489	60423	79949	67062	43070	51275	Quantified
A2A9W1	MIF4G domain-containing protein (Fragment)	Mif4gd	18.658	162	tr|A2A9W1|A2A9W1_MOUSE;tr|Q8BTE1|Q8BTE1_MOUSE;tr|A2A9W3|A2A9W3_MOUSE;sp|Q3UBZ5|MI4GD_MOUSE	145;107;145;164	tr|A2A9W1|A2A9W1_MOUSE MIF4G domain-containing protein (Fragment) OS=Mus musculus OX=10090 GN=Mif4gd PE=1 SV=1;tr|Q8BTE1|Q8BTE1_MOUSE Mif4gd protein OS=Mus musculus OX=10090 GN=Mif4gd PE=2 SV=1;tr|A2A9W3|A2A9W3_MOUSE MIF4G domain-containing protein OS=Mus	tr|A2A9W1|A2A9W1_MOUSE	145	145	K	DCLVLQLHRVGEQLEKMNGQRMDELFILIRD	66.953	66.953	VGEQLEK(1)MNGQR	VGEQLEK(67)MNGQR	7	2	-0.40097		12012					Identified
A2ADY9	Protein DDI1 homolog 2	Ddi2	44.59	399	sp|A2ADY9|DDI2_MOUSE	283	sp|A2ADY9|DDI2_MOUSE Protein DDI1 homolog 2 OS=Mus musculus OX=10090 GN=Ddi2 PE=1 SV=1	sp|A2ADY9|DDI2_MOUSE	283	283	K	CNIMRLVDRRWAGIAKGVGTQKIIGRVHLAQ	118.91	118.91	WAGIAK(1)GVGTQK	WAGIAK(66)GVGTQK(-66)	6	2	-1.115						78753	Identified
A2AFH1	Ubiquitin-conjugating enzyme E2D N-terminal-like 1	Ube2dnl1	17.518	155	tr|A2AFH1|A2AFH1_MOUSE	12	tr|A2AFH1|A2AFH1_MOUSE Ubiquitin-conjugating enzyme E2D N-terminal-like 1 OS=Mus musculus OX=10090 GN=Ube2dnl1 PE=3 SV=1	tr|A2AFH1|A2AFH1_MOUSE	12	12	K	____MVQPSLGAMALKRIQKELVAFSQDPPA	25.857	15.148	MVQPSLGAMALK(1)R	MVQPSLGAMALK(15)R	12	2	-6.7126		724790			1015900		Identified
A2AFI9	Histone-binding protein RBBP7	Rbbp7	43.595	386	tr|A2AFI9|A2AFI9_MOUSE;tr|A2AFJ1|A2AFJ1_MOUSE;tr|Q8C5H3|Q8C5H3_MOUSE;sp|Q60973|RBBP7_MOUSE;tr|Q3UJI2|Q3UJI2_MOUSE	4;4;4;4;4	tr|A2AFI9|A2AFI9_MOUSE Histone-binding protein RBBP7 OS=Mus musculus OX=10090 GN=Rbbp7 PE=1 SV=1;tr|A2AFJ1|A2AFJ1_MOUSE Histone-binding protein RBBP7 OS=Mus musculus OX=10090 GN=Rbbp7 PE=1 SV=1;tr|Q8C5H3|Q8C5H3_MOUSE WD_REPEATS_REGION domain-containing pro	tr|A2AFI9|A2AFI9_MOUSE	4	4	K	____________MASKEMFEDTVEERVINEE	59.67	43.613	ASK(1)EMFEDTVEER	ASK(44)EMFEDTVEER	3	2	1.9679			52315			53377	Identified
A2AGP1	Tripartite motif-containing protein 44 (Fragment)	Trim44	10.099	87	tr|A2AGP1|A2AGP1_MOUSE;tr|F7B7X2|F7B7X2_MOUSE;tr|Q4KMS1|Q4KMS1_MOUSE;sp|Q9QXA7|TRI44_MOUSE	31;97;265;266	tr|A2AGP1|A2AGP1_MOUSE Tripartite motif-containing protein 44 (Fragment) OS=Mus musculus OX=10090 GN=Trim44 PE=1 SV=1;tr|F7B7X2|F7B7X2_MOUSE Tripartite motif-containing protein 44 (Fragment) OS=Mus musculus OX=10090 GN=Trim44 PE=1 SV=1;tr|Q4KMS1|Q4KMS1_MOU	tr|A2AGP1|A2AGP1_MOUSE	31	31	K	KVTRDQMKIFIQQEFKKVQKVIADEEQKALH	51.864	51.864	IFIQQEFK(0.777)K(0.223)	IFIQQEFK(5.4)K(-5.4)	8	2	-0.77883			25506			19643	Identified
A2AH22	Activating molecule in BECN1-regulated autophagy protein 1	Ambra1	142.88	1300	sp|A2AH22|AMRA1_MOUSE	175	sp|A2AH22|AMRA1_MOUSE Activating molecule in BECN1-regulated autophagy protein 1 OS=Mus musculus OX=10090 GN=Ambra1 PE=1 SV=1	sp|A2AH22|AMRA1_MOUSE	175	175	K	IHFWDWSRREPFAVVKTASEMERVRLVRFDP	68.548	68.548	EPFAVVK(1)TASEMER	EPFAVVK(69)TASEMER	7	2	-0.80275			20329				Identified
A2AHG3	PHD finger protein 21A	Phf21a	62.193	556	tr|A2AHG3|A2AHG3_MOUSE;tr|D3Z764|D3Z764_MOUSE;tr|E9PV92|E9PV92_MOUSE;tr|A2AHG4|A2AHG4_MOUSE;tr|E9QKW9|E9QKW9_MOUSE;tr|A0A498WGG5|A0A498WGG5_MOUSE;sp|Q6ZPK0|PF21A_MOUSE;tr|E0CZ36|E0CZ36_MOUSE;tr|E0CZ79|E0CZ79_MOUSE;tr|E0CYN5|E0CYN5_MOUSE	11;11;11;11;11;11;11;11;11;11	tr|A2AHG3|A2AHG3_MOUSE PHD finger protein 21A OS=Mus musculus OX=10090 GN=Phf21a PE=1 SV=1;tr|D3Z764|D3Z764_MOUSE PHD finger protein 21A OS=Mus musculus OX=10090 GN=Phf21a PE=1 SV=2;tr|E9PV92|E9PV92_MOUSE PHD finger protein 21A OS=Mus musculus OX=10090 GN=	tr|A2AHG3|A2AHG3_MOUSE	11	11	K	_____MELQTLQEALKVEIQVHQKLVAQMKQ	48.157	46.447	MELQTLQEALK(1)	MELQTLQEALK(46)	11	2	7.2709				1860900	2301700		Quantified
A2AJB7	Epididymal-specific lipocalin-5	Lcn5	21.013	192	sp|A2AJB7|LCN5_MOUSE	61	sp|A2AJB7|LCN5_MOUSE Epididymal-specific lipocalin-5 OS=Mus musculus OX=10090 GN=Lcn5 PE=1 SV=1	sp|A2AJB7|LCN5_MOUSE	61	61	K	EIALASKMGAYGLAHKEEKMGAMVVELKENL	56.202	56.202	MGAYGLAHK(0.981)EEK(0.019)	MGAYGLAHK(17)EEK(-17)	9	2	-0.95484		8081.3					Identified
A2AKH7	Leucine-rich repeat-containing protein 57 (Fragment)	Lrrc57	24.132	218	tr|A2AKH7|A2AKH7_MOUSE;tr|Q8JZX5|Q8JZX5_MOUSE;sp|Q9D1G5|LRC57_MOUSE;tr|Q9CSK4|Q9CSK4_MOUSE;tr|B0R031|B0R031_MOUSE;tr|Q9CTX7|Q9CTX7_MOUSE	140;140;140;228;34;185	tr|A2AKH7|A2AKH7_MOUSE Leucine-rich repeat-containing protein 57 (Fragment) OS=Mus musculus OX=10090 GN=Lrrc57 PE=1 SV=8;tr|Q8JZX5|Q8JZX5_MOUSE Leucine rich repeat containing 57 OS=Mus musculus OX=10090 GN=Lrrc57 PE=1 SV=1;sp|Q9D1G5|LRC57_MOUSE Leucine-ric	tr|A2AKH7|A2AKH7_MOUSE	140	140	K	PQLCCLRHLDVVDLSKNQIRSIPDTVGELQA	107.08	58.889	HLDVVDLSK(1)NQIR	HLDVVDLSK(59)NQIR	9	2	-0.9657	101460	109100	122170	106920	81253		Quantified
A2ALH6	Sodium-coupled neutral amino acid transporter 5 (Fragment)	Slc38a5	11.076	103	tr|A2ALH6|A2ALH6_MOUSE;sp|Q3U1J0|S38A5_MOUSE	39;47	tr|A2ALH6|A2ALH6_MOUSE Sodium-coupled neutral amino acid transporter 5 (Fragment) OS=Mus musculus OX=10090 GN=Slc38a5 PE=1 SV=1;sp|Q3U1J0|S38A5_MOUSE Sodium-coupled neutral amino acid transporter 5 OS=Mus musculus OX=10090 GN=Slc38a5 PE=1 SV=1	tr|A2ALH6|A2ALH6_MOUSE	39	39	K	REGFLPTTRNPATGRKPVQFLDFEGKTSFGM	73.655	73.655	K(1)PVQFLDFEGK	K(73)PVQFLDFEGK(-73)	1	2	-0.092417			338500				Identified
A2AN08	E3 ubiquitin-protein ligase UBR4	Ubr4	572.28	5180	sp|A2AN08|UBR4_MOUSE;tr|Z4YMA7|Z4YMA7_MOUSE	3438;279	sp|A2AN08|UBR4_MOUSE E3 ubiquitin-protein ligase UBR4 OS=Mus musculus OX=10090 GN=Ubr4 PE=1 SV=1;tr|Z4YMA7|Z4YMA7_MOUSE E3 ubiquitin-protein ligase UBR4 (Fragment) OS=Mus musculus OX=10090 GN=Ubr4 PE=1 SV=1	sp|A2AN08|UBR4_MOUSE	3438	3438	K	WQAHCLTLHIYRNSNKAQQELLLDLMWSIWP	22.906	22.906	NSNK(1)AQQELLLDLMWSIWPELPAYGR	NSNK(23)AQQELLLDLMWSIWPELPAYGR	4	4	-5.4433	6951300						Identified
A2AN08	E3 ubiquitin-protein ligase UBR4	Ubr4	572.28	5180	sp|A2AN08|UBR4_MOUSE	1149	sp|A2AN08|UBR4_MOUSE E3 ubiquitin-protein ligase UBR4 OS=Mus musculus OX=10090 GN=Ubr4 PE=1 SV=1	sp|A2AN08|UBR4_MOUSE	1149	1149	K	LDEHFSKMAAETDPHKSSEITKNLLPATLQL	34.472	34.472	MAAETDPHK(0.919)SSEITK(0.081)	MAAETDPHK(11)SSEITK(-11)	9	3	0.77883		92391					Identified
A2AS47	Plakophilin-4	Pkp4	95.208	849	tr|A2AS47|A2AS47_MOUSE;sp|Q68FH0|PKP4_MOUSE;tr|B7ZNF6|B7ZNF6_MOUSE;tr|E9QKH8|E9QKH8_MOUSE;sp|O35927|CTND2_MOUSE	176;517;536;536;537	tr|A2AS47|A2AS47_MOUSE Plakophilin-4 OS=Mus musculus OX=10090 GN=Pkp4 PE=1 SV=1;sp|Q68FH0|PKP4_MOUSE Plakophilin-4 OS=Mus musculus OX=10090 GN=Pkp4 PE=1 SV=1;tr|B7ZNF6|B7ZNF6_MOUSE Catenin delta-2 OS=Mus musculus OX=10090 GN=Ctnnd2 PE=1 SV=1;tr|E9QKH8|E9QK	tr|A2AS47|A2AS47_MOUSE	176	176	K	ADDGATRSPSIDSIQKDPREFAWRDPELPEV	68.548	68.548	SPSIDSIQK(1)DPR	SPSIDSIQK(69)DPR	9	2	-0.083075	12562				8547.8		Identified
A2AUE1	DnaJ homolog subfamily C member 5 (Fragment)	Dnajc5	15.819	141	tr|A2AUE1|A2AUE1_MOUSE;tr|G5E8T0|G5E8T0_MOUSE;sp|P60904|DNJC5_MOUSE;tr|Q921J3|Q921J3_MOUSE;tr|Q5NTY0|Q5NTY0_MOUSE;tr|Q3TK61|Q3TK61_MOUSE;sp|P63037|DNJA1_MOUSE;tr|B1AXY1|B1AXY1_MOUSE;tr|B1AXY0|B1AXY0_MOUSE;tr|B1AXX9|B1AXX9_MOUSE;tr|D3Z1U5|D3Z1U5_MOUSE;sp|Q9JMC3|DNJA4_MOUSE;tr|A0A1S6GWG8|A0A1S6GWG8_MOUSE;tr|A0A1S6GWG7|A0A1S6GWG7_MOUSE	41;41;41;41;32;32;32;32;32;32;32;32;61;190	tr|A2AUE1|A2AUE1_MOUSE DnaJ homolog subfamily C member 5 (Fragment) OS=Mus musculus OX=10090 GN=Dnajc5 PE=1 SV=1;tr|G5E8T0|G5E8T0_MOUSE DnaJ homolog subfamily C member 5 OS=Mus musculus OX=10090 GN=Dnajc5 PE=1 SV=1;sp|P60904|DNJC5_MOUSE DnaJ homolog subfam	tr|A2AUE1|A2AUE1_MOUSE;tr|Q5NTY0|Q5NTY0_MOUSE	41;32	32	K	ATQEELKKAYRKLALKYHPDKNPNEGEKFKQ;ATSDDIKKSYRKLALKYHPDKNPDNPEAADK	79.059	79.059	LALK(1)YHPDK	LALK(63)YHPDK(-63)	4	2	-2.046			157190				Identified
A2AUE1	DnaJ homolog subfamily C member 5 (Fragment)	Dnajc5	15.819	141	tr|A2AUE1|A2AUE1_MOUSE;tr|G5E8T0|G5E8T0_MOUSE;sp|P60904|DNJC5_MOUSE	33;33;33	tr|A2AUE1|A2AUE1_MOUSE DnaJ homolog subfamily C member 5 (Fragment) OS=Mus musculus OX=10090 GN=Dnajc5 PE=1 SV=1;tr|G5E8T0|G5E8T0_MOUSE DnaJ homolog subfamily C member 5 OS=Mus musculus OX=10090 GN=Dnajc5 PE=1 SV=1;sp|P60904|DNJC5_MOUSE DnaJ homolog subfam	tr|A2AUE1|A2AUE1_MOUSE	33	33	K	HVLGLDKNATSDDIKKSYRKLALKYHPDKNP	40.502	40.502	NATSDDIK(0.5)K(0.5)	NATSDDIK(0)K(0)	9	2	1.0495				44359			Identified
A2AUE1	DnaJ homolog subfamily C member 5 (Fragment)	Dnajc5	15.819	141	tr|A2AUE1|A2AUE1_MOUSE;tr|G5E8T0|G5E8T0_MOUSE;sp|P60904|DNJC5_MOUSE	32;32;32	tr|A2AUE1|A2AUE1_MOUSE DnaJ homolog subfamily C member 5 (Fragment) OS=Mus musculus OX=10090 GN=Dnajc5 PE=1 SV=1;tr|G5E8T0|G5E8T0_MOUSE DnaJ homolog subfamily C member 5 OS=Mus musculus OX=10090 GN=Dnajc5 PE=1 SV=1;sp|P60904|DNJC5_MOUSE DnaJ homolog subfam	tr|A2AUE1|A2AUE1_MOUSE	32	32	K	YHVLGLDKNATSDDIKKSYRKLALKYHPDKN	40.502	40.502	NATSDDIK(0.5)K(0.5)	NATSDDIK(0)K(0)	8	2	1.0495				44359			Identified
A2AUZ1	Probable phospholipid-transporting ATPase IIA (Fragment)	Atp9a	10.602	88	tr|A2AUZ1|A2AUZ1_MOUSE;tr|A2AUZ0|A2AUZ0_MOUSE;tr|A2AQC9|A2AQC9_MOUSE;tr|Q8C4G3|Q8C4G3_MOUSE;tr|Q8C288|Q8C288_MOUSE;tr|Q505G9|Q505G9_MOUSE;sp|O70228|ATP9A_MOUSE;tr|A2AQC3|A2AQC3_MOUSE;tr|Q6DI68|Q6DI68_MOUSE	26;27;81;30;32;48;48;106;107	tr|A2AUZ1|A2AUZ1_MOUSE Probable phospholipid-transporting ATPase IIA (Fragment) OS=Mus musculus OX=10090 GN=Atp9a PE=1 SV=1;tr|A2AUZ0|A2AUZ0_MOUSE Probable phospholipid-transporting ATPase IIA (Fragment) OS=Mus musculus OX=10090 GN=Atp9a PE=1 SV=1;tr|A2AQC	tr|A2AUZ1|A2AUZ1_MOUSE	26	26	K	GGEPRPRTVWLGHPEKRDQRYPRNVINNQKY	39.01	36.211	TVWLGHPEK(1)R	TVWLGHPEK(36)R	9	2	-0.72132				29004	39375	41221	Quantified
A2AVZ9	Solute carrier family 43 member 3	Slc43a3	56.033	502	sp|A2AVZ9|S43A3_MOUSE	244	sp|A2AVZ9|S43A3_MOUSE Solute carrier family 43 member 3 OS=Mus musculus OX=10090 GN=Slc43a3 PE=1 SV=1	sp|A2AVZ9|S43A3_MOUSE	244	244	K	FGASKKENKAAEHETKELRSKECLPPKEENS	107.08	39.01	AAEHETK(1)ELR	AAEHETK(39)ELR	7	2	-1.7352			235480	182210	113810	117000	Quantified
A2BE93	Protein SET (Fragment)	Set	24.923	215	tr|A2BE93|A2BE93_MOUSE;tr|Q5U445|Q5U445_MOUSE;tr|Q3T9S3|Q3T9S3_MOUSE;sp|Q9EQU5|SET_MOUSE	166;166;166;166	tr|A2BE93|A2BE93_MOUSE Protein SET (Fragment) OS=Mus musculus OX=10090 GN=Set PE=1 SV=1;tr|Q5U445|Q5U445_MOUSE cDNA sequence BC085271 OS=Mus musculus OX=10090 GN=BC085271 PE=2 SV=1;tr|Q3T9S3|Q3T9S3_MOUSE SET translocation OS=Mus musculus OX=10090 GN=Set PE	tr|A2BE93|A2BE93_MOUSE	166	166	K	LSKEFHLNESGDPSSKSTEIKWKSGKDLTKR	36.181	36.181	EFHLNESGDPSSK(0.695)STEIK(0.305)	EFHLNESGDPSSK(3.6)STEIK(-3.6)	13	3	1.6701						22020	Identified
A2CF65	C-type lectin domain family 10 member A (Fragment)	Clec10a	24.516	214	tr|A2CF65|A2CF65_MOUSE;sp|P49300|CLC10_MOUSE;tr|Q3TCD3|Q3TCD3_MOUSE;tr|F8WHB7|F8WHB7_MOUSE;tr|J3QPR7|J3QPR7_MOUSE;tr|B1AU01|B1AU01_MOUSE;tr|A2CF63|A2CF63_MOUSE	14;14;14;14;14;14;14	tr|A2CF65|A2CF65_MOUSE C-type lectin domain family 10 member A (Fragment) OS=Mus musculus OX=10090 GN=Clec10a PE=1 SV=1;sp|P49300|CLC10_MOUSE C-type lectin domain family 10 member A OS=Mus musculus OX=10090 GN=Clec10a PE=1 SV=1;tr|Q3TCD3|Q3TCD3_MOUSE C-typ	tr|A2CF65|A2CF65_MOUSE	14	14	K	__MIYENLQNSRIEEKTQEPGKDSQLRRDLG	92.732	92.732	IEEK(1)TQEPGK	IEEK(55)TQEPGK(-55)	4	2	-1.2911	29382	40715		92775	77118	67744	Quantified
A2RRJ6	Mib1 protein	Mib1	110.09	1006	tr|A2RRJ6|A2RRJ6_MOUSE;sp|Q80SY4|MIB1_MOUSE;tr|F6ZBL2|F6ZBL2_MOUSE	485;485;120	tr|A2RRJ6|A2RRJ6_MOUSE Mib1 protein OS=Mus musculus OX=10090 GN=Mib1 PE=2 SV=1;sp|Q80SY4|MIB1_MOUSE E3 ubiquitin-protein ligase MIB1 OS=Mus musculus OX=10090 GN=Mib1 PE=1 SV=1;tr|F6ZBL2|F6ZBL2_MOUSE E3 ubiquitin-protein ligase MIB1 (Fragment) OS=Mus muscul	tr|A2RRJ6|A2RRJ6_MOUSE	485	485	K	AASQNGHVDILKLLLKQNVDVEAEDKDGDRA	39.702	39.166	LLLK(1)QNVDVEAEDK	LLLK(35)QNVDVEAEDK(-35)	4	2	0.22916	12006	15291					Quantified
A2RRJ6	Mib1 protein	Mib1	110.09	1006	tr|A2RRJ6|A2RRJ6_MOUSE;sp|Q80SY4|MIB1_MOUSE;tr|F6ZBL2|F6ZBL2_MOUSE	750;750;385	tr|A2RRJ6|A2RRJ6_MOUSE Mib1 protein OS=Mus musculus OX=10090 GN=Mib1 PE=2 SV=1;sp|Q80SY4|MIB1_MOUSE E3 ubiquitin-protein ligase MIB1 OS=Mus musculus OX=10090 GN=Mib1 PE=1 SV=1;tr|F6ZBL2|F6ZBL2_MOUSE E3 ubiquitin-protein ligase MIB1 (Fragment) OS=Mus muscul	tr|A2RRJ6|A2RRJ6_MOUSE	750	750	K	KNTLIMGLGTQGAEKKSAASIACFLAANGAD	85.081	47.57	NTLIMGLGTQGAEK(0.5)K(0.5)	NTLIMGLGTQGAEK(0)K(0)	15	2	-0.99028				13664		17606	Quantified
A2RRJ6	Mib1 protein	Mib1	110.09	1006	tr|A2RRJ6|A2RRJ6_MOUSE;sp|Q80SY4|MIB1_MOUSE;tr|Q3UTL6|Q3UTL6_MOUSE	28;28;28	tr|A2RRJ6|A2RRJ6_MOUSE Mib1 protein OS=Mus musculus OX=10090 GN=Mib1 PE=2 SV=1;sp|Q80SY4|MIB1_MOUSE E3 ubiquitin-protein ligase MIB1 OS=Mus musculus OX=10090 GN=Mib1 PE=1 SV=1;tr|Q3UTL6|Q3UTL6_MOUSE Uncharacterized protein (Fragment) OS=Mus musculus OX=100	tr|A2RRJ6|A2RRJ6_MOUSE	28	28	K	GVGARVVRGPDWKWGKQDGGEGHVGTVRSFE	54.309	36.181	WGK(1)QDGGEGHVGTVR	WGK(36)QDGGEGHVGTVR	3	3	1.5753	43543	41011		93483	56007	81890	Quantified
A2RRJ6	Mib1 protein	Mib1	110.09	1006	tr|A2RRJ6|A2RRJ6_MOUSE;sp|Q80SY4|MIB1_MOUSE;tr|F6ZBL2|F6ZBL2_MOUSE	749;749;384	tr|A2RRJ6|A2RRJ6_MOUSE Mib1 protein OS=Mus musculus OX=10090 GN=Mib1 PE=2 SV=1;sp|Q80SY4|MIB1_MOUSE E3 ubiquitin-protein ligase MIB1 OS=Mus musculus OX=10090 GN=Mib1 PE=1 SV=1;tr|F6ZBL2|F6ZBL2_MOUSE E3 ubiquitin-protein ligase MIB1 (Fragment) OS=Mus muscul	tr|A2RRJ6|A2RRJ6_MOUSE	749	749	K	SKNTLIMGLGTQGAEKKSAASIACFLAANGA	85.081	47.57	NTLIMGLGTQGAEK(0.5)K(0.5)	NTLIMGLGTQGAEK(0)K(0)	14	2	-0.99028				13664		17606	Quantified
A2RSB1	Nucleosome assembly protein 1-like 4	Nap1l4	42.679	375	tr|A2RSB1|A2RSB1_MOUSE;sp|Q78ZA7|NP1L4_MOUSE;tr|B7ZNL2|B7ZNL2_MOUSE;tr|Q8C1W9|Q8C1W9_MOUSE	146;146;146;146	tr|A2RSB1|A2RSB1_MOUSE Nucleosome assembly protein 1-like 4 OS=Mus musculus OX=10090 GN=Nap1l4 PE=1 SV=1;sp|Q78ZA7|NP1L4_MOUSE Nucleosome assembly protein 1-like 4 OS=Mus musculus OX=10090 GN=Nap1l4 PE=1 SV=1;tr|B7ZNL2|B7ZNL2_MOUSE Nap1l4 protein OS=Mus mu	tr|A2RSB1|A2RSB1_MOUSE	146	146	K	DKLAGDMKNKVVIAEKEAATVEELNPKGIPE	58.338	58.338	VVIAEK(1)EAATVEELNPK	VVIAEK(37)EAATVEELNPK(-37)	6	2	-1.5884			13383	14989	15895		Quantified
A2RT57	Spastic paraplegia 21 homolog (Human)	Spg21	34.952	308	tr|A2RT57|A2RT57_MOUSE;sp|Q9CQC8|SPG21_MOUSE;tr|A0A1L1SSV6|A0A1L1SSV6_MOUSE;tr|A0A1L1SST5|A0A1L1SST5_MOUSE	5;5;5;5	tr|A2RT57|A2RT57_MOUSE Spastic paraplegia 21 homolog (Human) OS=Mus musculus OX=10090 GN=Spg21 PE=2 SV=1;sp|Q9CQC8|SPG21_MOUSE Maspardin OS=Mus musculus OX=10090 GN=Spg21 PE=1 SV=1;tr|A0A1L1SSV6|A0A1L1SSV6_MOUSE Maspardin (Fragment) OS=Mus musculus OX=1009	tr|A2RT57|A2RT57_MOUSE	5	5	K	___________MGEIKVSPDYNWFRSTVPLK	48.701	17.415	GEIK(1)VSPDYNWFR	GEIK(17)VSPDYNWFR	4	2	2.8213	41275			69897			Identified
A2RT57	Spastic paraplegia 21 homolog (Human)	Spg21	34.952	308	tr|A2RT57|A2RT57_MOUSE;sp|Q9CQC8|SPG21_MOUSE	298;298	tr|A2RT57|A2RT57_MOUSE Spastic paraplegia 21 homolog (Human) OS=Mus musculus OX=10090 GN=Spg21 PE=2 SV=1;sp|Q9CQC8|SPG21_MOUSE Maspardin OS=Mus musculus OX=10090 GN=Spg21 PE=1 SV=1	tr|A2RT57|A2RT57_MOUSE	298	298	K	AIDPSVVSAEELEVQKGRLGLSQEEP_____	25.185	25.185	YAAIDPSVVSAEELEVQK(1)GR	YAAIDPSVVSAEELEVQK(25)GR	18	3	-0.27611				26017			Identified
A2VCP1	Il4ra protein (Fragment)	Il4ra	50.488	446	tr|A2VCP1|A2VCP1_MOUSE;tr|W8DLM5|W8DLM5_MOUSE;tr|Q3U905|Q3U905_MOUSE;sp|P16382|IL4RA_MOUSE	332;304;332;332	tr|A2VCP1|A2VCP1_MOUSE Il4ra protein (Fragment) OS=Mus musculus OX=10090 GN=Il4ra PE=2 SV=1;tr|W8DLM5|W8DLM5_MOUSE Interleukin-4 receptor subunit alpha (Fragment) OS=Mus musculus OX=10090 GN=Il4ra PE=2 SV=1;tr|Q3U905|Q3U905_MOUSE Interleukin 4 receptor, al	tr|A2VCP1|A2VCP1_MOUSE	332	332	K	HRVKKKTDFPKAAPTKSLQSPGKAGWCPMEV	50.09	50.09	AAPTK(1)SLQSPGK	AAPTK(36)SLQSPGK(-36)	5	2	-0.19893				12946			Identified
A2VCP8	Clathrin light chain (Fragment)	Cltb	10.415	89	tr|A2VCP8|A2VCP8_MOUSE;tr|Q3TWZ9|Q3TWZ9_MOUSE;tr|Q3TJ95|Q3TJ95_MOUSE	41;163;163	tr|A2VCP8|A2VCP8_MOUSE Clathrin light chain (Fragment) OS=Mus musculus OX=10090 GN=Cltb PE=2 SV=1;tr|Q3TWZ9|Q3TWZ9_MOUSE Clathrin light chain OS=Mus musculus OX=10090 GN=Cltb PE=2 SV=1;tr|Q3TJ95|Q3TJ95_MOUSE Clathrin light chain OS=Mus musculus OX=10090 GN	tr|A2VCP8|A2VCP8_MOUSE	41	41	K	EKNKINNRASEEAFVKESKEETPGTEWEKVA	81.099	81.099	ASEEAFVK(0.955)ESK(0.045)	ASEEAFVK(13)ESK(-13)	8	2	1.1308			16426				Identified
A3KML3	Tyrosine 3-monooxygenase/tryptophan 5-monooxygenase activation protein, theta polypeptide	Ywhaq	27.778	245	tr|A3KML3|A3KML3_MOUSE;sp|P68254|1433T_MOUSE	49;49	tr|A3KML3|A3KML3_MOUSE Tyrosine 3-monooxygenase/tryptophan 5-monooxygenase activation protein, theta polypeptide OS=Mus musculus OX=10090 GN=Ywhaq PE=2 SV=1;sp|P68254|1433T_MOUSE 14-3-3 protein theta OS=Mus musculus OX=10090 GN=Ywhaq PE=1 SV=1	tr|A3KML3|A3KML3_MOUSE	49	49	K	AELSNEERNLLSVAYKNVVGGRRSAWRVISS	83.775	69.276	NLLSVAYK(1)NVVGGR	NLLSVAYK(69)NVVGGR	8	2	1.7338	47835	50473	54395	85949	63112	23680	Quantified
A3KML3	Tyrosine 3-monooxygenase/tryptophan 5-monooxygenase activation protein, theta polypeptide	Ywhaq	27.778	245	tr|A3KML3|A3KML3_MOUSE;sp|P68254|1433T_MOUSE	68;68	tr|A3KML3|A3KML3_MOUSE Tyrosine 3-monooxygenase/tryptophan 5-monooxygenase activation protein, theta polypeptide OS=Mus musculus OX=10090 GN=Ywhaq PE=2 SV=1;sp|P68254|1433T_MOUSE 14-3-3 protein theta OS=Mus musculus OX=10090 GN=Ywhaq PE=1 SV=1	tr|A3KML3|A3KML3_MOUSE	68	68	K	GGRRSAWRVISSIEQKTDTSDKKLQLIKDYR	75.474	75.474	VISSIEQK(0.992)TDTSDK(0.008)	VISSIEQK(21)TDTSDK(-21)	8	2	-0.74043	18184	37795	34687	59682	46896	40813	Quantified
A3KML3	Tyrosine 3-monooxygenase/tryptophan 5-monooxygenase activation protein, theta polypeptide	Ywhaq	27.778	245	tr|A3KML3|A3KML3_MOUSE;sp|P68254|1433T_MOUSE	139;139	tr|A3KML3|A3KML3_MOUSE Tyrosine 3-monooxygenase/tryptophan 5-monooxygenase activation protein, theta polypeptide OS=Mus musculus OX=10090 GN=Ywhaq PE=2 SV=1;sp|P68254|1433T_MOUSE 14-3-3 protein theta OS=Mus musculus OX=10090 GN=Ywhaq PE=1 SV=1	tr|A3KML3|A3KML3_MOUSE	139	139	K	DYFRYLAEVACGDDRKQTIENSQGAYQEAFD	37.774	37.774	K(1)QTIENSQGAYQEAFDISK	K(38)QTIENSQGAYQEAFDISK(-38)	1	2	-0.94142				33081			Identified
A3KML3	Tyrosine 3-monooxygenase/tryptophan 5-monooxygenase activation protein, theta polypeptide	Ywhaq	27.778	245	tr|A3KML3|A3KML3_MOUSE;sp|P68254|1433T_MOUSE	11;11	tr|A3KML3|A3KML3_MOUSE Tyrosine 3-monooxygenase/tryptophan 5-monooxygenase activation protein, theta polypeptide OS=Mus musculus OX=10090 GN=Ywhaq PE=2 SV=1;sp|P68254|1433T_MOUSE 14-3-3 protein theta OS=Mus musculus OX=10090 GN=Ywhaq PE=1 SV=1	tr|A3KML3|A3KML3_MOUSE	11	11	K	_____MEKTELIQKAKLAEQAERYDDMATCM	84.699	84.699	TELIQK(0.315)AK(0.685)	TELIQK(-3.4)AK(3.4)	8	2	0.052666				697830			Identified
A4FTZ0	YOD1 OTU deubiquitinating enzyme 1 homologue (S. cerevisiae)	Yod1	33.789	303	tr|A4FTZ0|A4FTZ0_MOUSE;sp|Q8CB27|OTU1_MOUSE	212;252	tr|A4FTZ0|A4FTZ0_MOUSE YOD1 OTU deubiquitinating enzyme 1 homologue (S. cerevisiae) OS=Mus musculus OX=10090 GN=Yod1 PE=2 SV=1;sp|Q8CB27|OTU1_MOUSE Ubiquitin thioesterase OTU1 OS=Mus musculus OX=10090 GN=Yod1 PE=1 SV=1	tr|A4FTZ0|A4FTZ0_MOUSE	212	212	K	QTVRIDRFGEDAGYTKRVLLIYDGIHYDPLQ	81.163	47.561	FGEDAGYTK(1)R	FGEDAGYTK(48)R	9	2	-0.33719	103460	159810	91191	100520	127830	61371	Quantified
A5D6P3	ATP-binding cassette, sub-family C (CFTR/MRP), member 1	Abcc1	171.18	1528	tr|A5D6P3|A5D6P3_MOUSE;sp|O35379|MRP1_MOUSE;tr|Q3UDM1|Q3UDM1_MOUSE;tr|E9Q1I5|E9Q1I5_MOUSE	497;497;497;497	tr|A5D6P3|A5D6P3_MOUSE ATP-binding cassette, sub-family C (CFTR/MRP), member 1 OS=Mus musculus OX=10090 GN=Abcc1 PE=1 SV=1;sp|O35379|MRP1_MOUSE Multidrug resistance-associated protein 1 OS=Mus musculus OX=10090 GN=Abcc1 PE=1 SV=1;tr|Q3UDM1|Q3UDM1_MOUSE ABC	tr|A5D6P3|A5D6P3_MOUSE	497	497	K	AVMAMKTKTYQVAHMKSKDNRIKLMNEILNG	101.82	92.445	TYQVAHMK(0.993)SK(0.007)	TYQVAHMK(21)SK(-21)	8	2	-0.97431	96638	153080	151950		90742	101680	Quantified
A5D6P3	ATP-binding cassette, sub-family C (CFTR/MRP), member 1	Abcc1	171.18	1528	tr|A5D6P3|A5D6P3_MOUSE;sp|O35379|MRP1_MOUSE;tr|Q3UDM1|Q3UDM1_MOUSE;tr|E9Q1I5|E9Q1I5_MOUSE	499;499;499;499	tr|A5D6P3|A5D6P3_MOUSE ATP-binding cassette, sub-family C (CFTR/MRP), member 1 OS=Mus musculus OX=10090 GN=Abcc1 PE=1 SV=1;sp|O35379|MRP1_MOUSE Multidrug resistance-associated protein 1 OS=Mus musculus OX=10090 GN=Abcc1 PE=1 SV=1;tr|Q3UDM1|Q3UDM1_MOUSE ABC	tr|A5D6P3|A5D6P3_MOUSE	499	499	K	MAMKTKTYQVAHMKSKDNRIKLMNEILNGIK	46.033	46.033	TYQVAHMK(0.5)SK(0.5)	TYQVAHMK(0)SK(0)	10	2	-1.311						101680	Identified
A7UAK4	6-phosphofructo-2-kinase/fructose-2, 6-biphosphatase 3 splice variant 1	Pfkfb3	53.48	462	tr|A7UAK4|A7UAK4_MOUSE;tr|A2AUP3|A2AUP3_MOUSE;tr|A2AUP5|A2AUP5_MOUSE;tr|Q9ESY2|Q9ESY2_MOUSE;tr|A2AUP1|A2AUP1_MOUSE;tr|Q7TS91|Q7TS91_MOUSE;tr|A2AUP4|A2AUP4_MOUSE;tr|A7UAK8|A7UAK8_MOUSE;tr|Q3U3S6|Q3U3S6_MOUSE;tr|A7UAK5|A7UAK5_MOUSE;tr|A0A0A6YW89|A0A0A6YW89_MOUSE;tr|A0A0A6YY64|A0A0A6YY64_MOUSE;tr|Q8BVM1|Q8BVM1_MOUSE	292;292;292;292;292;292;292;292;292;292;288;272;274	tr|A7UAK4|A7UAK4_MOUSE 6-phosphofructo-2-kinase/fructose-2, 6-biphosphatase 3 splice variant 1 OS=Mus musculus OX=10090 GN=Pfkfb3 PE=1 SV=1;tr|A2AUP3|A2AUP3_MOUSE 6-phosphofructo-2-kinase/fructose-2,6-biphosphatase 3 OS=Mus musculus OX=10090 GN=Pfkfb3 PE=1	tr|A7UAK4|A7UAK4_MOUSE	292	292	K	KFANALSKFVEEQNLKDLRVWTSQLKSTIQT	68.49	54.584	FVEEQNLK(1)DLR	FVEEQNLK(55)DLR	8	2	0.74466	9832.9	28822	26197			33668	Quantified
A7VJ98	Glia maturation factor	Gmfb	16.722	142	tr|A7VJ98|A7VJ98_MOUSE;sp|Q9CQI3|GMFB_MOUSE;tr|Q80X87|Q80X87_MOUSE;tr|A0A2I3BPS1|A0A2I3BPS1_MOUSE	38;38;38;39	tr|A7VJ98|A7VJ98_MOUSE Glia maturation factor OS=Mus musculus OX=10090 GN=Gmfb PE=2 SV=1;sp|Q9CQI3|GMFB_MOUSE Glia maturation factor beta OS=Mus musculus OX=10090 GN=Gmfb PE=1 SV=3;tr|Q80X87|Q80X87_MOUSE Glia maturation factor OS=Mus musculus OX=10090 GN=G	tr|A7VJ98|A7VJ98_MOUSE	38	38	K	FRKETHNAAIIMKIDKDKRLVVLDEELEGVS	47.361	47.361	ETHNAAIIMK(0.282)IDK(0.718)	ETHNAAIIMK(-4.1)IDK(4.1)	13	3	0.59849			49847				Identified
A7VJ98	Glia maturation factor	Gmfb	16.722	142	tr|A7VJ98|A7VJ98_MOUSE;sp|Q9CQI3|GMFB_MOUSE;tr|Q80X87|Q80X87_MOUSE;tr|A0A2I3BPS1|A0A2I3BPS1_MOUSE	35;35;35;36	tr|A7VJ98|A7VJ98_MOUSE Glia maturation factor OS=Mus musculus OX=10090 GN=Gmfb PE=2 SV=1;sp|Q9CQI3|GMFB_MOUSE Glia maturation factor beta OS=Mus musculus OX=10090 GN=Gmfb PE=1 SV=3;tr|Q80X87|Q80X87_MOUSE Glia maturation factor OS=Mus musculus OX=10090 GN=G	tr|A7VJ98|A7VJ98_MOUSE	35	35	K	KFRFRKETHNAAIIMKIDKDKRLVVLDEELE	48.701	48.701	ETHNAAIIMK(0.72)IDK(0.28)	ETHNAAIIMK(4.1)IDK(-4.1)	10	3	-1.9211					28239		Identified
A8DUK4	Beta-globin	Hbb-bs	15.748	147	tr|A8DUK4|A8DUK4_MOUSE;tr|A8DUL2|A8DUL2_MOUSE;tr|A8DUN2|A8DUN2_MOUSE;tr|A8DUQ1|A8DUQ1_MOUSE;tr|A8DUL0|A8DUL0_MOUSE;tr|A8DUK7|A8DUK7_MOUSE;tr|A8DUK2|A8DUK2_MOUSE;tr|A8DUL7|A8DUL7_MOUSE;tr|A8DUP0|A8DUP0_MOUSE;tr|A8DUQ5|A8DUQ5_MOUSE;tr|E9Q223|E9Q223_MOUSE;tr|B1Q450|B1Q450_MOUSE	18;18;18;18;18;18;18;18;18;18;18;18	tr|A8DUK4|A8DUK4_MOUSE Beta-globin OS=Mus musculus OX=10090 GN=Hbb-bs PE=1 SV=1;tr|A8DUL2|A8DUL2_MOUSE Beta-globin OS=Mus musculus OX=10090 GN=Hbbt1 PE=3 SV=1;tr|A8DUN2|A8DUN2_MOUSE Beta-globin OS=Mus musculus OX=10090 GN=Hbbt1 PE=3 SV=1;tr|A8DUQ1|A8DUQ1_M	tr|A8DUK4|A8DUK4_MOUSE	18	18	K	HLTDAEKAAVSGLWGKVNADEVGGEALGRLL	74.778	68.42	AAVSGLWGK(1)VNADEVGGEALGR	AAVSGLWGK(68)VNADEVGGEALGR	9	3	0.71718				697100		244370	Quantified
A8DUK4	Beta-globin	Hbb-bs	15.748	147	tr|A8DUK4|A8DUK4_MOUSE;tr|A8DUN2|A8DUN2_MOUSE;tr|A8DUQ1|A8DUQ1_MOUSE;tr|A8DUK7|A8DUK7_MOUSE;tr|A8DUK2|A8DUK2_MOUSE;tr|A8DUP0|A8DUP0_MOUSE;tr|D4N6R6|D4N6R6_MUSMC;tr|A8DUK0|A8DUK0_MOUSE;tr|D0U270|D0U270_MUSMC;tr|D0U269|D0U269_MUSMC;tr|D4N6V9|D4N6V9_MUSMC;sp|P02088|HBB1_MOUSE;tr|A8DUP3|A8DUP3_MOUSE;tr|E9Q223|E9Q223_MOUSE;tr|D4N6U4|D4N6U4_MUSMC;tr|A8DUL5|A8DUL5_MOUSE;tr|A8DUM2|A8DUM2_MOUSE;tr|A8DUP7|…	66;66;66;66;70;66;66;66;66;66;66;66;66;66;66;66;66;66	tr|A8DUK4|A8DUK4_MOUSE Beta-globin OS=Mus musculus OX=10090 GN=Hbb-bs PE=1 SV=1;tr|A8DUN2|A8DUN2_MOUSE Beta-globin OS=Mus musculus OX=10090 GN=Hbbt1 PE=3 SV=1;tr|A8DUQ1|A8DUQ1_MOUSE Beta-globin OS=Mus musculus OX=10090 GN=Hbbt1 PE=3 SV=1;tr|A8DUK7|A8DUK7_M	tr|A8DUK4|A8DUK4_MOUSE;tr|A8DUM2|A8DUM2_MOUSE;tr|A8DUP7|A8DUP7_MOUSE	66;66;66	66	K	SASAIMGNAKVKAHGKKVITAFNDGLNHLDS	47.844	47.844	AHGK(1)K(1)VITAFNDGLNHLDSLK	AHGK(47)K(47)VITAFNDGLNHLDSLK(-47)	4	4	4.2398					49307		Identified
A8DUK4	Beta-globin	Hbb-bs	15.748	147	tr|A8DUK4|A8DUK4_MOUSE;tr|A8DUN2|A8DUN2_MOUSE;tr|A8DUQ1|A8DUQ1_MOUSE;tr|A8DUK7|A8DUK7_MOUSE;tr|A8DUK2|A8DUK2_MOUSE;tr|A8DUP0|A8DUP0_MOUSE;tr|D4N6R6|D4N6R6_MUSMC;tr|A8DUQ5|A8DUQ5_MOUSE;tr|A8DUK0|A8DUK0_MOUSE;tr|D0U270|D0U270_MUSMC;tr|D0U269|D0U269_MUSMC;tr|D4N6V9|D4N6V9_MUSMC;sp|P02088|HBB1_MOUSE;tr|A8DUP3|A8DUP3_MOUSE;tr|E9Q223|E9Q223_MOUSE;tr|D4N6U4|D4N6U4_MUSMC;tr|A8DUL5|A8DUL5_MOUSE;tr|A8DUP5|…	67;67;67;67;71;67;67;67;67;67;67;67;67;67;67;67;67;67;67;67	tr|A8DUK4|A8DUK4_MOUSE Beta-globin OS=Mus musculus OX=10090 GN=Hbb-bs PE=1 SV=1;tr|A8DUN2|A8DUN2_MOUSE Beta-globin OS=Mus musculus OX=10090 GN=Hbbt1 PE=3 SV=1;tr|A8DUQ1|A8DUQ1_MOUSE Beta-globin OS=Mus musculus OX=10090 GN=Hbbt1 PE=3 SV=1;tr|A8DUK7|A8DUK7_M	tr|A8DUK4|A8DUK4_MOUSE;tr|A8DUM2|A8DUM2_MOUSE;tr|A8DUP7|A8DUP7_MOUSE	67;67;67	67	K	ASAIMGNAKVKAHGKKVITAFNDGLNHLDSL	199.84	199.84	K(1)VITAFNDGLNHLDSLK	K(180)VITAFNDGLNHLDSLK(-180)	1	3	1.063	936330	712390	316710	589650	691980	243400	Quantified
A8DUK4	Beta-globin	Hbb-bs	15.748	147	tr|A8DUK4|A8DUK4_MOUSE;tr|A8DUL2|A8DUL2_MOUSE;tr|A8DUN2|A8DUN2_MOUSE;tr|A8DUQ1|A8DUQ1_MOUSE;tr|A8DUL0|A8DUL0_MOUSE;tr|A8DUK7|A8DUK7_MOUSE;tr|A8DUL7|A8DUL7_MOUSE;tr|A8DUP0|A8DUP0_MOUSE;tr|A8DUQ5|A8DUQ5_MOUSE;tr|A8DUM2|A8DUM2_MOUSE	145;145;145;145;145;145;145;145;145;145	tr|A8DUK4|A8DUK4_MOUSE Beta-globin OS=Mus musculus OX=10090 GN=Hbb-bs PE=1 SV=1;tr|A8DUL2|A8DUL2_MOUSE Beta-globin OS=Mus musculus OX=10090 GN=Hbbt1 PE=3 SV=1;tr|A8DUN2|A8DUN2_MOUSE Beta-globin OS=Mus musculus OX=10090 GN=Hbbt1 PE=3 SV=1;tr|A8DUQ1|A8DUQ1_M	tr|A8DUK4|A8DUK4_MOUSE;tr|A8DUM2|A8DUM2_MOUSE	145;145	145	K	AFQKVVAGVAAALAHKYH_____________	105.79	41.796	VVAGVAAALAHK(1)YH	VVAGVAAALAHK(42)YH	12	2	-0.30615	62200				19131		Identified
A8DUK4	Beta-globin	Hbb-bs	15.748	147	tr|A8DUK4|A8DUK4_MOUSE;tr|A8DUL2|A8DUL2_MOUSE;tr|A8DUL0|A8DUL0_MOUSE;tr|A8DUK7|A8DUK7_MOUSE;tr|A8DUK2|A8DUK2_MOUSE;tr|A8DUL7|A8DUL7_MOUSE;tr|D4N6R6|D4N6R6_MUSMC;tr|A8DUQ5|A8DUQ5_MOUSE;tr|A8DUK0|A8DUK0_MOUSE;tr|D0U270|D0U270_MUSMC;tr|D0U269|D0U269_MUSMC;tr|D4N6V9|D4N6V9_MUSMC;sp|P02088|HBB1_MOUSE;tr|A8DUP3|A8DUP3_MOUSE;tr|D4N6U4|D4N6U4_MUSMC;tr|B1Q450|B1Q450_MOUSE;tr|A8DUL5|A8DUL5_MOUSE;tr|D0U284|…	96;96;96;96;100;96;96;96;96;96;96;96;96;96;96;96;96;96;96;96;95;96;96;96;96;95;96;96;96;96;96	tr|A8DUK4|A8DUK4_MOUSE Beta-globin OS=Mus musculus OX=10090 GN=Hbb-bs PE=1 SV=1;tr|A8DUL2|A8DUL2_MOUSE Beta-globin OS=Mus musculus OX=10090 GN=Hbbt1 PE=3 SV=1;tr|A8DUL0|A8DUL0_MOUSE Beta-globin OS=Mus musculus OX=10090 GN=Hbbt1 PE=3 SV=1;tr|A8DUK7|A8DUK7_M	tr|A8DUK4|A8DUK4_MOUSE;tr|A8DUM2|A8DUM2_MOUSE;tr|A8DUP7|A8DUP7_MOUSE	96;96;96	96	K	SLKGTFASLSELHCDKLHVDPENFRLLGNMI;SLKGTFASLSELHCDKLHVDPENFRLLGNTI	29.408	21.823	GTFASLSELHCDK(1)LHVDPENFR	GTFASLSELHCDK(22)LHVDPENFR	13	3	0.23752	106980	137440	93617				Quantified
A8DUK4	Beta-globin	Hbb-bs	15.748	147	tr|A8DUK4|A8DUK4_MOUSE;tr|A8DUL2|A8DUL2_MOUSE;tr|A8DUN2|A8DUN2_MOUSE;tr|A8DUQ1|A8DUQ1_MOUSE;tr|A8DUL0|A8DUL0_MOUSE;tr|A8DUK2|A8DUK2_MOUSE;tr|A8DUL7|A8DUL7_MOUSE;tr|A8DUP0|A8DUP0_MOUSE;tr|D4N6R6|D4N6R6_MUSMC;tr|A8DUK0|A8DUK0_MOUSE;tr|D0U270|D0U270_MUSMC;tr|D0U269|D0U269_MUSMC;tr|D4N6V9|D4N6V9_MUSMC;sp|P02088|HBB1_MOUSE;tr|A8DUP3|A8DUP3_MOUSE;tr|D4N6U4|D4N6U4_MUSMC;tr|B1Q450|B1Q450_MOUSE;tr|A8DUP5|…	121;121;121;121;121;125;121;121;121;121;121;121;121;121;121;121;121;121;121	tr|A8DUK4|A8DUK4_MOUSE Beta-globin OS=Mus musculus OX=10090 GN=Hbb-bs PE=1 SV=1;tr|A8DUL2|A8DUL2_MOUSE Beta-globin OS=Mus musculus OX=10090 GN=Hbbt1 PE=3 SV=1;tr|A8DUN2|A8DUN2_MOUSE Beta-globin OS=Mus musculus OX=10090 GN=Hbbt1 PE=3 SV=1;tr|A8DUQ1|A8DUQ1_M	tr|A8DUK4|A8DUK4_MOUSE;tr|A8DUP7|A8DUP7_MOUSE	121;121	121	K	LLGNMIVIVLGHHLGKDFTPAAQAAFQKVVA	37.85	26.931	LLGNMIVIVLGHHLGK(0.983)DFTPAAQAAFQK(0.017)	LLGNMIVIVLGHHLGK(18)DFTPAAQAAFQK(-18)	16	3	2.9519	11830	28907					Quantified
A8DUK4	Beta-globin	Hbb-bs	15.748	147	tr|A8DUK4|A8DUK4_MOUSE;tr|A8DUL2|A8DUL2_MOUSE;tr|A8DUN2|A8DUN2_MOUSE;tr|A8DUQ1|A8DUQ1_MOUSE;tr|A8DUL0|A8DUL0_MOUSE;tr|A8DUK7|A8DUK7_MOUSE;tr|A8DUK2|A8DUK2_MOUSE;tr|A8DUL7|A8DUL7_MOUSE;tr|A8DUQ5|A8DUQ5_MOUSE;tr|E9Q223|E9Q223_MOUSE;tr|B1Q450|B1Q450_MOUSE	9;9;9;9;9;9;9;9;9;9;9	tr|A8DUK4|A8DUK4_MOUSE Beta-globin OS=Mus musculus OX=10090 GN=Hbb-bs PE=1 SV=1;tr|A8DUL2|A8DUL2_MOUSE Beta-globin OS=Mus musculus OX=10090 GN=Hbbt1 PE=3 SV=1;tr|A8DUN2|A8DUN2_MOUSE Beta-globin OS=Mus musculus OX=10090 GN=Hbbt1 PE=3 SV=1;tr|A8DUQ1|A8DUQ1_M	tr|A8DUK4|A8DUK4_MOUSE	9	9	K	_______MVHLTDAEKAAVSGLWGKVNADEV	118.87	118.87	VHLTDAEK(1)AAVSGLWGK	VHLTDAEK(78)AAVSGLWGK(-78)	8	2	-2.6969	497740	659180	376590	312530	542870	279240	Quantified
A8DUK4	Beta-globin	Hbb-bs	15.748	147	tr|A8DUK4|A8DUK4_MOUSE;tr|A8DUL2|A8DUL2_MOUSE;tr|A8DUN2|A8DUN2_MOUSE;tr|A8DUQ1|A8DUQ1_MOUSE;tr|A8DUL0|A8DUL0_MOUSE;tr|A8DUK7|A8DUK7_MOUSE;tr|A8DUK2|A8DUK2_MOUSE;tr|A8DUL7|A8DUL7_MOUSE;tr|A8DUP0|A8DUP0_MOUSE;tr|D4N6R6|D4N6R6_MUSMC;tr|A8DUK0|A8DUK0_MOUSE;tr|D0U270|D0U270_MUSMC;tr|D0U269|D0U269_MUSMC;tr|D4N6V9|D4N6V9_MUSMC;sp|P02088|HBB1_MOUSE;tr|A8DUP3|A8DUP3_MOUSE;tr|E9Q223|E9Q223_MOUSE;tr|B1Q450|…	62;62;62;62;62;62;66;62;62;62;62;62;62;62;62;62;62;62;62;62;62;62	tr|A8DUK4|A8DUK4_MOUSE Beta-globin OS=Mus musculus OX=10090 GN=Hbb-bs PE=1 SV=1;tr|A8DUL2|A8DUL2_MOUSE Beta-globin OS=Mus musculus OX=10090 GN=Hbbt1 PE=3 SV=1;tr|A8DUN2|A8DUN2_MOUSE Beta-globin OS=Mus musculus OX=10090 GN=Hbbt1 PE=3 SV=1;tr|A8DUQ1|A8DUQ1_M	tr|A8DUK4|A8DUK4_MOUSE;tr|A8DUM2|A8DUM2_MOUSE;tr|A8DUP7|A8DUP7_MOUSE	62;62;62	62	K	GDLSSASAIMGNAKVKAHGKKVITAFNDGLN	69.201	69.201	YFDSFGDLSSASAIMGNAK(0.422)VK(0.578)	YFDSFGDLSSASAIMGNAK(-1.4)VK(1.4)	21	3	-2.3154				388950			Identified
A8DUV1	Alpha-globin	Hbat1	15.141	142	tr|A8DUV1|A8DUV1_MOUSE;tr|Q61287|Q61287_MOUSE;tr|Q61649|Q61649_MOUSE;tr|Q8BPF4|Q8BPF4_MOUSE;tr|Q9QWJ3|Q9QWJ3_MOUSE;tr|Q91VB8|Q91VB8_MOUSE;tr|Q9CY06|Q9CY06_MOUSE;tr|Q9CWS5|Q9CWS5_MOUSE;tr|A8DUV3|A8DUV3_MOUSE;sp|P01942|HBA_MOUSE;tr|Q9CY10|Q9CY10_MOUSE	41;41;41;41;41;41;41;41;41;41;41	tr|A8DUV1|A8DUV1_MOUSE Alpha-globin OS=Mus musculus OX=10090 GN=Hbat1 PE=3 SV=1;tr|Q61287|Q61287_MOUSE Alpha-globin OS=Mus musculus OX=10090 GN=Hbat1 PE=2 SV=1;tr|Q61649|Q61649_MOUSE Alpha-globin mRNA (Fragment) OS=Mus musculus OX=10090 PE=2 SV=1;tr|Q8BPF4	tr|A8DUV1|A8DUV1_MOUSE;tr|Q61649|Q61649_MOUSE;tr|Q8BPF4|Q8BPF4_MOUSE;tr|Q91VB8|Q91VB8_MOUSE	41;41;41;41	41	K	GAEALERMFASFPTTKTYFPHFDVSHGSAQV;VAEALERMFASFPTTKTYFPHFDVSHGSAQV	162.14	134.49	MFASFPTTK(1)TYFPHFDVSHGSAQVK	MFASFPTTK(100)TYFPHFDVSHGSAQVK(-100)	9	4	0.69159	579760	494870	647790	65651	487140	489610	Quantified
A8DUV1	Alpha-globin	Hbat1	15.141	142	tr|A8DUV1|A8DUV1_MOUSE;tr|Q61287|Q61287_MOUSE;tr|Q8BPF4|Q8BPF4_MOUSE;tr|Q9QWJ3|Q9QWJ3_MOUSE;tr|Q91VB8|Q91VB8_MOUSE;tr|Q9CY06|Q9CY06_MOUSE;tr|Q9CWS5|Q9CWS5_MOUSE;tr|A8DUV3|A8DUV3_MOUSE;sp|P01942|HBA_MOUSE;tr|Q9CY10|Q9CY10_MOUSE	57;57;57;57;57;57;57;57;57;57	tr|A8DUV1|A8DUV1_MOUSE Alpha-globin OS=Mus musculus OX=10090 GN=Hbat1 PE=3 SV=1;tr|Q61287|Q61287_MOUSE Alpha-globin OS=Mus musculus OX=10090 GN=Hbat1 PE=2 SV=1;tr|Q8BPF4|Q8BPF4_MOUSE GLOBIN domain-containing protein OS=Mus musculus OX=10090 PE=2 SV=1;tr|Q9	tr|A8DUV1|A8DUV1_MOUSE;tr|Q8BPF4|Q8BPF4_MOUSE;tr|Q91VB8|Q91VB8_MOUSE	57;57;57	57	K	TYFPHFDVSHGSAQVKGHGKKIADALASAAG;TYFPHFDVSHGSAQVKGHGKKVADALANAAG	164.3	146.48	TYFPHFDVSHGSAQVK(0.994)GHGK(0.006)	TYFPHFDVSHGSAQVK(22)GHGK(-22)	16	3	2.4029	481610	780680	636610	276300	645250	414850	Quantified
A8DUV1	Alpha-globin	Hbat1	15.141	142	tr|A8DUV1|A8DUV1_MOUSE;tr|Q61287|Q61287_MOUSE;tr|Q61649|Q61649_MOUSE;tr|Q8BPF4|Q8BPF4_MOUSE;tr|Q9QWJ3|Q9QWJ3_MOUSE;tr|Q91VB8|Q91VB8_MOUSE;tr|Q9CY06|Q9CY06_MOUSE;tr|Q9CWS5|Q9CWS5_MOUSE;tr|A8DUV3|A8DUV3_MOUSE;sp|P01942|HBA_MOUSE	12;12;12;12;12;12;12;12;12;12	tr|A8DUV1|A8DUV1_MOUSE Alpha-globin OS=Mus musculus OX=10090 GN=Hbat1 PE=3 SV=1;tr|Q61287|Q61287_MOUSE Alpha-globin OS=Mus musculus OX=10090 GN=Hbat1 PE=2 SV=1;tr|Q61649|Q61649_MOUSE Alpha-globin mRNA (Fragment) OS=Mus musculus OX=10090 PE=2 SV=1;tr|Q8BPF4	tr|A8DUV1|A8DUV1_MOUSE;tr|Q61649|Q61649_MOUSE;tr|Q8BPF4|Q8BPF4_MOUSE;tr|Q91VB8|Q91VB8_MOUSE	12;12;12;12	12	K	____MVLSGEDKSNIKAAWGKIGGHGAEYGA;____MVLSGEDKSNIKAAWGKIGGHGAEYVA	84.368	84.368	SNIK(1)AAWGK	SNIK(68)AAWGK(-68)	4	2	0.25203			836800	804830			Identified
A8DUV1	Alpha-globin	Hbat1	15.141	142	tr|A8DUV1|A8DUV1_MOUSE;tr|Q61287|Q61287_MOUSE;tr|Q61649|Q61649_MOUSE;tr|Q8BPF4|Q8BPF4_MOUSE;tr|Q9QWJ3|Q9QWJ3_MOUSE;tr|Q91VB8|Q91VB8_MOUSE;tr|Q9CY06|Q9CY06_MOUSE;tr|Q9CWS5|Q9CWS5_MOUSE;tr|A8DUV3|A8DUV3_MOUSE;sp|P01942|HBA_MOUSE	8;8;8;8;8;8;8;8;8;8	tr|A8DUV1|A8DUV1_MOUSE Alpha-globin OS=Mus musculus OX=10090 GN=Hbat1 PE=3 SV=1;tr|Q61287|Q61287_MOUSE Alpha-globin OS=Mus musculus OX=10090 GN=Hbat1 PE=2 SV=1;tr|Q61649|Q61649_MOUSE Alpha-globin mRNA (Fragment) OS=Mus musculus OX=10090 PE=2 SV=1;tr|Q8BPF4	tr|A8DUV1|A8DUV1_MOUSE;tr|Q61649|Q61649_MOUSE;tr|Q8BPF4|Q8BPF4_MOUSE;tr|Q91VB8|Q91VB8_MOUSE	8;8;8;8	8	K	________MVLSGEDKSNIKAAWGKIGGHGA	106	90.142	VLSGEDK(1)SNIK	VLSGEDK(40)SNIK(-40)	7	2	-0.30701	2144200	2727300	1403700	1839100	2097300	1035500	Quantified
A8IP69	14-3-3 protein gamma subtype	Ywhag	28.302	247	tr|A8IP69|A8IP69_MOUSE;sp|P61982|1433G_MOUSE	10;10	tr|A8IP69|A8IP69_MOUSE 14-3-3 protein gamma subtype OS=Mus musculus OX=10090 GN=Ywhag PE=1 SV=1;sp|P61982|1433G_MOUSE 14-3-3 protein gamma OS=Mus musculus OX=10090 GN=Ywhag PE=1 SV=2	tr|A8IP69|A8IP69_MOUSE	10	10	K	______MVDREQLVQKARLAEQAERYDDMAA	133.68	40.386	VDREQLVQK(1)AR	VDREQLVQK(40)AR	9	3	-0.15198	986260	1143200	1315700	1769300	1019200	977520	Quantified
A8IP69	14-3-3 protein gamma subtype	Ywhag	28.302	247	tr|A8IP69|A8IP69_MOUSE;sp|P61982|1433G_MOUSE;sp|P63101|1433Z_MOUSE;tr|A0A2I3BQ03|A0A2I3BQ03_MOUSE;tr|D3YXN6|D3YXN6_MOUSE;tr|Q8BWN0|Q8BWN0_MOUSE;sp|P68510|1433F_MOUSE;sp|Q9CQV8|1433B_MOUSE;tr|A2A5N2|A2A5N2_MOUSE;tr|A2A5N1|A2A5N1_MOUSE	50;50;49;49;49;49;50;51;51;51	tr|A8IP69|A8IP69_MOUSE 14-3-3 protein gamma subtype OS=Mus musculus OX=10090 GN=Ywhag PE=1 SV=1;sp|P61982|1433G_MOUSE 14-3-3 protein gamma OS=Mus musculus OX=10090 GN=Ywhag PE=1 SV=2;sp|P63101|1433Z_MOUSE 14-3-3 protein zeta/delta OS=Mus musculus OX=10090	tr|A8IP69|A8IP69_MOUSE;sp|P63101|1433Z_MOUSE;sp|P68510|1433F_MOUSE;sp|Q9CQV8|1433B_MOUSE	50;49;50;51	49	K	AELSNEERNLLSVAYKNVVGARRSSWRVVSS;EPLSNEDRNLLSVAYKNVVGARRSSWRVISS;EPLSNEERNLLSVAYKNVVGARRSSWRVISS;HELSNEERNLLSVAYKNVVGARRSSWRVISS	148.76	99.276	NLLSVAYK(1)NVVGAR	NLLSVAYK(99)NVVGAR	8	2	1.4293			776630	859650	558400	589440	Quantified
A8IP69	14-3-3 protein gamma subtype	Ywhag	28.302	247	tr|A8IP69|A8IP69_MOUSE;sp|P61982|1433G_MOUSE	142;142	tr|A8IP69|A8IP69_MOUSE 14-3-3 protein gamma subtype OS=Mus musculus OX=10090 GN=Ywhag PE=1 SV=1;sp|P61982|1433G_MOUSE 14-3-3 protein gamma OS=Mus musculus OX=10090 GN=Ywhag PE=1 SV=2	tr|A8IP69|A8IP69_MOUSE	142	142	K	KGDYYRYLAEVATGEKRATVVESSEKAYSEA	127.94	127.94	YLAEVATGEK(1)R	YLAEVATGEK(130)R	10	2	-1.543		79652	80066	108180	89945	77180	Quantified
A8IP69	14-3-3 protein gamma subtype	Ywhag	28.302	247	tr|A8IP69|A8IP69_MOUSE;sp|P61982|1433G_MOUSE	69;69	tr|A8IP69|A8IP69_MOUSE 14-3-3 protein gamma subtype OS=Mus musculus OX=10090 GN=Ywhag PE=1 SV=1;sp|P61982|1433G_MOUSE 14-3-3 protein gamma OS=Mus musculus OX=10090 GN=Ywhag PE=1 SV=2	tr|A8IP69|A8IP69_MOUSE	69	69	K	GARRSSWRVISSIEQKTSADGNEKKIEMVRA	109.47	109.47	VISSIEQK(1)TSADGNEK	VISSIEQK(58)TSADGNEK(-58)	8	2	-2.6583	50647	70578	80982	123200	91583	89037	Quantified
B0LAC2	Ubiquitin A-52 residue ribosomal protein fusion product 1 (Fragment)	Uba52	8.0381	71	tr|B0LAC2|B0LAC2_MOUSE	12	tr|B0LAC2|B0LAC2_MOUSE Ubiquitin A-52 residue ribosomal protein fusion product 1 (Fragment) OS=Mus musculus OX=10090 GN=Uba52 PE=2 SV=1	tr|B0LAC2|B0LAC2_MOUSE	12	12	K	____EPSDTIENVKAKIQDKEGIPPDQQRLI	117.21	84.999	AK(1)IQDK(1)EGIPPDQQR	AK(85)IQDK(85)EGIPPDQQR	2	3	0.51987	1071200	1857200	1955100	786750	1595400	1297800	Quantified
B0LAC2	Ubiquitin A-52 residue ribosomal protein fusion product 1 (Fragment)	Uba52	8.0381	71	tr|B0LAC2|B0LAC2_MOUSE	16	tr|B0LAC2|B0LAC2_MOUSE Ubiquitin A-52 residue ribosomal protein fusion product 1 (Fragment) OS=Mus musculus OX=10090 GN=Uba52 PE=2 SV=1	tr|B0LAC2|B0LAC2_MOUSE	16	16	K	EPSDTIENVKAKIQDKEGIPPDQQRLIFAGK	221.56	86.838	IQDK(1)EGIPPDQQR	IQDK(87)EGIPPDQQR	4	2	-1.1133	1839300	2097300	3000600	2358100	3201500	2711900	Quantified
B0LAD1	Lysosomal-associated protein transmembrane 4A (Fragment)	Laptm4a	4.2239	36	tr|B0LAD1|B0LAD1_MOUSE;tr|Q8BG66|Q8BG66_MOUSE;sp|Q60961|LAP4A_MOUSE	7;7;7	tr|B0LAD1|B0LAD1_MOUSE Lysosomal-associated protein transmembrane 4A (Fragment) OS=Mus musculus OX=10090 GN=Laptm4a PE=2 SV=1;tr|Q8BG66|Q8BG66_MOUSE Laptm4a protein OS=Mus musculus OX=10090 GN=Laptm4a PE=2 SV=1;sp|Q60961|LAP4A_MOUSE Lysosomal-associated tr	tr|B0LAD1|B0LAD1_MOUSE	7	7	K	_________MVSMTFKRSRSDRFYSTRCCGC	92.319	61.494	VSMTFK(1)R	VSMTFK(61)R	6	2	-0.56643		276240	417700				Quantified
B0LAE4	ADP-ribosylation factor-like 6 interacting protein 1 (Fragment)	Arl6ip1	15.907	137	tr|B0LAE4|B0LAE4_MOUSE;tr|Q3UBA1|Q3UBA1_MOUSE;tr|Q3TQE3|Q3TQE3_MOUSE;tr|Q8C1Y9|Q8C1Y9_MOUSE;tr|Q80ZW9|Q80ZW9_MOUSE;tr|Q3TIC7|Q3TIC7_MOUSE;tr|Q3THR3|Q3THR3_MOUSE;sp|Q9JKW0|AR6P1_MOUSE	96;42;96;96;96;96;96;96	tr|B0LAE4|B0LAE4_MOUSE ADP-ribosylation factor-like 6 interacting protein 1 (Fragment) OS=Mus musculus OX=10090 GN=Arl6ip1 PE=2 SV=1;tr|Q3UBA1|Q3UBA1_MOUSE Uncharacterized protein (Fragment) OS=Mus musculus OX=10090 GN=Arl6ip1 PE=2 SV=1;tr|Q3TQE3|Q3TQE3_MO	tr|B0LAE4|B0LAE4_MOUSE	96	96	K	DYLVPILAPRIFGSNKWTTEQQQRFHEICSN	65.408	65.408	IFGSNK(1)WTTEQQQR	IFGSNK(65)WTTEQQQR	6	2	-1.6556	23632	19428		18207	22225	26480	Quantified
B0R030	Synaptosomal-associated protein (Fragment)	Snap23	17.781	161	tr|B0R030|B0R030_MOUSE;tr|A2AKH4|A2AKH4_MOUSE;sp|O09044|SNP23_MOUSE;tr|Q9D3L3|Q9D3L3_MOUSE	117;117;117;128	tr|B0R030|B0R030_MOUSE Synaptosomal-associated protein (Fragment) OS=Mus musculus OX=10090 GN=Snap23 PE=1 SV=8;tr|A2AKH4|A2AKH4_MOUSE Synaptosomal-associated protein OS=Mus musculus OX=10090 GN=Snap23 PE=1 SV=1;sp|O09044|SNP23_MOUSE Synaptosomal-associated	tr|B0R030|B0R030_MOUSE	117	117	K	TWGDGGDNSPSNVVSKQPSRITNGQPQQTTG	23.53	23.53	ATWGDGGDNSPSNVVSK(1)QPSR	ATWGDGGDNSPSNVVSK(24)QPSR	17	3	0.31204				49039			Identified
B1ARS9	Short-chain dehydrogenase/reductase 3 (Fragment)	Dhrs3	16.464	146	tr|B1ARS9|B1ARS9_MOUSE;tr|G5E8W9|G5E8W9_MOUSE;sp|O88876|DHRS3_MOUSE	116;116;142	tr|B1ARS9|B1ARS9_MOUSE Short-chain dehydrogenase/reductase 3 (Fragment) OS=Mus musculus OX=10090 GN=Dhrs3 PE=1 SV=1;tr|G5E8W9|G5E8W9_MOUSE Short-chain dehydrogenase/reductase 3 OS=Mus musculus OX=10090 GN=Dhrs3 PE=1 SV=1;sp|O88876|DHRS3_MOUSE Short-chain d	tr|B1ARS9|B1ARS9_MOUSE	116	116	K	VHGKSLMDSDDDALLKSQHVNTLGQFWTTKA	30.988	18.984	SLMDSDDDALLK(0.898)SQHVNTLGQFWTTK(0.102)	SLMDSDDDALLK(9.4)SQHVNTLGQFWTTK(-9.4)	12	3	5.276	52646			66573			Identified
B1ARS9	Short-chain dehydrogenase/reductase 3 (Fragment)	Dhrs3	16.464	146	tr|B1ARS9|B1ARS9_MOUSE;tr|G5E8W9|G5E8W9_MOUSE;sp|O88876|DHRS3_MOUSE	104;104;130	tr|B1ARS9|B1ARS9_MOUSE Short-chain dehydrogenase/reductase 3 (Fragment) OS=Mus musculus OX=10090 GN=Dhrs3 PE=1 SV=1;tr|G5E8W9|G5E8W9_MOUSE Short-chain dehydrogenase/reductase 3 OS=Mus musculus OX=10090 GN=Dhrs3 PE=1 SV=1;sp|O88876|DHRS3_MOUSE Short-chain d	tr|B1ARS9|B1ARS9_MOUSE	104	104	K	GDITILVNNAAVVHGKSLMDSDDDALLKSQH	33.093	33.093	VGDITILVNNAAVVHGK(0.805)SLMDSDDDALLK(0.195)	VGDITILVNNAAVVHGK(6.2)SLMDSDDDALLK(-6.2)	17	3	1.0086						82880	Identified
B1AY13	Ubiquitin carboxyl-terminal hydrolase 24	Usp24	294	2617	sp|B1AY13|UBP24_MOUSE;tr|E9PV45|E9PV45_MOUSE	1761;1762	sp|B1AY13|UBP24_MOUSE Ubiquitin carboxyl-terminal hydrolase 24 OS=Mus musculus OX=10090 GN=Usp24 PE=1 SV=1;tr|E9PV45|E9PV45_MOUSE Ubiquitin carboxyl-terminal hydrolase 24 OS=Mus musculus OX=10090 GN=Usp24 PE=1 SV=1	sp|B1AY13|UBP24_MOUSE	1761	1761	K	YYVPENFWKIFKMWNKELYVREQQDAYEFFT	65.156	41.025	MWNK(1)ELYVR	MWNK(41)ELYVR	4	3	-2.4701	113540			161910	274130		Quantified
B1AY13	Ubiquitin carboxyl-terminal hydrolase 24	Usp24	294	2617	sp|B1AY13|UBP24_MOUSE;tr|E9PV45|E9PV45_MOUSE	418;419	sp|B1AY13|UBP24_MOUSE Ubiquitin carboxyl-terminal hydrolase 24 OS=Mus musculus OX=10090 GN=Usp24 PE=1 SV=1;tr|E9PV45|E9PV45_MOUSE Ubiquitin carboxyl-terminal hydrolase 24 OS=Mus musculus OX=10090 GN=Usp24 PE=1 SV=1	sp|B1AY13|UBP24_MOUSE	418	418	K	SLKEVTKLIEDSTLSKSVKNAIDTDRLLDWL	43.168	43.168	LIEDSTLSK(0.721)SVK(0.279)	LIEDSTLSK(4.1)SVK(-4.1)	9	2	-1.1454				103560			Identified
B1AYL1	Sodium channel protein	Scn7a	192.18	1681	tr|B1AYL1|B1AYL1_MOUSE;tr|Q62467|Q62467_MOUSE	1664;1664	tr|B1AYL1|B1AYL1_MOUSE Sodium channel protein OS=Mus musculus OX=10090 GN=Scn7a PE=1 SV=1;tr|Q62467|Q62467_MOUSE Sodium channel protein OS=Mus musculus OX=10090 GN=Scn7a PE=2 SV=1	tr|B1AYL1|B1AYL1_MOUSE	1664	1664	K	SDTPAIDDRRDDLTSKGAHSGKIEEKASIQT	58.889	58.889	DDLTSK(0.998)GAHSGK(0.002)	DDLTSK(28)GAHSGK(-28)	6	2	-1.3544						13464	Identified
B1AYL1	Sodium channel protein	Scn7a	192.18	1681	tr|B1AYL1|B1AYL1_MOUSE;tr|Q62467|Q62467_MOUSE;tr|Q9QZC3|Q9QZC3_MOUSE	27;27;27	tr|B1AYL1|B1AYL1_MOUSE Sodium channel protein OS=Mus musculus OX=10090 GN=Scn7a PE=1 SV=1;tr|Q62467|Q62467_MOUSE Sodium channel protein OS=Mus musculus OX=10090 GN=Scn7a PE=2 SV=1;tr|Q9QZC3|Q9QZC3_MOUSE NaG (Fragment) OS=Mus musculus OX=10090 PE=4 SV=1	tr|B1AYL1|B1AYL1_MOUSE	27	27	K	PFTTESLELIENHIAKKCNEDPEEEEGLKPS	24.471	24.471	GLVPFTTESLELIENHIAK(0.5)K(0.5)	GLVPFTTESLELIENHIAK(0)K(0)	19	3	-2.1425						117930	Identified
B1AYL1	Sodium channel protein	Scn7a	192.18	1681	tr|B1AYL1|B1AYL1_MOUSE;tr|Q62467|Q62467_MOUSE;tr|Q9QZC3|Q9QZC3_MOUSE	28;28;28	tr|B1AYL1|B1AYL1_MOUSE Sodium channel protein OS=Mus musculus OX=10090 GN=Scn7a PE=1 SV=1;tr|Q62467|Q62467_MOUSE Sodium channel protein OS=Mus musculus OX=10090 GN=Scn7a PE=2 SV=1;tr|Q9QZC3|Q9QZC3_MOUSE NaG (Fragment) OS=Mus musculus OX=10090 PE=4 SV=1	tr|B1AYL1|B1AYL1_MOUSE	28	28	K	FTTESLELIENHIAKKCNEDPEEEEGLKPSR	24.471	24.471	GLVPFTTESLELIENHIAK(0.5)K(0.5)	GLVPFTTESLELIENHIAK(0)K(0)	20	3	-2.1425						117930	Identified
B1AYL1	Sodium channel protein	Scn7a	192.18	1681	tr|B1AYL1|B1AYL1_MOUSE;tr|Q62467|Q62467_MOUSE	1621;1621	tr|B1AYL1|B1AYL1_MOUSE Sodium channel protein OS=Mus musculus OX=10090 GN=Scn7a PE=1 SV=1;tr|Q62467|Q62467_MOUSE Sodium channel protein OS=Mus musculus OX=10090 GN=Scn7a PE=2 SV=1	tr|B1AYL1|B1AYL1_MOUSE	1621	1621	K	ANPFKITYEPITTTLKRKQEAVSATIIQRAY	60.547	60.547	ITYEPITTTLK(1)R	ITYEPITTTLK(61)R	11	2	-1.9623				45752		38277	Quantified
B1AYL1	Sodium channel protein	Scn7a	192.18	1681	tr|B1AYL1|B1AYL1_MOUSE;tr|Q62467|Q62467_MOUSE	1623;1623	tr|B1AYL1|B1AYL1_MOUSE Sodium channel protein OS=Mus musculus OX=10090 GN=Scn7a PE=1 SV=1;tr|Q62467|Q62467_MOUSE Sodium channel protein OS=Mus musculus OX=10090 GN=Scn7a PE=2 SV=1	tr|B1AYL1|B1AYL1_MOUSE	1623	1623	K	PFKITYEPITTTLKRKQEAVSATIIQRAYKS	73.655	38.1	K(1)QEAVSATIIQR	K(38)QEAVSATIIQR	1	2	-0.86964	27896	26603	30723		38295	44172	Quantified
B1AYL1	Sodium channel protein	Scn7a	192.18	1681	tr|B1AYL1|B1AYL1_MOUSE;tr|Q62467|Q62467_MOUSE	786;786	tr|B1AYL1|B1AYL1_MOUSE Sodium channel protein OS=Mus musculus OX=10090 GN=Scn7a PE=1 SV=1;tr|Q62467|Q62467_MOUSE Sodium channel protein OS=Mus musculus OX=10090 GN=Scn7a PE=2 SV=1	tr|B1AYL1|B1AYL1_MOUSE	786	786	K	SVPTEATDQICDPSVKENISGHTLSELSNTQ	15.065	15.065	SVPTEATDQICDPSVK(1)ENISGHTLSELSNTQTFLR	SVPTEATDQICDPSVK(15)ENISGHTLSELSNTQTFLR	16	4	-0.026377				99441			Identified
B2CY77	Laminin receptor (Fragment)	Rpsa	32.85	295	tr|B2CY77|B2CY77_MOUSE;sp|P14206|RSSA_MOUSE	220;220	tr|B2CY77|B2CY77_MOUSE Laminin receptor (Fragment) OS=Mus musculus OX=10090 GN=Rpsa PE=2 SV=1;sp|P14206|RSSA_MOUSE 40S ribosomal protein SA OS=Mus musculus OX=10090 GN=Rpsa PE=1 SV=4	tr|B2CY77|B2CY77_MOUSE	220	220	K	RDPEEIEKEEQAAAEKAVTKEEFQGEWTAPA	60	57.003	EEQAAAEK(0.998)AVTK(0.002)	EEQAAAEK(27)AVTK(-27)	8	2	-2.6361		21831	26428	27727	19233	15764	Quantified
B2CY77	Laminin receptor (Fragment)	Rpsa	32.85	295	tr|B2CY77|B2CY77_MOUSE;sp|P14206|RSSA_MOUSE;tr|A0A1L1SRW0|A0A1L1SRW0_MOUSE	89;89;5	tr|B2CY77|B2CY77_MOUSE Laminin receptor (Fragment) OS=Mus musculus OX=10090 GN=Rpsa PE=2 SV=1;sp|P14206|RSSA_MOUSE 40S ribosomal protein SA OS=Mus musculus OX=10090 GN=Rpsa PE=1 SV=4;tr|A0A1L1SRW0|A0A1L1SRW0_MOUSE 40S ribosomal protein SA (Fragment) OS=Mus	tr|B2CY77|B2CY77_MOUSE	89	89	K	VSVISSRNTGQRAVLKFAAATGATPIAGRFT	99.668	26.517	AVLK(1)FAAATGATPIAGR	AVLK(27)FAAATGATPIAGR	4	2	-1.331		87700	98427	96287	110980	109720	Quantified
B2RPZ1	Melanoma associated antigen (Mutated) 1-like 1	Pwwp3b	66.789	590	tr|B2RPZ1|B2RPZ1_MOUSE;sp|Q4VA55|PWP3B_MOUSE	526;617	tr|B2RPZ1|B2RPZ1_MOUSE Melanoma associated antigen (Mutated) 1-like 1 OS=Mus musculus OX=10090 GN=Pwwp3b PE=2 SV=1;sp|Q4VA55|PWP3B_MOUSE PWWP domain-containing DNA repair factor 3B OS=Mus musculus OX=10090 GN=Pwwp3b PE=1 SV=2	tr|B2RPZ1|B2RPZ1_MOUSE	526	526	K	YKQIDQKMLTLIKDDKIKFVLEVLLPEAIIC	56.378	56.378	MLTLIK(1)DDK(1)IK(1)	MLTLIK(56)DDK(56)IK(56)	9	2	-9.7326					72670		Identified
B2RPZ1	Melanoma associated antigen (Mutated) 1-like 1	Pwwp3b	66.789	590	tr|B2RPZ1|B2RPZ1_MOUSE;sp|Q4VA55|PWP3B_MOUSE	528;619	tr|B2RPZ1|B2RPZ1_MOUSE Melanoma associated antigen (Mutated) 1-like 1 OS=Mus musculus OX=10090 GN=Pwwp3b PE=2 SV=1;sp|Q4VA55|PWP3B_MOUSE PWWP domain-containing DNA repair factor 3B OS=Mus musculus OX=10090 GN=Pwwp3b PE=1 SV=2	tr|B2RPZ1|B2RPZ1_MOUSE	528	528	K	QIDQKMLTLIKDDKIKFVLEVLLPEAIICSI	56.378	56.378	MLTLIK(1)DDK(1)IK(1)	MLTLIK(56)DDK(56)IK(56)	11	2	-9.7326					72670		Identified
B2RPZ1	Melanoma associated antigen (Mutated) 1-like 1	Pwwp3b	66.789	590	tr|B2RPZ1|B2RPZ1_MOUSE;sp|Q4VA55|PWP3B_MOUSE	523;614	tr|B2RPZ1|B2RPZ1_MOUSE Melanoma associated antigen (Mutated) 1-like 1 OS=Mus musculus OX=10090 GN=Pwwp3b PE=2 SV=1;sp|Q4VA55|PWP3B_MOUSE PWWP domain-containing DNA repair factor 3B OS=Mus musculus OX=10090 GN=Pwwp3b PE=1 SV=2	tr|B2RPZ1|B2RPZ1_MOUSE	523	523	K	QEIYKQIDQKMLTLIKDDKIKFVLEVLLPEA	56.378	56.378	MLTLIK(1)DDK(1)IK(1)	MLTLIK(56)DDK(56)IK(56)	6	2	-9.7326					72670		Identified
B2RQ71	Dip2c protein	Dip2c	170.92	1556	tr|B2RQ71|B2RQ71_MOUSE;tr|E9PWR4|E9PWR4_MOUSE;tr|B7ZMZ7|B7ZMZ7_MOUSE	107;107;163	tr|B2RQ71|B2RQ71_MOUSE Dip2c protein OS=Mus musculus OX=10090 GN=Dip2c PE=1 SV=1;tr|E9PWR4|E9PWR4_MOUSE Disco-interacting protein 2 homolog C OS=Mus musculus OX=10090 GN=Dip2c PE=1 SV=1;tr|B7ZMZ7|B7ZMZ7_MOUSE Dip2c protein OS=Mus musculus OX=10090 GN=Dip2c	tr|B2RQ71|B2RQ71_MOUSE	107	107	K	HTEAVQAALAKHKERKMAVPMPSKRRSLVVQ	24.821	24.821	ERK(1)MAVPMPSK(1)	ERK(25)MAVPMPSK(25)	3	2	8.2521				533700			Identified
B2RQ71	Dip2c protein	Dip2c	170.92	1556	tr|B2RQ71|B2RQ71_MOUSE;tr|E9PWR4|E9PWR4_MOUSE;tr|B7ZMZ7|B7ZMZ7_MOUSE	115;115;171	tr|B2RQ71|B2RQ71_MOUSE Dip2c protein OS=Mus musculus OX=10090 GN=Dip2c PE=1 SV=1;tr|E9PWR4|E9PWR4_MOUSE Disco-interacting protein 2 homolog C OS=Mus musculus OX=10090 GN=Dip2c PE=1 SV=1;tr|B7ZMZ7|B7ZMZ7_MOUSE Dip2c protein OS=Mus musculus OX=10090 GN=Dip2c	tr|B2RQ71|B2RQ71_MOUSE	115	115	K	LAKHKERKMAVPMPSKRRSLVVQTSMDAYTP	24.821	24.821	ERK(1)MAVPMPSK(1)	ERK(25)MAVPMPSK(25)	11	2	8.2521				533700			Identified
B2RR24	Zinc finger protein 236	Zfp236	197.83	1799	tr|B2RR24|B2RR24_MOUSE;tr|S4R299|S4R299_MOUSE	462;510	tr|B2RR24|B2RR24_MOUSE Zinc finger protein 236 OS=Mus musculus OX=10090 GN=Zfp236 PE=1 SV=1;tr|S4R299|S4R299_MOUSE Zinc finger protein 236 OS=Mus musculus OX=10090 GN=Zfp236 PE=1 SV=1	tr|B2RR24|B2RR24_MOUSE	462	462	K	KPSDLVRHIRIHTHEKPFKCPQCFRAFAVKS	65.313	65.313	IHTHEK(1)PFK(1)	IHTHEK(65)PFK(65)	6	3	9.5352	1600300						Identified
B2RR24	Zinc finger protein 236	Zfp236	197.83	1799	tr|B2RR24|B2RR24_MOUSE;tr|S4R299|S4R299_MOUSE	465;513	tr|B2RR24|B2RR24_MOUSE Zinc finger protein 236 OS=Mus musculus OX=10090 GN=Zfp236 PE=1 SV=1;tr|S4R299|S4R299_MOUSE Zinc finger protein 236 OS=Mus musculus OX=10090 GN=Zfp236 PE=1 SV=1	tr|B2RR24|B2RR24_MOUSE	465	465	K	DLVRHIRIHTHEKPFKCPQCFRAFAVKSTLT	65.313	65.313	IHTHEK(1)PFK(1)	IHTHEK(65)PFK(65)	9	3	9.5352	1600300						Identified
B2RRH9	Guanine monphosphate synthetase	Gmps	76.723	693	tr|B2RRH9|B2RRH9_MOUSE;sp|Q3THK7|GUAA_MOUSE	183;183	tr|B2RRH9|B2RRH9_MOUSE Guanine monphosphate synthetase OS=Mus musculus OX=10090 GN=Gmps PE=1 SV=1;sp|Q3THK7|GUAA_MOUSE GMP synthase [glutamine-hydrolyzing] OS=Mus musculus OX=10090 GN=Gmps PE=1 SV=2	tr|B2RRH9|B2RRH9_MOUSE	183	183	K	ARSGNIVAGIANESKKLYGVQFHPEVGLTEN	104.04	81.48	SGNIVAGIANESK(0.5)K(0.5)	SGNIVAGIANESK(0)K(0)	14	2	-2.0727	59051		114690	70406	51778	60977	Quantified
B2RRH9	Guanine monphosphate synthetase	Gmps	76.723	693	tr|B2RRH9|B2RRH9_MOUSE;sp|Q3THK7|GUAA_MOUSE	182;182	tr|B2RRH9|B2RRH9_MOUSE Guanine monphosphate synthetase OS=Mus musculus OX=10090 GN=Gmps PE=1 SV=1;sp|Q3THK7|GUAA_MOUSE GMP synthase [glutamine-hydrolyzing] OS=Mus musculus OX=10090 GN=Gmps PE=1 SV=2	tr|B2RRH9|B2RRH9_MOUSE	182	182	K	VARSGNIVAGIANESKKLYGVQFHPEVGLTE	104.04	81.48	SGNIVAGIANESK(0.5)K(0.5)	SGNIVAGIANESK(0)K(0)	13	2	-2.0727	59051		114690	70406	51778	60977	Quantified
B2RRX2	Serine/threonine-protein phosphatase	Ppp3ca	58.643	521	tr|B2RRX2|B2RRX2_MOUSE;sp|P63328|PP2BA_MOUSE;tr|Q3UXV4|Q3UXV4_MOUSE;tr|E9Q6P2|E9Q6P2_MOUSE;tr|G3X8U7|G3X8U7_MOUSE;tr|E0CZ78|E0CZ78_MOUSE;sp|P48453|PP2BB_MOUSE;tr|Q9D5R5|Q9D5R5_MOUSE;sp|P48455|PP2BC_MOUSE;tr|A0A2I3BPC5|A0A2I3BPC5_MOUSE;tr|Q80XK0|Q80XK0_MOUSE;tr|Q8C649|Q8C649_MOUSE	323;323;287;332;332;332;332;319;319;319;335;22	tr|B2RRX2|B2RRX2_MOUSE Serine/threonine-protein phosphatase OS=Mus musculus OX=10090 GN=Ppp3ca PE=2 SV=1;sp|P63328|PP2BA_MOUSE Serine/threonine-protein phosphatase 2B catalytic subunit alpha isoform OS=Mus musculus OX=10090 GN=Ppp3ca PE=1 SV=1;tr|Q3UXV4|Q3	tr|B2RRX2|B2RRX2_MOUSE	323	323	K	APNYLDVYNNKAAVLKYENNVMNIRQFNCSP	44.82	38.1	AAVLK(1)YENNVMNIR	AAVLK(38)YENNVMNIR	5	2	-1.379	23034		35881				Quantified
B2RSC8	E3 ubiquitin-protein ligase	Nedd4	102.71	887	tr|B2RSC8|B2RSC8_MOUSE;sp|P46935|NEDD4_MOUSE;tr|A0A571BDN7|A0A571BDN7_MOUSE;tr|A0JNZ0|A0JNZ0_MOUSE;tr|V9GXS6|V9GXS6_MOUSE	714;714;963;25;13	tr|B2RSC8|B2RSC8_MOUSE E3 ubiquitin-protein ligase OS=Mus musculus OX=10090 GN=Nedd4 PE=1 SV=1;sp|P46935|NEDD4_MOUSE E3 ubiquitin-protein ligase NEDD4 OS=Mus musculus OX=10090 GN=Nedd4 PE=1 SV=3;tr|A0A571BDN7|A0A571BDN7_MOUSE E3 ubiquitin-protein ligase NE	tr|B2RSC8|B2RSC8_MOUSE	714	714	K	QHELKTGGSEIVVTNKNKKEYIYLVIQWRFV	120.65	70.389	TGGSEIVVTNK(0.5)NK(0.5)	TGGSEIVVTNK(0)NK(0)	11	2	-0.68688		13499	18618	21496	17426	23041	Quantified
B2RSC8	E3 ubiquitin-protein ligase	Nedd4	102.71	887	tr|B2RSC8|B2RSC8_MOUSE;sp|P46935|NEDD4_MOUSE;tr|A0A571BDN7|A0A571BDN7_MOUSE;tr|A0JNZ0|A0JNZ0_MOUSE;tr|V9GXS6|V9GXS6_MOUSE	716;716;965;27;15	tr|B2RSC8|B2RSC8_MOUSE E3 ubiquitin-protein ligase OS=Mus musculus OX=10090 GN=Nedd4 PE=1 SV=1;sp|P46935|NEDD4_MOUSE E3 ubiquitin-protein ligase NEDD4 OS=Mus musculus OX=10090 GN=Nedd4 PE=1 SV=3;tr|A0A571BDN7|A0A571BDN7_MOUSE E3 ubiquitin-protein ligase NE	tr|B2RSC8|B2RSC8_MOUSE	716	716	K	ELKTGGSEIVVTNKNKKEYIYLVIQWRFVNR	120.65	70.389	TGGSEIVVTNK(0.5)NK(0.5)	TGGSEIVVTNK(0)NK(0)	13	2	-0.68688		13499	18618	21496	17426	23041	Quantified
B2RSC8	E3 ubiquitin-protein ligase	Nedd4	102.71	887	tr|B2RSC8|B2RSC8_MOUSE;sp|P46935|NEDD4_MOUSE;tr|A0A571BDN7|A0A571BDN7_MOUSE;tr|A0A571BEP7|A0A571BEP7_MOUSE	429;429;678;429	tr|B2RSC8|B2RSC8_MOUSE E3 ubiquitin-protein ligase OS=Mus musculus OX=10090 GN=Nedd4 PE=1 SV=1;sp|P46935|NEDD4_MOUSE E3 ubiquitin-protein ligase NEDD4 OS=Mus musculus OX=10090 GN=Nedd4 PE=1 SV=3;tr|A0A571BDN7|A0A571BDN7_MOUSE E3 ubiquitin-protein ligase NE	tr|B2RSC8|B2RSC8_MOUSE	429	429	K	KQDDRGRSYYVDHNSKTTTWSKPTMQDDPRS	46.358	46.358	SYYVDHNSK(0.992)TTTWSK(0.008)	SYYVDHNSK(21)TTTWSK(-21)	9	3	-0.43053		86171	190190		51005		Quantified
B2RSH2	Guanine nucleotide-binding protein G(i) subunit alpha-1	Gnai1	40.361	354	sp|B2RSH2|GNAI1_MOUSE	92	sp|B2RSH2|GNAI1_MOUSE Guanine nucleotide-binding protein G(i) subunit alpha-1 OS=Mus musculus OX=10090 GN=Gnai1 PE=1 SV=1	sp|B2RSH2|GNAI1_MOUSE	92	92	K	TIQSIIAIIRAMGRLKIDFGDSARADDARQL	117.3	52.591	LK(1)IDFGDSAR	LK(53)IDFGDSAR	2	2	1.5781	194020	431070	783910	1045300	480950	566640	Quantified
B2RSH2	Guanine nucleotide-binding protein G(i) subunit alpha-1	Gnai1	40.361	354	sp|B2RSH2|GNAI1_MOUSE;tr|Q9D7B3|Q9D7B3_MOUSE;sp|P50149|GNAT2_MOUSE;sp|Q3V3I2|GNAT3_MOUSE;tr|A2AE33|A2AE33_MOUSE;tr|B2RVZ3|B2RVZ3_MOUSE;sp|P20612|GNAT1_MOUSE;tr|A2AE32|A2AE32_MOUSE;tr|Q9JJ21|Q9JJ21_MOUSE;tr|Q8BHK8|Q8BHK8_MOUSE;tr|Q9WUC0|Q9WUC0_MOUSE;tr|Q8C040|Q8C040_MOUSE;tr|A2AE31|A2AE31_MOUSE;tr|A2A610|A2A610_MOUSE;sp|P08752|GNAI2_MOUSE;tr|Q543S2|Q543S2_MOUSE;sp|P18872|GNAO_MOUSE;tr|Z4YKV1|Z4YKV…	46;35;46;46;46;46;42;46;53;122;160;55;46;53;46;46;46;53;53;792;55;55;122;46;46	sp|B2RSH2|GNAI1_MOUSE Guanine nucleotide-binding protein G(i) subunit alpha-1 OS=Mus musculus OX=10090 GN=Gnai1 PE=1 SV=1;tr|Q9D7B3|Q9D7B3_MOUSE Uncharacterized protein (Fragment) OS=Mus musculus OX=10090 GN=Gnat2 PE=2 SV=2;sp|P50149|GNAT2_MOUSE Guanine nu	sp|B2RSH2|GNAI1_MOUSE;sp|P08752|GNAI2_MOUSE;tr|Q543S2|Q543S2_MOUSE;tr|Z4YKV1|Z4YKV1_MOUSE;sp|Q9DC51|GNAI3_MOUSE	46;46;46;53;46	46	K	AKDVKLLLLGAGESGKSTIVKQMKIIHEDGF;AKEVKLLLLGAGESGKSTIVKQMKIIHEDGY;AREVKLLLLGAGESGKSTIVKQMKIIHEAGY;AREVKLLLLGAGESGKSTIVKQMKIIHEDGY;RATHRLLLLGAGESGKSTIVKQMRILHVNGF	47.57	47.57	LLLLGAGESGK(0.996)STIVK(0.004)	LLLLGAGESGK(24)STIVK(-24)	11	2	-2.5049			26416			30885	Identified
B2RSH2	Guanine nucleotide-binding protein G(i) subunit alpha-1	Gnai1	40.361	354	sp|B2RSH2|GNAI1_MOUSE;sp|P08752|GNAI2_MOUSE;tr|Q8JZT4|Q8JZT4_MOUSE;sp|Q9DC51|GNAI3_MOUSE;tr|Q3TJH1|Q3TJH1_MOUSE	248;249;26;248;248	sp|B2RSH2|GNAI1_MOUSE Guanine nucleotide-binding protein G(i) subunit alpha-1 OS=Mus musculus OX=10090 GN=Gnai1 PE=1 SV=1;sp|P08752|GNAI2_MOUSE Guanine nucleotide-binding protein G(i) subunit alpha-2 OS=Mus musculus OX=10090 GN=Gnai2 PE=1 SV=5;tr|Q8JZT4|Q8	sp|B2RSH2|GNAI1_MOUSE;sp|P08752|GNAI2_MOUSE;sp|Q9DC51|GNAI3_MOUSE	248;249;248	249	K	VLAEDEEMNRMHESMKLFDSICNNKWFTDTS	42.446	39.702	MHESMK(0.998)LFDSICNNK(0.002)	MHESMK(27)LFDSICNNK(-27)	6	2	-1.3524		12571	17255		11885		Quantified
B2RSW8	Pericentriolar material 1	Pcm1	228.83	2025	tr|B2RSW8|B2RSW8_MOUSE;sp|Q9R0L6|PCM1_MOUSE	736;736	tr|B2RSW8|B2RSW8_MOUSE Pericentriolar material 1 OS=Mus musculus OX=10090 GN=Pcm1 PE=2 SV=1;sp|Q9R0L6|PCM1_MOUSE Pericentriolar material 1 protein OS=Mus musculus OX=10090 GN=Pcm1 PE=1 SV=2	tr|B2RSW8|B2RSW8_MOUSE	736	736	K	DTGVNEKTREKFYEAKLQQQQRELKQLQEER	104.39	104.39	FYEAK(1)LQQQQR	FYEAK(100)LQQQQR	5	2	-1.9976		7281.1	11672	16759	11816	16227	Quantified
B2RSW8	Pericentriolar material 1	Pcm1	228.83	2025	tr|B2RSW8|B2RSW8_MOUSE;sp|Q9R0L6|PCM1_MOUSE	727;727	tr|B2RSW8|B2RSW8_MOUSE Pericentriolar material 1 OS=Mus musculus OX=10090 GN=Pcm1 PE=2 SV=1;sp|Q9R0L6|PCM1_MOUSE Pericentriolar material 1 protein OS=Mus musculus OX=10090 GN=Pcm1 PE=1 SV=2	tr|B2RSW8|B2RSW8_MOUSE	727	727	K	NARENSNKIDTGVNEKTREKFYEAKLQQQQR	41.796	41.796	IDTGVNEK(1)TR	IDTGVNEK(42)TR	8	2	-0.90202					20294		Identified
B2RSW8	Pericentriolar material 1	Pcm1	228.83	2025	tr|B2RSW8|B2RSW8_MOUSE;sp|Q9R0L6|PCM1_MOUSE	393;393	tr|B2RSW8|B2RSW8_MOUSE Pericentriolar material 1 OS=Mus musculus OX=10090 GN=Pcm1 PE=2 SV=1;sp|Q9R0L6|PCM1_MOUSE Pericentriolar material 1 protein OS=Mus musculus OX=10090 GN=Pcm1 PE=1 SV=2	tr|B2RSW8|B2RSW8_MOUSE	393	393	K	SQSRNPSVSEHLPDEKVQLFSKMRVLQEKKQ	36.96	36.96	NPSVSEHLPDEK(0.994)VQLFSK(0.006)	NPSVSEHLPDEK(22)VQLFSK(-22)	12	3	2.3076				68029			Identified
B2RT97	Proteasome (Prosome, macropain) 26S subunit, non-ATPase, 13	Psmd13	42.809	376	tr|B2RT97|B2RT97_MOUSE;sp|Q9WVJ2|PSD13_MOUSE;tr|E9Q5I9|E9Q5I9_MOUSE;tr|E9Q0U1|E9Q0U1_MOUSE	161;161;161;161	tr|B2RT97|B2RT97_MOUSE Proteasome (Prosome, macropain) 26S subunit, non-ATPase, 13 OS=Mus musculus OX=10090 GN=Psmd13 PE=1 SV=1;sp|Q9WVJ2|PSD13_MOUSE 26S proteasome non-ATPase regulatory subunit 13 OS=Mus musculus OX=10090 GN=Psmd13 PE=1 SV=1;tr|E9Q5I9|E9Q	tr|B2RT97|B2RT97_MOUSE	161	161	K	PGVTSVHSRFYDLSSKYYQTIGNHASYYKDA	96.27	96.27	FYDLSSK(1)YYQTIGNHASYYK	FYDLSSK(61)YYQTIGNHASYYK(-61)	7	3	1.5697	76355	80802	117780		55258	62660	Quantified
B2RT97	Proteasome (Prosome, macropain) 26S subunit, non-ATPase, 13	Psmd13	42.809	376	tr|B2RT97|B2RT97_MOUSE;sp|Q9WVJ2|PSD13_MOUSE;tr|E9Q5I9|E9Q5I9_MOUSE;tr|E9Q0U1|E9Q0U1_MOUSE	115;115;115;115	tr|B2RT97|B2RT97_MOUSE Proteasome (Prosome, macropain) 26S subunit, non-ATPase, 13 OS=Mus musculus OX=10090 GN=Psmd13 PE=1 SV=1;sp|Q9WVJ2|PSD13_MOUSE 26S proteasome non-ATPase regulatory subunit 13 OS=Mus musculus OX=10090 GN=Psmd13 PE=1 SV=1;tr|E9Q5I9|E9Q	tr|B2RT97|B2RT97_MOUSE	115	115	K	TREKVKSSDEAVILCKTAIGALKLNIGDLQA	115.05	102.57	SSDEAVILCK(1)TAIGALK	SSDEAVILCK(48)TAIGALK(-48)	10	2	-1.3228	395420	428550	372950	311940	387460	421100	Quantified
B2RTL5	Aldehyde dehydrogenase family 1, subfamily A7	Aldh1a7	54.587	501	tr|B2RTL5|B2RTL5_MOUSE;sp|O35945|AL1A7_MOUSE	499;499	tr|B2RTL5|B2RTL5_MOUSE Aldehyde dehydrogenase family 1, subfamily A7 OS=Mus musculus OX=10090 GN=Aldh1a7 PE=1 SV=1;sp|O35945|AL1A7_MOUSE Aldehyde dehydrogenase, cytosolic 1 OS=Mus musculus OX=10090 GN=Aldh1a7 PE=1 SV=1	tr|B2RTL5|B2RTL5_MOUSE	499	499	K	YEYTELKTVAMQISQKNS_____________	53.517	53.517	TVAMQISQK(1)NS	TVAMQISQK(54)NS	9	2	0.044518				34565			Identified
B2RTL5	Aldehyde dehydrogenase family 1, subfamily A7	Aldh1a7	54.587	501	tr|B2RTL5|B2RTL5_MOUSE;sp|O35945|AL1A7_MOUSE	435;435	tr|B2RTL5|B2RTL5_MOUSE Aldehyde dehydrogenase family 1, subfamily A7 OS=Mus musculus OX=10090 GN=Aldh1a7 PE=1 SV=1;sp|O35945|AL1A7_MOUSE Aldehyde dehydrogenase, cytosolic 1 OS=Mus musculus OX=10090 GN=Aldh1a7 PE=1 SV=1	tr|B2RTL5|B2RTL5_MOUSE	435	435	K	RANNTTYGLAAGVFTKDLDKAITVSSALQAG	91.457	91.457	ANNTTYGLAAGVFTK(0.931)DLDK(0.069)	ANNTTYGLAAGVFTK(11)DLDK(-11)	15	2	1.3291		6539.6					Identified
B2RTM0	Histone H4	Hist2h4	11.367	103	tr|B2RTM0|B2RTM0_MOUSE;sp|P62806|H4_MOUSE;tr|Q61667|Q61667_MOUSE	78;78;30	tr|B2RTM0|B2RTM0_MOUSE Histone H4 OS=Mus musculus OX=10090 GN=Hist2h4 PE=1 SV=1;sp|P62806|H4_MOUSE Histone H4 OS=Mus musculus OX=10090 GN=H4c1 PE=1 SV=2;tr|Q61667|Q61667_MOUSE Histone H4 (Fragment) OS=Mus musculus OX=10090 PE=3 SV=1	tr|B2RTM0|B2RTM0_MOUSE	78	78	K	LENVIRDAVTYTEHAKRKTVTAMDVVYALKR	47.561	41.796	DAVTYTEHAK(1)R	DAVTYTEHAK(42)R	10	2	0.21808	11301	7592.6	8811.5				Quantified
B2RTM0	Histone H4	Hist2h4	11.367	103	tr|B2RTM0|B2RTM0_MOUSE;sp|P62806|H4_MOUSE	32;32	tr|B2RTM0|B2RTM0_MOUSE Histone H4 OS=Mus musculus OX=10090 GN=Hist2h4 PE=1 SV=1;sp|P62806|H4_MOUSE Histone H4 OS=Mus musculus OX=10090 GN=H4c1 PE=1 SV=2	tr|B2RTM0|B2RTM0_MOUSE	32	32	K	KRHRKVLRDNIQGITKPAIRRLARRGGVKRI	57.888	54.584	DNIQGITK(1)PAIR	DNIQGITK(55)PAIR	8	2	-1.3972				90045			Identified
B2RUC7	Serine/threonine kinase receptor associated protein	Strap	38.442	350	tr|B2RUC7|B2RUC7_MOUSE;sp|Q9Z1Z2|STRAP_MOUSE	73;73	tr|B2RUC7|B2RUC7_MOUSE Serine/threonine kinase receptor associated protein OS=Mus musculus OX=10090 GN=Strap PE=1 SV=1;sp|Q9Z1Z2|STRAP_MOUSE Serine-threonine kinase receptor-associated protein OS=Mus musculus OX=10090 GN=Strap PE=1 SV=2	tr|B2RUC7|B2RUC7_MOUSE	73	73	K	HKGAVWGATLNKDATKAATAAADFTAKVWDA	65.12	65.12	DATK(1)AATAAADFTAK	DATK(60)AATAAADFTAK(-60)	4	2	-2.6003		32308		70197			Identified
B2RUJ7	Xanthine dehydrogenase	Xdh	146.56	1335	tr|B2RUJ7|B2RUJ7_MOUSE;sp|Q00519|XDH_MOUSE;tr|Q3UMS6|Q3UMS6_MOUSE	568;568;568	tr|B2RUJ7|B2RUJ7_MOUSE Xanthine dehydrogenase OS=Mus musculus OX=10090 GN=Xdh PE=2 SV=1;sp|Q00519|XDH_MOUSE Xanthine dehydrogenase/oxidase OS=Mus musculus OX=10090 GN=Xdh PE=1 SV=5;tr|Q3UMS6|Q3UMS6_MOUSE Uncharacterized protein OS=Mus musculus OX=10090 GN=	tr|B2RUJ7|B2RUJ7_MOUSE	568	568	K	QKDPPANVQLFQEVPKGQSEEDMVGRPMPHL	35.537	35.537	DPPANVQLFQEVPK(1)GQSEEDMVGR	DPPANVQLFQEVPK(36)GQSEEDMVGR	14	3	0.18912				59519	28463		Quantified
B2RUJ7	Xanthine dehydrogenase	Xdh	146.56	1335	tr|B2RUJ7|B2RUJ7_MOUSE;sp|Q00519|XDH_MOUSE;tr|Q3UMS6|Q3UMS6_MOUSE;tr|Q3TAT6|Q3TAT6_MOUSE	905;905;905;143	tr|B2RUJ7|B2RUJ7_MOUSE Xanthine dehydrogenase OS=Mus musculus OX=10090 GN=Xdh PE=2 SV=1;sp|Q00519|XDH_MOUSE Xanthine dehydrogenase/oxidase OS=Mus musculus OX=10090 GN=Xdh PE=1 SV=5;tr|Q3UMS6|Q3UMS6_MOUSE Uncharacterized protein OS=Mus musculus OX=10090 GN=	tr|B2RUJ7|B2RUJ7_MOUSE	905	905	K	NAYKIPNIRGTGRICKTNLPSNTAFRGFGGP	62.705	61.577	ICK(1)TNLPSNTAFR	ICK(62)TNLPSNTAFR	3	3	1.2047	73310						Identified
B2RUJ7	Xanthine dehydrogenase	Xdh	146.56	1335	tr|B2RUJ7|B2RUJ7_MOUSE;sp|Q00519|XDH_MOUSE;tr|Q3UMS6|Q3UMS6_MOUSE;tr|Q3TAT6|Q3TAT6_MOUSE	781;781;781;19	tr|B2RUJ7|B2RUJ7_MOUSE Xanthine dehydrogenase OS=Mus musculus OX=10090 GN=Xdh PE=2 SV=1;sp|Q00519|XDH_MOUSE Xanthine dehydrogenase/oxidase OS=Mus musculus OX=10090 GN=Xdh PE=1 SV=5;tr|Q3UMS6|Q3UMS6_MOUSE Uncharacterized protein OS=Mus musculus OX=10090 GN=	tr|B2RUJ7|B2RUJ7_MOUSE	781	781	K	FVSTQNTMKTQSFIAKMLGVPDNRIVVRVKR	35.246	35.246	TQSFIAK(1)MLGVPDNR	TQSFIAK(35)MLGVPDNR	7	2	0.8396	39295						Identified
B2RVD5	Histone H2B	H2bc12	13.92	126	tr|B2RVD5|B2RVD5_MOUSE;sp|Q8CGP1|H2B1K_MOUSE	121;121	tr|B2RVD5|B2RVD5_MOUSE Histone H2B OS=Mus musculus OX=10090 GN=H2bc12 PE=2 SV=1;sp|Q8CGP1|H2B1K_MOUSE Histone H2B type 1-K OS=Mus musculus OX=10090 GN=H2bc12 PE=1 SV=3	tr|B2RVD5|B2RVD5_MOUSE	121	121	K	ELAKHAVSEGTKAVTKYTSAK__________	95.311	78.816	AVTK(1)YTSAK	AVTK(62)YTSAK(-62)	4	2	1.2174				11169000	8939400	9492000	Quantified
B2RVD5	Histone H2B	H2bc12	13.92	126	tr|B2RVD5|B2RVD5_MOUSE;sp|Q8CGP1|H2B1K_MOUSE	117;117	tr|B2RVD5|B2RVD5_MOUSE Histone H2B OS=Mus musculus OX=10090 GN=H2bc12 PE=2 SV=1;sp|Q8CGP1|H2B1K_MOUSE Histone H2B type 1-K OS=Mus musculus OX=10090 GN=H2bc12 PE=1 SV=3	tr|B2RVD5|B2RVD5_MOUSE	117	117	K	LLPGELAKHAVSEGTKAVTKYTSAK______	180.81	180.81	HAVSEGTK(1)AVTK	HAVSEGTK(79)AVTK(-79)	8	2	-1.4281	819970	1086500	1107000	743770	683960	667110	Quantified
B2RVP5	Histone H2A	H2az2	13.509	128	tr|B2RVP5|B2RVP5_MOUSE;sp|Q3THW5|H2AV_MOUSE;sp|P0C0S6|H2AZ_MOUSE;tr|Q8R029|Q8R029_MOUSE;tr|Q3TFU6|Q3TFU6_MOUSE;tr|Q3UA95|Q3UA95_MOUSE	116;116;116;78;78;93	tr|B2RVP5|B2RVP5_MOUSE Histone H2A OS=Mus musculus OX=10090 GN=H2az2 PE=2 SV=1;sp|Q3THW5|H2AV_MOUSE Histone H2A.V OS=Mus musculus OX=10090 GN=H2afv PE=1 SV=3;sp|P0C0S6|H2AZ_MOUSE Histone H2A.Z OS=Mus musculus OX=10090 GN=H2az1 PE=1 SV=2;tr|Q8R029|Q8R029_MO	tr|B2RVP5|B2RVP5_MOUSE	116	116	K	IKATIAGGGVIPHIHKSLIGKKGQQKTA___	25.922	25.922	ATIAGGGVIPHIHK(0.71)SLIGK(0.29)	ATIAGGGVIPHIHK(3.9)SLIGK(-3.9)	14	3	1.9526		43404					Identified
B2RVP5	Histone H2A	H2az2	13.509	128	tr|B2RVP5|B2RVP5_MOUSE;sp|Q3THW5|H2AV_MOUSE;sp|P0C0S6|H2AZ_MOUSE;tr|Q8R029|Q8R029_MOUSE;tr|Q3TFU6|Q3TFU6_MOUSE;tr|Q3UA95|Q3UA95_MOUSE	122;122;122;84;84;99	tr|B2RVP5|B2RVP5_MOUSE Histone H2A OS=Mus musculus OX=10090 GN=H2az2 PE=2 SV=1;sp|Q3THW5|H2AV_MOUSE Histone H2A.V OS=Mus musculus OX=10090 GN=H2afv PE=1 SV=3;sp|P0C0S6|H2AZ_MOUSE Histone H2A.Z OS=Mus musculus OX=10090 GN=H2az1 PE=1 SV=2;tr|Q8R029|Q8R029_MO	tr|B2RVP5|B2RVP5_MOUSE	122	122	K	GGGVIPHIHKSLIGKKGQQKTA_________	46.206	46.206	ATIAGGGVIPHIHK(0.026)SLIGK(0.487)K(0.487)	ATIAGGGVIPHIHK(-13)SLIGK(0)K(0)	20	3	0.098063							Identified
B2RVP5	Histone H2A	H2az2	13.509	128	tr|B2RVP5|B2RVP5_MOUSE;sp|Q3THW5|H2AV_MOUSE;sp|P0C0S6|H2AZ_MOUSE;tr|Q8R029|Q8R029_MOUSE;tr|Q3TFU6|Q3TFU6_MOUSE;tr|Q3UA95|Q3UA95_MOUSE	121;121;121;83;83;98	tr|B2RVP5|B2RVP5_MOUSE Histone H2A OS=Mus musculus OX=10090 GN=H2az2 PE=2 SV=1;sp|Q3THW5|H2AV_MOUSE Histone H2A.V OS=Mus musculus OX=10090 GN=H2afv PE=1 SV=3;sp|P0C0S6|H2AZ_MOUSE Histone H2A.Z OS=Mus musculus OX=10090 GN=H2az1 PE=1 SV=2;tr|Q8R029|Q8R029_MO	tr|B2RVP5|B2RVP5_MOUSE	121	121	K	AGGGVIPHIHKSLIGKKGQQKTA________	46.206	46.206	ATIAGGGVIPHIHK(0.026)SLIGK(0.487)K(0.487)	ATIAGGGVIPHIHK(-13)SLIGK(0)K(0)	19	3	0.098063							Identified
B2RWH3	Histone H2A	Hist2h2aa1	14.095	130	tr|B2RWH3|B2RWH3_MOUSE;sp|Q6GSS7|H2A2A_MOUSE;tr|Q64426|Q64426_MOUSE;tr|Q149V4|Q149V4_MOUSE;sp|Q64523|H2A2C_MOUSE	120;120;127;120;120	tr|B2RWH3|B2RWH3_MOUSE Histone H2A OS=Mus musculus OX=10090 GN=Hist2h2aa1 PE=2 SV=1;sp|Q6GSS7|H2A2A_MOUSE Histone H2A type 2-A OS=Mus musculus OX=10090 GN=Hist2h2aa1 PE=1 SV=3;tr|Q64426|Q64426_MOUSE Histone H2A (Fragment) OS=Mus musculus domesticus OX=1009	tr|B2RWH3|B2RWH3_MOUSE	120	120	K	QGGVLPNIQAVLLPKKTESHHKAKGK_____	212.69	30.668	VTIAQGGVLPNIQAVLLPK(0.248)K(0.504)TESHHK(0.248)	VTIAQGGVLPNIQAVLLPK(-3.1)K(3.1)TESHHK(-3.1)	20	4	1.2291	67468		2042000	3011700	1333600	4968200	Quantified
B2RWH3	Histone H2A	Hist2h2aa1	14.095	130	tr|B2RWH3|B2RWH3_MOUSE;sp|Q6GSS7|H2A2A_MOUSE;tr|Q64426|Q64426_MOUSE;tr|Q149V4|Q149V4_MOUSE;sp|Q64523|H2A2C_MOUSE	96;96;103;96;96	tr|B2RWH3|B2RWH3_MOUSE Histone H2A OS=Mus musculus OX=10090 GN=Hist2h2aa1 PE=2 SV=1;sp|Q6GSS7|H2A2A_MOUSE Histone H2A type 2-A OS=Mus musculus OX=10090 GN=Hist2h2aa1 PE=1 SV=3;tr|Q64426|Q64426_MOUSE Histone H2A (Fragment) OS=Mus musculus domesticus OX=1009	tr|B2RWH3|B2RWH3_MOUSE	96	96	K	PRHLQLAIRNDEELNKLLGKVTIAQGGVLPN	72.365	72.365	NDEELNK(1)LLGK	NDEELNK(47)LLGK(-47)	7	2	0.44955				58807			Identified
B2RWH3	Histone H2A	Hist2h2aa1	14.095	130	tr|B2RWH3|B2RWH3_MOUSE;sp|Q6GSS7|H2A2A_MOUSE;tr|Q64426|Q64426_MOUSE	126;126;133	tr|B2RWH3|B2RWH3_MOUSE Histone H2A OS=Mus musculus OX=10090 GN=Hist2h2aa1 PE=2 SV=1;sp|Q6GSS7|H2A2A_MOUSE Histone H2A type 2-A OS=Mus musculus OX=10090 GN=Hist2h2aa1 PE=1 SV=3;tr|Q64426|Q64426_MOUSE Histone H2A (Fragment) OS=Mus musculus domesticus OX=1009	tr|B2RWH3|B2RWH3_MOUSE	126	126	K	NIQAVLLPKKTESHHKAKGK___________	48.201	48.201	VTIAQGGVLPNIQAVLLPK(0.309)K(0.309)TESHHK(0.383)	VTIAQGGVLPNIQAVLLPK(-0.93)K(-0.93)TESHHK(0.93)	26	3	-0.3167							Identified
B2RWH3	Histone H2A	Hist2h2aa1	14.095	130	tr|B2RWH3|B2RWH3_MOUSE;sp|Q6GSS7|H2A2A_MOUSE;tr|Q64426|Q64426_MOUSE;tr|Q149V4|Q149V4_MOUSE;sp|Q64523|H2A2C_MOUSE	119;119;126;119;119	tr|B2RWH3|B2RWH3_MOUSE Histone H2A OS=Mus musculus OX=10090 GN=Hist2h2aa1 PE=2 SV=1;sp|Q6GSS7|H2A2A_MOUSE Histone H2A type 2-A OS=Mus musculus OX=10090 GN=Hist2h2aa1 PE=1 SV=3;tr|Q64426|Q64426_MOUSE Histone H2A (Fragment) OS=Mus musculus domesticus OX=1009	tr|B2RWH3|B2RWH3_MOUSE	119	119	K	AQGGVLPNIQAVLLPKKTESHHKAKGK____	362.97	362.97	VTIAQGGVLPNIQAVLLPK(0.978)K(0.022)	VTIAQGGVLPNIQAVLLPK(16)K(-16)	19	2	0.28363	67468		2042000	3011700	1333600	4968200	Quantified
B2RWH8	Dimethylaniline monooxygenase [N-oxide-forming]	Gm4846	61.643	538	tr|B2RWH8|B2RWH8_MOUSE	57	tr|B2RWH8|B2RWH8_MOUSE Dimethylaniline monooxygenase [N-oxide-forming] OS=Mus musculus OX=10090 GN=Gm4846 PE=2 SV=1	tr|B2RWH8|B2RWH8_MOUSE	57	57	K	WRYKETPENGRPGIYKSLTCNTSKEMTTFSD	42.218	42.218	ETPENGRPGIYK(0.998)SLTCNTSK(0.002)	ETPENGRPGIYK(28)SLTCNTSK(-28)	12	3	0.14164		127330	42366				Quantified
B2RWR3	Ccdc73 protein	Ccdc73	92.719	830	tr|B2RWR3|B2RWR3_MOUSE;tr|A2A6Z8|A2A6Z8_MOUSE;sp|Q8CDM4|CCD73_MOUSE	11;246;246	tr|B2RWR3|B2RWR3_MOUSE Ccdc73 protein OS=Mus musculus OX=10090 GN=Ccdc73 PE=2 SV=1;tr|A2A6Z8|A2A6Z8_MOUSE Coiled-coil domain containing 73 (Fragment) OS=Mus musculus OX=10090 GN=Ccdc73 PE=4 SV=1;sp|Q8CDM4|CCD73_MOUSE Coiled-coil domain-containing protein 7	tr|B2RWR3|B2RWR3_MOUSE	11	11	K	_____MEEESIDLIIKEQKYEELQERLNMEL	27.467	27.467	MEEESIDLIIK(0.997)EQK(0.003)YEELQER	MEEESIDLIIK(26)EQK(-26)YEELQER	11	3	-5.9592				792890		520590	Quantified
B2RXC1	Trafficking protein particle complex subunit 11	Trappc11	128.39	1133	sp|B2RXC1|TPC11_MOUSE	237	sp|B2RXC1|TPC11_MOUSE Trafficking protein particle complex subunit 11 OS=Mus musculus OX=10090 GN=Trappc11 PE=1 SV=1	sp|B2RXC1|TPC11_MOUSE	237	237	K	LFVRHQFKIAFFSELKQDTQNALKNYRIAYN	50.314	50.314	IAFFSELK(0.992)QDTQNALK(0.008)	IAFFSELK(21)QDTQNALK(-21)	8	2	4.8322				44925			Identified
B2RXU3	ADP-ribosylation factor-like 6 interacting protein 6	Arl6ip6	24.894	226	tr|B2RXU3|B2RXU3_MOUSE;sp|Q8BH07|AR6P6_MOUSE	86;86	tr|B2RXU3|B2RXU3_MOUSE ADP-ribosylation factor-like 6 interacting protein 6 OS=Mus musculus OX=10090 GN=Arl6ip6 PE=2 SV=1;sp|Q8BH07|AR6P6_MOUSE ADP-ribosylation factor-like protein 6-interacting protein 6 OS=Mus musculus OX=10090 GN=Arl6ip6 PE=1 SV=1	tr|B2RXU3|B2RXU3_MOUSE	86	86	K	PLLPRVGDGSPVLPDKRNGIFPATAAKRTQA	63.212	39.039	VGDGSPVLPDK(1)R	VGDGSPVLPDK(39)R	11	2	-2.0987			73499		56024	61280	Quantified
B6ZHD0	Erythrocyte protein band 4.1-like 2	Epb41l2	109.89	988	tr|B6ZHD0|B6ZHD0_MOUSE;sp|O70318|E41L2_MOUSE;tr|Q80UE3|Q80UE3_MOUSE;tr|Q3UNQ6|Q3UNQ6_MOUSE;tr|Q811B2|Q811B2_MOUSE;tr|Q8CGJ6|Q8CGJ6_MOUSE;tr|A0A1W2P6I5|A0A1W2P6I5_MOUSE;tr|Q8C928|Q8C928_MOUSE;tr|B6ZHC6|B6ZHC6_MOUSE;tr|A0A1W2P7I4|A0A1W2P7I4_MOUSE;tr|A0A1W2P7H7|A0A1W2P7H7_MOUSE;tr|A0A1W2P896|A0A1W2P896_MOUSE;tr|Q80UE5|Q80UE5_MOUSE;tr|Q80UE4|Q80UE4_MOUSE;tr|B6ZHC7|B6ZHC7_MOUSE;tr|B6ZHC5|B6ZHC5_MOUSE	28;28;28;28;28;28;28;20;28;28;28;28;28;28;28;28	tr|B6ZHD0|B6ZHD0_MOUSE Erythrocyte protein band 4.1-like 2 OS=Mus musculus OX=10090 GN=Epb41l2 PE=2 SV=1;sp|O70318|E41L2_MOUSE Band 4.1-like protein 2 OS=Mus musculus OX=10090 GN=Epb41l2 PE=1 SV=2;tr|Q80UE3|Q80UE3_MOUSE Protein 4.1G OS=Mus musculus OX=1009	tr|B6ZHD0|B6ZHD0_MOUSE;tr|Q80UE5|Q80UE5_MOUSE	28;28	28	K	KGSDQAGADASKEKAKEVENEQTPVSEPEEE	41.87	41.87	AK(1)EVENEQTPVSEPEEEK	AK(42)EVENEQTPVSEPEEEK(-42)	2	3	1.049				83172	19058		Quantified
B6ZHD0	Erythrocyte protein band 4.1-like 2	Epb41l2	109.89	988	tr|B6ZHD0|B6ZHD0_MOUSE;sp|O70318|E41L2_MOUSE;tr|Q80UE3|Q80UE3_MOUSE;tr|Q3UNQ6|Q3UNQ6_MOUSE;tr|Q811B2|Q811B2_MOUSE;tr|Q8CGJ6|Q8CGJ6_MOUSE;tr|A0A1W2P6I5|A0A1W2P6I5_MOUSE;tr|Q8C928|Q8C928_MOUSE;tr|B6ZHC6|B6ZHC6_MOUSE;tr|A0A1W2P7I4|A0A1W2P7I4_MOUSE;tr|A0A1W2P7H7|A0A1W2P7H7_MOUSE;tr|A0A1W2P896|A0A1W2P896_MOUSE;tr|Q80UE5|Q80UE5_MOUSE;tr|Q80UE4|Q80UE4_MOUSE;tr|B6ZHC7|B6ZHC7_MOUSE;tr|B6ZHC5|B6ZHC5_MOUSE	44;44;44;44;44;44;44;36;44;44;44;44;44;44;44;44	tr|B6ZHD0|B6ZHD0_MOUSE Erythrocyte protein band 4.1-like 2 OS=Mus musculus OX=10090 GN=Epb41l2 PE=2 SV=1;sp|O70318|E41L2_MOUSE Band 4.1-like protein 2 OS=Mus musculus OX=10090 GN=Epb41l2 PE=1 SV=2;tr|Q80UE3|Q80UE3_MOUSE Protein 4.1G OS=Mus musculus OX=1009	tr|B6ZHD0|B6ZHD0_MOUSE;tr|Q80UE5|Q80UE5_MOUSE	44;44	44	K	EVENEQTPVSEPEEEKGSQPGPPVERQSTPR	62.804	62.804	EVENEQTPVSEPEEEK(1)GSQPGPPVER	EVENEQTPVSEPEEEK(63)GSQPGPPVER	16	3	1.2897			24488	158830	80165	99038	Quantified
B6ZHD0	Erythrocyte protein band 4.1-like 2	Epb41l2	109.89	988	tr|B6ZHD0|B6ZHD0_MOUSE;sp|O70318|E41L2_MOUSE;tr|Q80UE3|Q80UE3_MOUSE;tr|Q3UNQ6|Q3UNQ6_MOUSE;tr|Q811B2|Q811B2_MOUSE;tr|Q8CGJ6|Q8CGJ6_MOUSE;tr|A0A1W2P6I5|A0A1W2P6I5_MOUSE;tr|Q8C928|Q8C928_MOUSE;tr|B6ZHC6|B6ZHC6_MOUSE;tr|A0A1W2P7I4|A0A1W2P7I4_MOUSE;tr|Q80UE5|Q80UE5_MOUSE;tr|Q80UE4|Q80UE4_MOUSE;tr|B6ZHC7|B6ZHC7_MOUSE;tr|B6ZHC5|B6ZHC5_MOUSE	125;125;125;125;125;125;125;117;125;125;125;125;125;125	tr|B6ZHD0|B6ZHD0_MOUSE Erythrocyte protein band 4.1-like 2 OS=Mus musculus OX=10090 GN=Epb41l2 PE=2 SV=1;sp|O70318|E41L2_MOUSE Band 4.1-like protein 2 OS=Mus musculus OX=10090 GN=Epb41l2 PE=1 SV=2;tr|Q80UE3|Q80UE3_MOUSE Protein 4.1G OS=Mus musculus OX=1009	tr|B6ZHD0|B6ZHD0_MOUSE;tr|Q80UE5|Q80UE5_MOUSE	125;125	125	K	ILGKEESLPEEESRAKGDAEEMAQRKHLEVQ	81.335	81.335	AK(1)GDAEEMAQR	AK(81)GDAEEMAQR	2	2	-0.92325					48479		Identified
B6ZHD0	Erythrocyte protein band 4.1-like 2	Epb41l2	109.89	988	tr|B6ZHD0|B6ZHD0_MOUSE;sp|O70318|E41L2_MOUSE;tr|Q80UE3|Q80UE3_MOUSE;tr|Q3UNQ6|Q3UNQ6_MOUSE;tr|Q811B2|Q811B2_MOUSE;tr|Q8CGJ6|Q8CGJ6_MOUSE;tr|A0A1W2P6I5|A0A1W2P6I5_MOUSE;tr|Q8C928|Q8C928_MOUSE;tr|B6ZHC6|B6ZHC6_MOUSE;tr|Q80UE5|Q80UE5_MOUSE;tr|Q80UE4|Q80UE4_MOUSE;tr|B6ZHC7|B6ZHC7_MOUSE;tr|B6ZHC5|B6ZHC5_MOUSE	177;177;177;177;177;177;177;169;177;177;177;177;177	tr|B6ZHD0|B6ZHD0_MOUSE Erythrocyte protein band 4.1-like 2 OS=Mus musculus OX=10090 GN=Epb41l2 PE=2 SV=1;sp|O70318|E41L2_MOUSE Band 4.1-like protein 2 OS=Mus musculus OX=10090 GN=Epb41l2 PE=1 SV=2;tr|Q80UE3|Q80UE3_MOUSE Protein 4.1G OS=Mus musculus OX=1009	tr|B6ZHD0|B6ZHD0_MOUSE;tr|Q80UE5|Q80UE5_MOUSE	177;177	177	K	VRKDKEETIQDTQEEKLEGGAAKRETKEVQT	67.927	61.867	DKEETIQDTQEEK(0.994)LEGGAAK(0.006)	DK(-55)EETIQDTQEEK(22)LEGGAAK(-22)	13	3	0.37522		33735	50554	169410	76849		Quantified
B6ZHD0	Erythrocyte protein band 4.1-like 2	Epb41l2	109.89	988	tr|B6ZHD0|B6ZHD0_MOUSE;sp|O70318|E41L2_MOUSE;tr|Q80UE3|Q80UE3_MOUSE;tr|Q3UNQ6|Q3UNQ6_MOUSE;tr|Q811B2|Q811B2_MOUSE;tr|Q8CGJ6|Q8CGJ6_MOUSE;tr|A0A1W2P6I5|A0A1W2P6I5_MOUSE;tr|Q8C928|Q8C928_MOUSE;tr|B6ZHC6|B6ZHC6_MOUSE;tr|Q80UE5|Q80UE5_MOUSE;tr|Q80UE4|Q80UE4_MOUSE;tr|B6ZHC7|B6ZHC7_MOUSE;tr|B6ZHC5|B6ZHC5_MOUSE;tr|Q811C0|Q811C0_MOUSE	367;367;367;367;367;367;367;359;367;367;367;367;367;105	tr|B6ZHD0|B6ZHD0_MOUSE Erythrocyte protein band 4.1-like 2 OS=Mus musculus OX=10090 GN=Epb41l2 PE=2 SV=1;sp|O70318|E41L2_MOUSE Band 4.1-like protein 2 OS=Mus musculus OX=10090 GN=Epb41l2 PE=1 SV=2;tr|Q80UE3|Q80UE3_MOUSE Protein 4.1G OS=Mus musculus OX=1009	tr|B6ZHD0|B6ZHD0_MOUSE;tr|Q80UE5|Q80UE5_MOUSE	367;367	367	K	GDFQFAPAHTKELEEKVSELHKTHRGLSPAQ	70.389	70.389	ELEEK(0.999)VSELHK(0.001)	ELEEK(30)VSELHK(-30)	5	2	-0.45654				29351	30578	24980	Quantified
B6ZHD0	Erythrocyte protein band 4.1-like 2	Epb41l2	109.89	988	tr|B6ZHD0|B6ZHD0_MOUSE;sp|O70318|E41L2_MOUSE;tr|Q80UE3|Q80UE3_MOUSE;tr|Q3UNQ6|Q3UNQ6_MOUSE;tr|Q811B2|Q811B2_MOUSE;tr|Q8CGJ6|Q8CGJ6_MOUSE;tr|A0A1W2P6I5|A0A1W2P6I5_MOUSE;tr|Q8C928|Q8C928_MOUSE;tr|B6ZHC6|B6ZHC6_MOUSE;tr|Q80UE5|Q80UE5_MOUSE;tr|Q80UE4|Q80UE4_MOUSE;tr|B6ZHC7|B6ZHC7_MOUSE;tr|B6ZHC5|B6ZHC5_MOUSE;tr|Q811C0|Q811C0_MOUSE	373;373;373;373;373;373;373;365;373;373;373;373;373;111	tr|B6ZHD0|B6ZHD0_MOUSE Erythrocyte protein band 4.1-like 2 OS=Mus musculus OX=10090 GN=Epb41l2 PE=2 SV=1;sp|O70318|E41L2_MOUSE Band 4.1-like protein 2 OS=Mus musculus OX=10090 GN=Epb41l2 PE=1 SV=2;tr|Q80UE3|Q80UE3_MOUSE Protein 4.1G OS=Mus musculus OX=1009	tr|B6ZHD0|B6ZHD0_MOUSE;tr|Q80UE5|Q80UE5_MOUSE	373;373	373	K	PAHTKELEEKVSELHKTHRGLSPAQADSQFL	48.157	48.157	VSELHK(1)THR	VSELHK(48)THR	6	2	-0.7364	22088						Identified
B6ZHD0	Erythrocyte protein band 4.1-like 2	Epb41l2	109.89	988	tr|B6ZHD0|B6ZHD0_MOUSE;sp|O70318|E41L2_MOUSE;tr|Q80UE3|Q80UE3_MOUSE;tr|Q3UNQ6|Q3UNQ6_MOUSE;tr|Q811B2|Q811B2_MOUSE;tr|Q8CGJ6|Q8CGJ6_MOUSE;tr|A0A1W2P6I5|A0A1W2P6I5_MOUSE;tr|Q8C928|Q8C928_MOUSE;tr|Q80UE5|Q80UE5_MOUSE;tr|Q80UE4|Q80UE4_MOUSE;tr|B6ZHC7|B6ZHC7_MOUSE;tr|B6ZHC5|B6ZHC5_MOUSE	196;196;196;196;196;196;196;188;196;196;196;196	tr|B6ZHD0|B6ZHD0_MOUSE Erythrocyte protein band 4.1-like 2 OS=Mus musculus OX=10090 GN=Epb41l2 PE=2 SV=1;sp|O70318|E41L2_MOUSE Band 4.1-like protein 2 OS=Mus musculus OX=10090 GN=Epb41l2 PE=1 SV=2;tr|Q80UE3|Q80UE3_MOUSE Protein 4.1G OS=Mus musculus OX=1009	tr|B6ZHD0|B6ZHD0_MOUSE;tr|Q80UE5|Q80UE5_MOUSE	196;196	196	K	GAAKRETKEVQTSELKAEVASQKATKKTKTV	94.507	94.507	EVQTSELK(1)AEVASQK	EVQTSELK(55)AEVASQK(-55)	8	2	-3.0918			41891	71142	41579	44800	Quantified
B6ZHD0	Erythrocyte protein band 4.1-like 2	Epb41l2	109.89	988	tr|B6ZHD0|B6ZHD0_MOUSE;sp|O70318|E41L2_MOUSE;tr|Q80UE3|Q80UE3_MOUSE;tr|Q3UNQ6|Q3UNQ6_MOUSE;tr|A0A1W2P7I2|A0A1W2P7I2_MOUSE	635;635;635;635;51	tr|B6ZHD0|B6ZHD0_MOUSE Erythrocyte protein band 4.1-like 2 OS=Mus musculus OX=10090 GN=Epb41l2 PE=2 SV=1;sp|O70318|E41L2_MOUSE Band 4.1-like protein 2 OS=Mus musculus OX=10090 GN=Epb41l2 PE=1 SV=2;tr|Q80UE3|Q80UE3_MOUSE Protein 4.1G OS=Mus musculus OX=1009	tr|B6ZHD0|B6ZHD0_MOUSE	635	635	K	AQEAILKHQASISELKRNFMASTPEPRPSEW	40.502	40.502	HQASISELK(1)R	HQASISELK(41)R	9	3	0.65776				22217			Identified
B6ZHD0	Erythrocyte protein band 4.1-like 2	Epb41l2	109.89	988	tr|B6ZHD0|B6ZHD0_MOUSE;sp|O70318|E41L2_MOUSE;tr|Q80UE3|Q80UE3_MOUSE;tr|Q3UNQ6|Q3UNQ6_MOUSE;tr|Q811B2|Q811B2_MOUSE;tr|Q8CGJ6|Q8CGJ6_MOUSE;tr|A0A1W2P6I5|A0A1W2P6I5_MOUSE;tr|Q8C928|Q8C928_MOUSE;tr|Q80UE5|Q80UE5_MOUSE;tr|Q80UE4|Q80UE4_MOUSE;tr|B6ZHC7|B6ZHC7_MOUSE;tr|B6ZHC5|B6ZHC5_MOUSE	151;151;151;151;151;151;151;143;151;151;151;151	tr|B6ZHD0|B6ZHD0_MOUSE Erythrocyte protein band 4.1-like 2 OS=Mus musculus OX=10090 GN=Epb41l2 PE=2 SV=1;sp|O70318|E41L2_MOUSE Band 4.1-like protein 2 OS=Mus musculus OX=10090 GN=Epb41l2 PE=1 SV=2;tr|Q80UE3|Q80UE3_MOUSE Protein 4.1G OS=Mus musculus OX=1009	tr|B6ZHD0|B6ZHD0_MOUSE;tr|Q80UE5|Q80UE5_MOUSE	151;151	151	K	HLEVQVEVREAKPALKSSVETQPAEEVRKDK	81.48	47.915	PALK(1)SSVETQPAEEVR	PALK(48)SSVETQPAEEVR	4	2	-1.9376			26406	51852	39601	33302	Quantified
B6ZHD0	Erythrocyte protein band 4.1-like 2	Epb41l2	109.89	988	tr|B6ZHD0|B6ZHD0_MOUSE;sp|O70318|E41L2_MOUSE;tr|Q80UE3|Q80UE3_MOUSE;tr|Q3UNQ6|Q3UNQ6_MOUSE;tr|Q811B2|Q811B2_MOUSE;tr|Q8CGJ6|Q8CGJ6_MOUSE;tr|A0A1W2P6I5|A0A1W2P6I5_MOUSE;tr|Q8C928|Q8C928_MOUSE;tr|B6ZHC6|B6ZHC6_MOUSE;tr|Q80UE5|Q80UE5_MOUSE;tr|Q80UE4|Q80UE4_MOUSE;tr|B6ZHC7|B6ZHC7_MOUSE;tr|B6ZHC5|B6ZHC5_MOUSE	166;166;166;166;166;166;166;158;166;166;166;166;166	tr|B6ZHD0|B6ZHD0_MOUSE Erythrocyte protein band 4.1-like 2 OS=Mus musculus OX=10090 GN=Epb41l2 PE=2 SV=1;sp|O70318|E41L2_MOUSE Band 4.1-like protein 2 OS=Mus musculus OX=10090 GN=Epb41l2 PE=1 SV=2;tr|Q80UE3|Q80UE3_MOUSE Protein 4.1G OS=Mus musculus OX=1009	tr|B6ZHD0|B6ZHD0_MOUSE;tr|Q80UE5|Q80UE5_MOUSE	166;166	166	K	KSSVETQPAEEVRKDKEETIQDTQEEKLEGG	202.72	202.72	DK(1)EETIQDTQEEK	DK(200)EETIQDTQEEK(-200)	2	2	-0.15569		21583	36948	107270	73370	70436	Quantified
B6ZHD0	Erythrocyte protein band 4.1-like 2	Epb41l2	109.89	988	tr|B6ZHD0|B6ZHD0_MOUSE;sp|O70318|E41L2_MOUSE;tr|Q80UE3|Q80UE3_MOUSE;tr|Q3UNQ6|Q3UNQ6_MOUSE;tr|Q811B2|Q811B2_MOUSE;tr|Q8CGJ6|Q8CGJ6_MOUSE;tr|A0A1W2P6I5|A0A1W2P6I5_MOUSE;tr|Q8C928|Q8C928_MOUSE;tr|B6ZHC6|B6ZHC6_MOUSE;tr|A0A1W2P7I4|A0A1W2P7I4_MOUSE;tr|A0A1W2P7H7|A0A1W2P7H7_MOUSE;tr|Q80UE5|Q80UE5_MOUSE;tr|Q80UE4|Q80UE4_MOUSE;tr|B6ZHC7|B6ZHC7_MOUSE;tr|B6ZHC5|B6ZHC5_MOUSE	93;93;93;93;93;93;93;85;93;93;93;93;93;93;93	tr|B6ZHD0|B6ZHD0_MOUSE Erythrocyte protein band 4.1-like 2 OS=Mus musculus OX=10090 GN=Epb41l2 PE=2 SV=1;sp|O70318|E41L2_MOUSE Band 4.1-like protein 2 OS=Mus musculus OX=10090 GN=Epb41l2 PE=1 SV=2;tr|Q80UE3|Q80UE3_MOUSE Protein 4.1G OS=Mus musculus OX=1009	tr|B6ZHD0|B6ZHD0_MOUSE;tr|Q80UE5|Q80UE5_MOUSE	93;93	93	K	PPWLKKQRSYNLVVAKDGGDKKEPTQADVED	40.861	40.861	SYNLVVAK(0.711)DGGDK(0.289)	SYNLVVAK(3.9)DGGDK(-3.9)	8	2	-1.2637			17410	30749			Identified
B6ZHD0	Erythrocyte protein band 4.1-like 2	Epb41l2	109.89	988	tr|B6ZHD0|B6ZHD0_MOUSE;sp|O70318|E41L2_MOUSE;tr|Q80UE3|Q80UE3_MOUSE;tr|Q3UNQ6|Q3UNQ6_MOUSE;tr|Q811B2|Q811B2_MOUSE;tr|Q8CGJ6|Q8CGJ6_MOUSE;tr|A0A1W2P6I5|A0A1W2P6I5_MOUSE;tr|Q8C928|Q8C928_MOUSE;tr|B6ZHC6|B6ZHC6_MOUSE;tr|A0A1W2P7I4|A0A1W2P7I4_MOUSE;tr|A0A1W2P7H7|A0A1W2P7H7_MOUSE;tr|Q80UE5|Q80UE5_MOUSE;tr|Q80UE4|Q80UE4_MOUSE;tr|B6ZHC7|B6ZHC7_MOUSE;tr|B6ZHC5|B6ZHC5_MOUSE	98;98;98;98;98;98;98;90;98;98;98;98;98;98;98	tr|B6ZHD0|B6ZHD0_MOUSE Erythrocyte protein band 4.1-like 2 OS=Mus musculus OX=10090 GN=Epb41l2 PE=2 SV=1;sp|O70318|E41L2_MOUSE Band 4.1-like protein 2 OS=Mus musculus OX=10090 GN=Epb41l2 PE=1 SV=2;tr|Q80UE3|Q80UE3_MOUSE Protein 4.1G OS=Mus musculus OX=1009	tr|B6ZHD0|B6ZHD0_MOUSE;tr|Q80UE5|Q80UE5_MOUSE	98;98	98	K	KQRSYNLVVAKDGGDKKEPTQADVEDQILGK	30.068	30.068	SYNLVVAK(0.5)DGGDK(0.5)	SYNLVVAK(0)DGGDK(0)	13	2	-0.31747				30749			Identified
B6ZHD0	Erythrocyte protein band 4.1-like 2	Epb41l2	109.89	988	tr|B6ZHD0|B6ZHD0_MOUSE;sp|O70318|E41L2_MOUSE;tr|Q80UE3|Q80UE3_MOUSE;tr|Q3UNQ6|Q3UNQ6_MOUSE;tr|Q811B2|Q811B2_MOUSE;tr|Q8CGJ6|Q8CGJ6_MOUSE;tr|A0A1W2P6I5|A0A1W2P6I5_MOUSE;tr|B6ZHC6|B6ZHC6_MOUSE;tr|A0A1W2P7I4|A0A1W2P7I4_MOUSE;tr|A0A1W2P7H7|A0A1W2P7H7_MOUSE;tr|A0A1W2P896|A0A1W2P896_MOUSE;tr|Q80UE5|Q80UE5_MOUSE;tr|Q80UE4|Q80UE4_MOUSE;tr|B6ZHC7|B6ZHC7_MOUSE;tr|B6ZHC5|B6ZHC5_MOUSE	12;12;12;12;12;12;12;12;12;12;12;12;12;12;12	tr|B6ZHD0|B6ZHD0_MOUSE Erythrocyte protein band 4.1-like 2 OS=Mus musculus OX=10090 GN=Epb41l2 PE=2 SV=1;sp|O70318|E41L2_MOUSE Band 4.1-like protein 2 OS=Mus musculus OX=10090 GN=Epb41l2 PE=1 SV=2;tr|Q80UE3|Q80UE3_MOUSE Protein 4.1G OS=Mus musculus OX=1009	tr|B6ZHD0|B6ZHD0_MOUSE;tr|Q80UE5|Q80UE5_MOUSE	12;12	12	K	____MTTEVGSASEVKKGSDQAGADASKEKA	113.46	113.46	TTEVGSASEVK(0.739)K(0.261)	TTEVGSASEVK(4.5)K(-4.5)	11	2	-0.82908		13053	21654	33034	20084	21645	Quantified
B6ZHD0	Erythrocyte protein band 4.1-like 2	Epb41l2	109.89	988	tr|B6ZHD0|B6ZHD0_MOUSE;sp|O70318|E41L2_MOUSE;tr|Q80UE3|Q80UE3_MOUSE;tr|Q3UNQ6|Q3UNQ6_MOUSE;tr|Q811B2|Q811B2_MOUSE;tr|Q8CGJ6|Q8CGJ6_MOUSE;tr|A0A1W2P6I5|A0A1W2P6I5_MOUSE;tr|B6ZHC6|B6ZHC6_MOUSE;tr|A0A1W2P7I4|A0A1W2P7I4_MOUSE;tr|A0A1W2P7H7|A0A1W2P7H7_MOUSE;tr|A0A1W2P896|A0A1W2P896_MOUSE;tr|Q80UE5|Q80UE5_MOUSE;tr|Q80UE4|Q80UE4_MOUSE;tr|B6ZHC7|B6ZHC7_MOUSE;tr|B6ZHC5|B6ZHC5_MOUSE	13;13;13;13;13;13;13;13;13;13;13;13;13;13;13	tr|B6ZHD0|B6ZHD0_MOUSE Erythrocyte protein band 4.1-like 2 OS=Mus musculus OX=10090 GN=Epb41l2 PE=2 SV=1;sp|O70318|E41L2_MOUSE Band 4.1-like protein 2 OS=Mus musculus OX=10090 GN=Epb41l2 PE=1 SV=2;tr|Q80UE3|Q80UE3_MOUSE Protein 4.1G OS=Mus musculus OX=1009	tr|B6ZHD0|B6ZHD0_MOUSE;tr|Q80UE5|Q80UE5_MOUSE	13;13	13	K	___MTTEVGSASEVKKGSDQAGADASKEKAK	92.428	48.785	TTEVGSASEVK(0.5)K(0.5)	TTEVGSASEVK(0)K(0)	12	2	-1.0115		13053	21654	33034	20084	21645	Quantified
B6ZHD0	Erythrocyte protein band 4.1-like 2	Epb41l2	109.89	988	tr|B6ZHD0|B6ZHD0_MOUSE;sp|O70318|E41L2_MOUSE;tr|Q80UE3|Q80UE3_MOUSE;tr|Q3UNQ6|Q3UNQ6_MOUSE;tr|Q811B2|Q811B2_MOUSE;tr|Q8CGJ6|Q8CGJ6_MOUSE;tr|A0A1W2P6I5|A0A1W2P6I5_MOUSE;tr|Q8C928|Q8C928_MOUSE;tr|Q80UE5|Q80UE5_MOUSE;tr|Q80UE4|Q80UE4_MOUSE;tr|B6ZHC7|B6ZHC7_MOUSE;tr|B6ZHC5|B6ZHC5_MOUSE	188;188;188;188;188;188;188;180;188;188;188;188	tr|B6ZHD0|B6ZHD0_MOUSE Erythrocyte protein band 4.1-like 2 OS=Mus musculus OX=10090 GN=Epb41l2 PE=2 SV=1;sp|O70318|E41L2_MOUSE Band 4.1-like protein 2 OS=Mus musculus OX=10090 GN=Epb41l2 PE=1 SV=2;tr|Q80UE3|Q80UE3_MOUSE Protein 4.1G OS=Mus musculus OX=1009	tr|B6ZHD0|B6ZHD0_MOUSE;tr|Q80UE5|Q80UE5_MOUSE	188;188	188	K	TQEEKLEGGAAKRETKEVQTSELKAEVASQK	92.428	92.428	ETK(1)EVQTSELK	ETK(92)EVQTSELK(-92)	3	2	-0.90448				52535			Identified
B6ZHD0	Erythrocyte protein band 4.1-like 2	Epb41l2	109.89	988	tr|B6ZHD0|B6ZHD0_MOUSE;sp|O70318|E41L2_MOUSE;tr|Q80UE3|Q80UE3_MOUSE;tr|Q3UNQ6|Q3UNQ6_MOUSE;tr|Q811B2|Q811B2_MOUSE;tr|Q8C928|Q8C928_MOUSE;tr|B6ZHC6|B6ZHC6_MOUSE;tr|Q80UE5|Q80UE5_MOUSE;tr|Q80UE4|Q80UE4_MOUSE;tr|B6ZHC5|B6ZHC5_MOUSE;tr|Q811C0|Q811C0_MOUSE	585;585;585;585;585;577;585;585;585;585;323	tr|B6ZHD0|B6ZHD0_MOUSE Erythrocyte protein band 4.1-like 2 OS=Mus musculus OX=10090 GN=Epb41l2 PE=2 SV=1;sp|O70318|E41L2_MOUSE Band 4.1-like protein 2 OS=Mus musculus OX=10090 GN=Epb41l2 PE=1 SV=2;tr|Q80UE3|Q80UE3_MOUSE Protein 4.1G OS=Mus musculus OX=1009	tr|B6ZHD0|B6ZHD0_MOUSE;tr|Q80UE5|Q80UE5_MOUSE	585;585	585	K	YTTIQDGRRDSKSPTKATPLPAEGKKNTLRV;YTTIQDGRRDSKSPTKATPLPAEGKSSHETL	77.157	77.157	SPTK(1)ATPLPAEGK	SPTK(74)ATPLPAEGK(-74)	4	2	-0.3982			44098	106080	67261	81047	Quantified
B7U582	Heat shock protein 70-2		69.723	633	tr|B7U582|B7U582_MOUSE;sp|P17156|HSP72_MOUSE;sp|P63017|HSP7C_MOUSE;tr|Q3UBA6|Q3UBA6_MOUSE;tr|Q3TH56|Q3TH56_MOUSE;tr|Q3TEK2|Q3TEK2_MOUSE;tr|Q3U9L2|Q3U9L2_MOUSE;tr|Q3TZJ3|Q3TZJ3_MOUSE;tr|Q3TQ13|Q3TQ13_MOUSE;tr|Q3TF16|Q3TF16_MOUSE;tr|Q3TRH3|Q3TRH3_MOUSE;tr|Q504P4|Q504P4_MOUSE;tr|Q3UDS0|Q3UDS0_MOUSE;tr|Q3ULM1|Q3ULM1_MOUSE;tr|Q3TB63|Q3TB63_MOUSE;tr|Q3KQJ4|Q3KQJ4_MOUSE;tr|Q3TH04|Q3TH04_MOUSE;tr|Q3UXU1|…	454;454;451;451;451;451;451;451;451;451;451;432;451;424;451;370;323;201;56	tr|B7U582|B7U582_MOUSE Heat shock protein 70-2 OS=Mus musculus OX=10090 PE=3 SV=1;sp|P17156|HSP72_MOUSE Heat shock-related 70 kDa protein 2 OS=Mus musculus OX=10090 GN=Hspa2 PE=1 SV=2;sp|P63017|HSP7C_MOUSE Heat shock cognate 71 kDa protein OS=Mus musculus	tr|B7U582|B7U582_MOUSE;sp|P63017|HSP7C_MOUSE	454;451	451	K	PGVLIQVYEGERAMTKDNNLLGKFELTGIPP;SSVLVQVYEGERAMTKDNNLLGKFDLTGIPP	63.397	57.888	AMTK(1)DNNLLGK	AMTK(45)DNNLLGK(-45)	4	2	-1.1786		219730		202940	207460		Quantified
B7U582	Heat shock protein 70-2		69.723	633	tr|B7U582|B7U582_MOUSE;sp|P17156|HSP72_MOUSE;sp|P63017|HSP7C_MOUSE;tr|Q3UBA6|Q3UBA6_MOUSE;tr|Q3TH56|Q3TH56_MOUSE;tr|Q3TEK2|Q3TEK2_MOUSE;tr|Q3U9L2|Q3U9L2_MOUSE;tr|Q3TZJ3|Q3TZJ3_MOUSE;tr|Q3TQ13|Q3TQ13_MOUSE;tr|Q3TF16|Q3TF16_MOUSE;tr|Q504P4|Q504P4_MOUSE;tr|Q3UDS0|Q3UDS0_MOUSE;tr|Q3ULM1|Q3ULM1_MOUSE;tr|Q3TB63|Q3TB63_MOUSE;tr|Q3KQJ4|Q3KQJ4_MOUSE;tr|Q3TH04|Q3TH04_MOUSE	189;189;188;188;188;188;188;188;188;188;169;188;161;188;107;60	tr|B7U582|B7U582_MOUSE Heat shock protein 70-2 OS=Mus musculus OX=10090 PE=3 SV=1;sp|P17156|HSP72_MOUSE Heat shock-related 70 kDa protein 2 OS=Mus musculus OX=10090 GN=Hspa2 PE=1 SV=2;sp|P63017|HSP7C_MOUSE Heat shock cognate 71 kDa protein OS=Mus musculus	tr|B7U582|B7U582_MOUSE;sp|P63017|HSP7C_MOUSE	189;188	188	K	INEPTAAAIAYGLDKKGCAGGEKNVLIFDLG;INEPTAAAIAYGLDKKVGAERNVLIFDLGGG	108.34	38.839	IINEPTAAAIAYGLDK(0.5)K(0.5)	IINEPTAAAIAYGLDK(0)K(0)	17	2	-1.6824				66174	66392	64117	Quantified
B7U582	Heat shock protein 70-2		69.723	633	tr|B7U582|B7U582_MOUSE;sp|P17156|HSP72_MOUSE;tr|Q91ZU5|Q91ZU5_MOUSE;sp|P17879|HS71B_MOUSE;tr|A1E2B8|A1E2B8_MOUSE;tr|Q61698|Q61698_MOUSE;sp|P63017|HSP7C_MOUSE;tr|Q3UBA6|Q3UBA6_MOUSE;tr|Q3TH56|Q3TH56_MOUSE;tr|Q3TEK2|Q3TEK2_MOUSE;tr|Q3U9L2|Q3U9L2_MOUSE;tr|Q3TZJ3|Q3TZJ3_MOUSE;tr|Q3TQ13|Q3TQ13_MOUSE;tr|Q3TF16|Q3TF16_MOUSE;tr|Q3TRH3|Q3TRH3_MOUSE;tr|Q504P4|Q504P4_MOUSE;tr|Q3UDS0|Q3UDS0_MOUSE;tr|Q3ULM1|Q…	510;510;150;507;507;93;507;507;507;507;507;507;507;507;507;488;507;480;426;379;257;112;507;507;507;9	tr|B7U582|B7U582_MOUSE Heat shock protein 70-2 OS=Mus musculus OX=10090 PE=3 SV=1;sp|P17156|HSP72_MOUSE Heat shock-related 70 kDa protein 2 OS=Mus musculus OX=10090 GN=Hspa2 PE=1 SV=2;tr|Q91ZU5|Q91ZU5_MOUSE Heat shock protein Hsc70t (Fragment) OS=Mus muscu	tr|B7U582|B7U582_MOUSE;sp|P17879|HS71B_MOUSE;sp|P63017|HSP7C_MOUSE;tr|Q3TU85|Q3TU85_MOUSE	510;507;507;507	507	K	DKSTGKANKITITNDKGRLSKEEIERMVQEA;DKSTGKENKITITNDKGRLSKDDIDRMVQEA;DKSTGKENKITITNDKGRLSKEDIERMVQEA	118.06	110.22	ITITNDK(1)GR	ITITNDK(110)GR	7	2	-1.7088	508160	946190	1055600	1198300		910860	Quantified
B7U582	Heat shock protein 70-2		69.723	633	tr|B7U582|B7U582_MOUSE;sp|P17156|HSP72_MOUSE	127;127	tr|B7U582|B7U582_MOUSE Heat shock protein 70-2 OS=Mus musculus OX=10090 PE=3 SV=1;sp|P17156|HSP72_MOUSE Heat shock-related 70 kDa protein 2 OS=Mus musculus OX=10090 GN=Hspa2 PE=1 SV=2	tr|B7U582|B7U582_MOUSE	127	127	K	MKTFFPEEISSMVLTKMKEIAEAYLGGKVQS	31.801	31.801	TFFPEEISSMVLTK(0.5)MK(0.5)	TFFPEEISSMVLTK(0)MK(0)	14	2	-0.12723			20106				Identified
B7U582	Heat shock protein 70-2		69.723	633	tr|B7U582|B7U582_MOUSE;sp|P17156|HSP72_MOUSE;sp|P63017|HSP7C_MOUSE;tr|Q3UBA6|Q3UBA6_MOUSE;tr|Q3TH56|Q3TH56_MOUSE;tr|Q3TEK2|Q3TEK2_MOUSE;tr|Q3U9L2|Q3U9L2_MOUSE;tr|Q3TZJ3|Q3TZJ3_MOUSE;tr|Q3TQ13|Q3TQ13_MOUSE;tr|Q3TF16|Q3TF16_MOUSE;tr|Q504P4|Q504P4_MOUSE;tr|Q3UDS0|Q3UDS0_MOUSE;tr|Q3ULM1|Q3ULM1_MOUSE;tr|Q3TB63|Q3TB63_MOUSE;tr|Q3KQJ4|Q3KQJ4_MOUSE;tr|Q3TH04|Q3TH04_MOUSE	188;188;187;187;187;187;187;187;187;187;168;187;160;187;106;59	tr|B7U582|B7U582_MOUSE Heat shock protein 70-2 OS=Mus musculus OX=10090 PE=3 SV=1;sp|P17156|HSP72_MOUSE Heat shock-related 70 kDa protein 2 OS=Mus musculus OX=10090 GN=Hspa2 PE=1 SV=2;sp|P63017|HSP7C_MOUSE Heat shock cognate 71 kDa protein OS=Mus musculus	tr|B7U582|B7U582_MOUSE;sp|P63017|HSP7C_MOUSE	188;187	187	K	IINEPTAAAIAYGLDKKGCAGGEKNVLIFDL;IINEPTAAAIAYGLDKKVGAERNVLIFDLGG	108.34	38.839	IINEPTAAAIAYGLDK(0.5)K(0.5)	IINEPTAAAIAYGLDK(0)K(0)	16	2	-1.6824				66174	66392	64117	Quantified
B7U582	Heat shock protein 70-2		69.723	633	tr|B7U582|B7U582_MOUSE;sp|P17156|HSP72_MOUSE	129;129	tr|B7U582|B7U582_MOUSE Heat shock protein 70-2 OS=Mus musculus OX=10090 PE=3 SV=1;sp|P17156|HSP72_MOUSE Heat shock-related 70 kDa protein 2 OS=Mus musculus OX=10090 GN=Hspa2 PE=1 SV=2	tr|B7U582|B7U582_MOUSE	129	129	K	TFFPEEISSMVLTKMKEIAEAYLGGKVQSAV	31.801	31.801	TFFPEEISSMVLTK(0.5)MK(0.5)	TFFPEEISSMVLTK(0)MK(0)	16	2	-0.12723			20106				Identified
B7ZC54	Apolipoprotein L 6	Apol6	35.104	321	tr|B7ZC54|B7ZC54_MOUSE;tr|Q9D6L7|Q9D6L7_MOUSE;tr|B7ZC55|B7ZC55_MOUSE;tr|Q3UN08|Q3UN08_MOUSE;tr|B7ZC57|B7ZC57_MOUSE	155;155;155;228;155	tr|B7ZC54|B7ZC54_MOUSE Apolipoprotein L 6 OS=Mus musculus OX=10090 GN=Apol6 PE=4 SV=1;tr|Q9D6L7|Q9D6L7_MOUSE Uncharacterized protein OS=Mus musculus OX=10090 GN=Apol6 PE=2 SV=1;tr|B7ZC55|B7ZC55_MOUSE Apolipoprotein L 6 OS=Mus musculus OX=10090 GN=Apol6 PE=	tr|B7ZC54|B7ZC54_MOUSE	155	155	K	VNSIMPNSDQELEGVKGEKTTFVTAAGDLVY	25.233	25.233	ALAQVNSIMPNSDQELEGVK(0.72)GEK(0.28)	ALAQVNSIMPNSDQELEGVK(4.1)GEK(-4.1)	20	3	0.32065			110710			52658	Identified
B7ZC54	Apolipoprotein L 6	Apol6	35.104	321	tr|B7ZC54|B7ZC54_MOUSE;tr|Q9D6L7|Q9D6L7_MOUSE;tr|B7ZC55|B7ZC55_MOUSE;tr|Q3UN08|Q3UN08_MOUSE;tr|B7ZC57|B7ZC57_MOUSE	158;158;158;231;158	tr|B7ZC54|B7ZC54_MOUSE Apolipoprotein L 6 OS=Mus musculus OX=10090 GN=Apol6 PE=4 SV=1;tr|Q9D6L7|Q9D6L7_MOUSE Uncharacterized protein OS=Mus musculus OX=10090 GN=Apol6 PE=2 SV=1;tr|B7ZC55|B7ZC55_MOUSE Apolipoprotein L 6 OS=Mus musculus OX=10090 GN=Apol6 PE=	tr|B7ZC54|B7ZC54_MOUSE	158	158	K	IMPNSDQELEGVKGEKTTFVTAAGDLVYKCG	45.654	45.654	GEK(1)TTFVTAAGDLVYK	GEK(44)TTFVTAAGDLVYK(-44)	3	2	-1.0469			18739		29169		Identified
B7ZC54	Apolipoprotein L 6	Apol6	35.104	321	tr|B7ZC54|B7ZC54_MOUSE;tr|B7ZC55|B7ZC55_MOUSE;tr|Q3UN08|Q3UN08_MOUSE	258;258;331	tr|B7ZC54|B7ZC54_MOUSE Apolipoprotein L 6 OS=Mus musculus OX=10090 GN=Apol6 PE=4 SV=1;tr|B7ZC55|B7ZC55_MOUSE Apolipoprotein L 6 OS=Mus musculus OX=10090 GN=Apol6 PE=4 SV=1;tr|Q3UN08|Q3UN08_MOUSE Uncharacterized protein (Fragment) OS=Mus musculus OX=10090 G	tr|B7ZC54|B7ZC54_MOUSE	258	258	K	LGQDIYTLWEDWKDLKAANPTELAEELRARA	31.801	31.801	DLK(1)AANPTELAEELR	DLK(32)AANPTELAEELR	3	2	-0.061819						47725	Identified
B7ZC54	Apolipoprotein L 6	Apol6	35.104	321	tr|B7ZC54|B7ZC54_MOUSE;tr|Q9D6L7|Q9D6L7_MOUSE	306;306	tr|B7ZC54|B7ZC54_MOUSE Apolipoprotein L 6 OS=Mus musculus OX=10090 GN=Apol6 PE=4 SV=1;tr|Q9D6L7|Q9D6L7_MOUSE Uncharacterized protein OS=Mus musculus OX=10090 GN=Apol6 PE=2 SV=1	tr|B7ZC54|B7ZC54_MOUSE	306	306	K	QRLSKEAARSSLKGNKVTQPPSSSTERARLW	57.003	57.003	GNK(1)VTQPPSSSTER	GNK(57)VTQPPSSSTER	3	2	-4.7756					8788.3		Identified
B7ZC54	Apolipoprotein L 6	Apol6	35.104	321	tr|B7ZC54|B7ZC54_MOUSE;tr|Q9D6L7|Q9D6L7_MOUSE;tr|B7ZC55|B7ZC55_MOUSE;tr|Q3UN08|Q3UN08_MOUSE;tr|B7ZC57|B7ZC57_MOUSE	200;200;200;273;200	tr|B7ZC54|B7ZC54_MOUSE Apolipoprotein L 6 OS=Mus musculus OX=10090 GN=Apol6 PE=4 SV=1;tr|Q9D6L7|Q9D6L7_MOUSE Uncharacterized protein OS=Mus musculus OX=10090 GN=Apol6 PE=2 SV=1;tr|B7ZC55|B7ZC55_MOUSE Apolipoprotein L 6 OS=Mus musculus OX=10090 GN=Apol6 PE=	tr|B7ZC54|B7ZC54_MOUSE	200	200	K	ALQLTRTQPHVTSAAKKLMTAGHVSARSGRQ	37.749	31.425	TQPHVTSAAK(0.707)K(0.293)	TQPHVTSAAK(3.8)K(-3.8)	10	2	-0.80117		13751		26340			Identified
B7ZC54	Apolipoprotein L 6	Apol6	35.104	321	tr|B7ZC54|B7ZC54_MOUSE;tr|Q9D6L7|Q9D6L7_MOUSE;tr|B7ZC55|B7ZC55_MOUSE;tr|Q3UN08|Q3UN08_MOUSE;tr|B7ZC57|B7ZC57_MOUSE	201;201;201;274;201	tr|B7ZC54|B7ZC54_MOUSE Apolipoprotein L 6 OS=Mus musculus OX=10090 GN=Apol6 PE=4 SV=1;tr|Q9D6L7|Q9D6L7_MOUSE Uncharacterized protein OS=Mus musculus OX=10090 GN=Apol6 PE=2 SV=1;tr|B7ZC55|B7ZC55_MOUSE Apolipoprotein L 6 OS=Mus musculus OX=10090 GN=Apol6 PE=	tr|B7ZC54|B7ZC54_MOUSE	201	201	K	LQLTRTQPHVTSAAKKLMTAGHVSARSGRQV	37.749	37.749	TQPHVTSAAK(0.5)K(0.5)	TQPHVTSAAK(0)K(0)	11	2	-1.0937		13751					Identified
B7ZCP4	Copine-1	Cpne1	52.853	480	tr|B7ZCP4|B7ZCP4_MOUSE;sp|Q8C166|CPNE1_MOUSE;tr|Q571A1|Q571A1_MOUSE;tr|Q3U893|Q3U893_MOUSE	472;528;401;528	tr|B7ZCP4|B7ZCP4_MOUSE Copine-1 OS=Mus musculus OX=10090 GN=Cpne1 PE=1 SV=1;sp|Q8C166|CPNE1_MOUSE Copine-1 OS=Mus musculus OX=10090 GN=Cpne1 PE=1 SV=1;tr|Q571A1|Q571A1_MOUSE MKIAA0765 splice variant 1 (Fragment) OS=Mus musculus OX=10090 GN=Cpne1 PE=2 SV=1;	tr|B7ZCP4|B7ZCP4_MOUSE	472	472	K	RAQGWAPLKAPPTPGKGPAQAPQA_______	64.266	64.266	APPTPGK(1)GPAQAPQA	APPTPGK(64)GPAQAPQA	7	2	-0.84011	62953	67820				25869	Quantified
B7ZN33	Nisch protein (Fragment)	Nisch	155.9	1424	tr|B7ZN33|B7ZN33_MOUSE;sp|Q80TM9|NISCH_MOUSE;tr|F6YR29|F6YR29_MOUSE	1219;1388;156	tr|B7ZN33|B7ZN33_MOUSE Nisch protein (Fragment) OS=Mus musculus OX=10090 GN=Nisch PE=2 SV=1;sp|Q80TM9|NISCH_MOUSE Nischarin OS=Mus musculus OX=10090 GN=Nisch PE=1 SV=2;tr|F6YR29|F6YR29_MOUSE Nischarin (Fragment) OS=Mus musculus OX=10090 GN=Nisch PE=1 SV=1	tr|B7ZN33|B7ZN33_MOUSE	1219	1219	K	SPEPVDKDFYSEFGDKNTGKMENYELIHSSR	28.328	28.328	DFYSEFGDK(0.5)NTGK(0.5)	DFYSEFGDK(0)NTGK(0)	9	2	-1.3075			13230				Identified
B7ZN33	Nisch protein (Fragment)	Nisch	155.9	1424	tr|B7ZN33|B7ZN33_MOUSE;sp|Q80TM9|NISCH_MOUSE;tr|F6YR29|F6YR29_MOUSE	1223;1392;160	tr|B7ZN33|B7ZN33_MOUSE Nisch protein (Fragment) OS=Mus musculus OX=10090 GN=Nisch PE=2 SV=1;sp|Q80TM9|NISCH_MOUSE Nischarin OS=Mus musculus OX=10090 GN=Nisch PE=1 SV=2;tr|F6YR29|F6YR29_MOUSE Nischarin (Fragment) OS=Mus musculus OX=10090 GN=Nisch PE=1 SV=1	tr|B7ZN33|B7ZN33_MOUSE	1223	1223	K	VDKDFYSEFGDKNTGKMENYELIHSSRVKFT	28.328	28.328	DFYSEFGDK(0.5)NTGK(0.5)	DFYSEFGDK(0)NTGK(0)	13	2	-1.3075			13230				Identified
B7ZNG1	Receptor protein serine/threonine kinase (Fragment)	Acvr1c	50.491	451	tr|B7ZNG1|B7ZNG1_MOUSE;sp|Q8K348|ACV1C_MOUSE	126;168	tr|B7ZNG1|B7ZNG1_MOUSE Receptor protein serine/threonine kinase (Fragment) OS=Mus musculus OX=10090 GN=Acvr1c PE=2 SV=1;sp|Q8K348|ACV1C_MOUSE Activin receptor type-1C OS=Mus musculus OX=10090 GN=Acvr1c PE=2 SV=3	tr|B7ZNG1|B7ZNG1_MOUSE	126	126	K	EALAEYSLVNAGKTLKDLIYDATASGSGSGL	49.485	49.485	HNVEEALAEYSLVNAGK(0.5)TLK(0.5)	HNVEEALAEYSLVNAGK(0)TLK(0)	20	3	3.1763			28584				Identified
B7ZNG1	Receptor protein serine/threonine kinase (Fragment)	Acvr1c	50.491	451	tr|B7ZNG1|B7ZNG1_MOUSE;sp|Q8K348|ACV1C_MOUSE	123;165	tr|B7ZNG1|B7ZNG1_MOUSE Receptor protein serine/threonine kinase (Fragment) OS=Mus musculus OX=10090 GN=Acvr1c PE=2 SV=1;sp|Q8K348|ACV1C_MOUSE Activin receptor type-1C OS=Mus musculus OX=10090 GN=Acvr1c PE=2 SV=3	tr|B7ZNG1|B7ZNG1_MOUSE	123	123	K	NVEEALAEYSLVNAGKTLKDLIYDATASGSG	53.193	53.193	HNVEEALAEYSLVNAGK(0.701)TLK(0.299)	HNVEEALAEYSLVNAGK(3.7)TLK(-3.7)	17	3	4.0489			28584	55363			Identified
B7ZNJ8	Rhbdd3 protein	Rhbdd3	40.933	385	tr|B7ZNJ8|B7ZNJ8_MOUSE;sp|Q8BP97|RHBD3_MOUSE	268;268	tr|B7ZNJ8|B7ZNJ8_MOUSE Rhbdd3 protein OS=Mus musculus OX=10090 GN=Rhbdd3 PE=2 SV=1;sp|Q8BP97|RHBD3_MOUSE Rhomboid domain-containing protein 3 OS=Mus musculus OX=10090 GN=Rhbdd3 PE=2 SV=1	tr|B7ZNJ8|B7ZNJ8_MOUSE	268	268	K	SAQLPPRLGPGQLTWKNSERGLDWAGSSFAS	50.09	50.09	LGPGQLTWK(1)NSER	LGPGQLTWK(50)NSER	9	2	0.23124			12937			31723	Identified
B7ZNX0	Aff4 protein	Aff4	123.35	1131	tr|B7ZNX0|B7ZNX0_MOUSE;sp|Q9ESC8|AFF4_MOUSE	283;283	tr|B7ZNX0|B7ZNX0_MOUSE Aff4 protein OS=Mus musculus OX=10090 GN=Aff4 PE=2 SV=1;sp|Q9ESC8|AFF4_MOUSE AF4/FMR2 family member 4 OS=Mus musculus OX=10090 GN=Aff4 PE=1 SV=1	tr|B7ZNX0|B7ZNX0_MOUSE	283	283	K	EHYSSQSHGNSMTELKPSSKAHLTKLKIPSR	50.519	22.906	LSSEHYSSQSHGNSMTELK(0.892)PSSK(0.108)	LSSEHYSSQSHGNSMTELK(9.2)PSSK(-9.2)	19	4	0.4602		49036				37698	Identified
B7ZP20	Ankyrin repeat and FYVE domain containing 1	Ankfy1	128.64	1169	tr|B7ZP20|B7ZP20_MOUSE;sp|Q810B6|ANFY1_MOUSE	858;858	tr|B7ZP20|B7ZP20_MOUSE Ankyrin repeat and FYVE domain containing 1 OS=Mus musculus OX=10090 GN=Ankfy1 PE=2 SV=1;sp|Q810B6|ANFY1_MOUSE Rabankyrin-5 OS=Mus musculus OX=10090 GN=Ankfy1 PE=1 SV=2	tr|B7ZP20|B7ZP20_MOUSE	858	858	K	CAMTYKNNKAAEAILKRESGAAEQVDNKGRN	60.709	53.679	AAEAILK(1)R	AAEAILK(54)R	7	2	-0.41492					208400	169280	Quantified
B7ZWK3	Spna2 protein	Sptan1	282.89	2457	tr|B7ZWK3|B7ZWK3_MOUSE;tr|A3KGU5|A3KGU5_MOUSE;sp|P16546|SPTN1_MOUSE;tr|B9EKJ1|B9EKJ1_MOUSE;tr|A3KGU7|A3KGU7_MOUSE;tr|E9Q447|E9Q447_MOUSE;tr|A3KGU9|A3KGU9_MOUSE;tr|B2RXX6|B2RXX6_MOUSE;tr|Q3V1V5|Q3V1V5_MOUSE;tr|Q3URW8|Q3URW8_MOUSE	719;719;719;719;719;719;719;719;719;719	tr|B7ZWK3|B7ZWK3_MOUSE Spna2 protein OS=Mus musculus OX=10090 GN=Sptan1 PE=2 SV=1;tr|A3KGU5|A3KGU5_MOUSE Spectrin alpha chain, non-erythrocytic 1 OS=Mus musculus OX=10090 GN=Sptan1 PE=1 SV=1;sp|P16546|SPTN1_MOUSE Spectrin alpha chain, non-erythrocytic 1 OS	tr|B7ZWK3|B7ZWK3_MOUSE	719	719	K	DDYGKDLTNVQNLQKKHALLEADVAAHQDRI	40.502	40.502	DLTNVQNLQK(0.5)K(0.5)	DLTNVQNLQK(0)K(0)	11	2	-0.29036				10799			Identified
B7ZWK3	Spna2 protein	Sptan1	282.89	2457	tr|B7ZWK3|B7ZWK3_MOUSE;tr|A3KGU5|A3KGU5_MOUSE;sp|P16546|SPTN1_MOUSE;tr|B9EKJ1|B9EKJ1_MOUSE;tr|A3KGU7|A3KGU7_MOUSE;tr|E9Q447|E9Q447_MOUSE;tr|A3KGU9|A3KGU9_MOUSE;tr|B2RXX6|B2RXX6_MOUSE;tr|Q3TYI8|Q3TYI8_MOUSE;tr|Q58ES7|Q58ES7_MOUSE;tr|Q6PA04|Q6PA04_MOUSE	2032;2032;2047;2052;2052;2032;2052;2052;383;89;63	tr|B7ZWK3|B7ZWK3_MOUSE Spna2 protein OS=Mus musculus OX=10090 GN=Sptan1 PE=2 SV=1;tr|A3KGU5|A3KGU5_MOUSE Spectrin alpha chain, non-erythrocytic 1 OS=Mus musculus OX=10090 GN=Sptan1 PE=1 SV=1;sp|P16546|SPTN1_MOUSE Spectrin alpha chain, non-erythrocytic 1 OS	tr|B7ZWK3|B7ZWK3_MOUSE	2032	2032	K	GIANITALKDQLLAAKHIQSKAIEARHASLM	45.183	45.183	DQLLAAK(0.954)HIQSK(0.046)	DQLLAAK(13)HIQSK(-13)	7	2	-2.1629			17076			14113	Identified
B7ZWK3	Spna2 protein	Sptan1	282.89	2457	tr|B7ZWK3|B7ZWK3_MOUSE;tr|A3KGU5|A3KGU5_MOUSE;sp|P16546|SPTN1_MOUSE;tr|B9EKJ1|B9EKJ1_MOUSE;tr|A3KGU7|A3KGU7_MOUSE;tr|E9Q447|E9Q447_MOUSE;tr|A3KGU9|A3KGU9_MOUSE;tr|B2RXX6|B2RXX6_MOUSE;tr|Q3TYI8|Q3TYI8_MOUSE;tr|Q58ES7|Q58ES7_MOUSE;tr|Q6PA04|Q6PA04_MOUSE	2037;2037;2052;2057;2057;2037;2057;2057;388;94;68	tr|B7ZWK3|B7ZWK3_MOUSE Spna2 protein OS=Mus musculus OX=10090 GN=Sptan1 PE=2 SV=1;tr|A3KGU5|A3KGU5_MOUSE Spectrin alpha chain, non-erythrocytic 1 OS=Mus musculus OX=10090 GN=Sptan1 PE=1 SV=1;sp|P16546|SPTN1_MOUSE Spectrin alpha chain, non-erythrocytic 1 OS	tr|B7ZWK3|B7ZWK3_MOUSE	2037	2037	K	TALKDQLLAAKHIQSKAIEARHASLMKRWTQ	99.855	45.939	HIQSK(1)AIEAR	HIQSK(46)AIEAR	5	2	-1.4542	22721	75109	144760	262580	132120	172170	Quantified
B7ZWK3	Spna2 protein	Sptan1	282.89	2457	tr|B7ZWK3|B7ZWK3_MOUSE;tr|A3KGU5|A3KGU5_MOUSE;sp|P16546|SPTN1_MOUSE;tr|B9EKJ1|B9EKJ1_MOUSE;tr|A3KGU7|A3KGU7_MOUSE;tr|E9Q447|E9Q447_MOUSE;tr|A3KGU9|A3KGU9_MOUSE;tr|B2RXX6|B2RXX6_MOUSE;tr|Q3V1V5|Q3V1V5_MOUSE;tr|Q3URW8|Q3URW8_MOUSE	718;718;718;718;718;718;718;718;718;718	tr|B7ZWK3|B7ZWK3_MOUSE Spna2 protein OS=Mus musculus OX=10090 GN=Sptan1 PE=2 SV=1;tr|A3KGU5|A3KGU5_MOUSE Spectrin alpha chain, non-erythrocytic 1 OS=Mus musculus OX=10090 GN=Sptan1 PE=1 SV=1;sp|P16546|SPTN1_MOUSE Spectrin alpha chain, non-erythrocytic 1 OS	tr|B7ZWK3|B7ZWK3_MOUSE	718	718	K	SDDYGKDLTNVQNLQKKHALLEADVAAHQDR	40.502	40.502	DLTNVQNLQK(0.5)K(0.5)	DLTNVQNLQK(0)K(0)	10	2	-0.29036				10799			Identified
B7ZWK3	Spna2 protein	Sptan1	282.89	2457	tr|B7ZWK3|B7ZWK3_MOUSE;tr|A3KGU5|A3KGU5_MOUSE;sp|P16546|SPTN1_MOUSE;tr|B9EKJ1|B9EKJ1_MOUSE;tr|A3KGU7|A3KGU7_MOUSE;tr|E9Q447|E9Q447_MOUSE;tr|A3KGU9|A3KGU9_MOUSE;tr|B2RXX6|B2RXX6_MOUSE;tr|Q3V1V5|Q3V1V5_MOUSE	909;909;909;909;909;909;909;909;909	tr|B7ZWK3|B7ZWK3_MOUSE Spna2 protein OS=Mus musculus OX=10090 GN=Sptan1 PE=2 SV=1;tr|A3KGU5|A3KGU5_MOUSE Spectrin alpha chain, non-erythrocytic 1 OS=Mus musculus OX=10090 GN=Sptan1 PE=1 SV=1;sp|P16546|SPTN1_MOUSE Spectrin alpha chain, non-erythrocytic 1 OS	tr|B7ZWK3|B7ZWK3_MOUSE	909	909	K	QYFADANEAESWMREKEPIVGSTDYGKDEDS	81.799	81.799	EK(1)EPIVGSTDYGK	EK(82)EPIVGSTDYGK(-82)	2	2	-1.4851	11018			27134	14465		Quantified
B7ZWK3	Spna2 protein	Sptan1	282.89	2457	tr|B7ZWK3|B7ZWK3_MOUSE;tr|A3KGU5|A3KGU5_MOUSE;sp|P16546|SPTN1_MOUSE;tr|B9EKJ1|B9EKJ1_MOUSE;tr|A3KGU7|A3KGU7_MOUSE;tr|E9Q447|E9Q447_MOUSE;tr|A3KGU9|A3KGU9_MOUSE;tr|B2RXX6|B2RXX6_MOUSE;tr|Q3TYI8|Q3TYI8_MOUSE;tr|Q58ES7|Q58ES7_MOUSE;tr|Q6PA04|Q6PA04_MOUSE	1985;1985;2000;2005;2005;1985;2005;2005;336;42;16	tr|B7ZWK3|B7ZWK3_MOUSE Spna2 protein OS=Mus musculus OX=10090 GN=Sptan1 PE=2 SV=1;tr|A3KGU5|A3KGU5_MOUSE Spectrin alpha chain, non-erythrocytic 1 OS=Mus musculus OX=10090 GN=Sptan1 PE=1 SV=1;sp|P16546|SPTN1_MOUSE Spectrin alpha chain, non-erythrocytic 1 OS	tr|B7ZWK3|B7ZWK3_MOUSE	1985	1985	K	ADVVESWIGEKENSLKTDDYGRDLSSVQTLL	54.584	31.425	ENSLK(1)TDDYGR	ENSLK(31)TDDYGR	5	2	-0.55179				58292		23673	Quantified
B7ZWK3	Spna2 protein	Sptan1	282.89	2457	tr|B7ZWK3|B7ZWK3_MOUSE;tr|A3KGU5|A3KGU5_MOUSE;sp|P16546|SPTN1_MOUSE;tr|B9EKJ1|B9EKJ1_MOUSE;tr|A3KGU7|A3KGU7_MOUSE;tr|E9Q447|E9Q447_MOUSE;tr|A3KGU9|A3KGU9_MOUSE;tr|B2RXX6|B2RXX6_MOUSE;tr|Q3V1V5|Q3V1V5_MOUSE;tr|Q3URW8|Q3URW8_MOUSE	514;514;514;514;514;514;514;514;514;514	tr|B7ZWK3|B7ZWK3_MOUSE Spna2 protein OS=Mus musculus OX=10090 GN=Sptan1 PE=2 SV=1;tr|A3KGU5|A3KGU5_MOUSE Spectrin alpha chain, non-erythrocytic 1 OS=Mus musculus OX=10090 GN=Sptan1 PE=1 SV=1;sp|P16546|SPTN1_MOUSE Spectrin alpha chain, non-erythrocytic 1 OS	tr|B7ZWK3|B7ZWK3_MOUSE	514	514	K	LDSVEALLKKHEDFEKSLSAQEEKITALDEF	39.702	39.702	K(0.022)HEDFEK(0.978)SLSAQEEK	K(-17)HEDFEK(17)SLSAQEEK(-34)	7	4	2.459				25392			Identified
B7ZWK3	Spna2 protein	Sptan1	282.89	2457	tr|B7ZWK3|B7ZWK3_MOUSE;tr|A3KGU5|A3KGU5_MOUSE;sp|P16546|SPTN1_MOUSE;tr|B9EKJ1|B9EKJ1_MOUSE;tr|A3KGU7|A3KGU7_MOUSE;tr|E9Q447|E9Q447_MOUSE;tr|A3KGU9|A3KGU9_MOUSE;tr|B2RXX6|B2RXX6_MOUSE;tr|Q3TNY2|Q3TNY2_MOUSE	1167;1167;1187;1187;1187;1167;1187;1187;70	tr|B7ZWK3|B7ZWK3_MOUSE Spna2 protein OS=Mus musculus OX=10090 GN=Sptan1 PE=2 SV=1;tr|A3KGU5|A3KGU5_MOUSE Spectrin alpha chain, non-erythrocytic 1 OS=Mus musculus OX=10090 GN=Sptan1 PE=1 SV=1;sp|P16546|SPTN1_MOUSE Spectrin alpha chain, non-erythrocytic 1 OS	tr|B7ZWK3|B7ZWK3_MOUSE	1167	1167	K	QQEVYGAMPRDEADSKTASPWKSARLMVHTV	110.52	110.52	DEADSK(1)TASPWK	DEADSK(82)TASPWK(-82)	6	2	-1.2788	16985		89294	121350	74663	88366	Quantified
B7ZWK3	Spna2 protein	Sptan1	282.89	2457	tr|B7ZWK3|B7ZWK3_MOUSE;tr|A3KGU5|A3KGU5_MOUSE;sp|P16546|SPTN1_MOUSE;tr|B9EKJ1|B9EKJ1_MOUSE;tr|A3KGU7|A3KGU7_MOUSE;tr|E9Q447|E9Q447_MOUSE;tr|A3KGU9|A3KGU9_MOUSE;tr|B2RXX6|B2RXX6_MOUSE;tr|Q3V1V5|Q3V1V5_MOUSE;tr|Q3URW8|Q3URW8_MOUSE	803;803;803;803;803;803;803;803;803;803	tr|B7ZWK3|B7ZWK3_MOUSE Spna2 protein OS=Mus musculus OX=10090 GN=Sptan1 PE=2 SV=1;tr|A3KGU5|A3KGU5_MOUSE Spectrin alpha chain, non-erythrocytic 1 OS=Mus musculus OX=10090 GN=Sptan1 PE=1 SV=1;sp|P16546|SPTN1_MOUSE Spectrin alpha chain, non-erythrocytic 1 OS	tr|B7ZWK3|B7ZWK3_MOUSE	803	803	K	QLFRDVEDEETWIREKEPIAASTNRGKDLIG	54.584	54.584	EK(1)EPIAASTNR	EK(55)EPIAASTNR	2	2	-0.30569	17608	15861	15798	37503	27192		Quantified
B8JK33	Heterogeneous nuclear ribonucleoprotein M	Hnrnpm	68.161	640	tr|B8JK33|B8JK33_MOUSE;tr|Q3TL61|Q3TL61_MOUSE;tr|B8JK32|B8JK32_MOUSE;tr|Q3THB3|Q3THB3_MOUSE;tr|Q570Z0|Q570Z0_MOUSE;sp|Q9D0E1|HNRPM_MOUSE;tr|A0A1S6GWJ8|A0A1S6GWJ8_MOUSE;tr|Q3TW40|Q3TW40_MOUSE;tr|F6W322|F6W322_MOUSE;tr|Q3TQ66|Q3TQ66_MOUSE	348;387;387;348;361;387;467;348;194;24	tr|B8JK33|B8JK33_MOUSE Heterogeneous nuclear ribonucleoprotein M OS=Mus musculus OX=10090 GN=Hnrnpm PE=1 SV=1;tr|Q3TL61|Q3TL61_MOUSE Uncharacterized protein OS=Mus musculus OX=10090 GN=Hnrnpm PE=2 SV=1;tr|B8JK32|B8JK32_MOUSE Heterogeneous nuclear ribonucle	tr|B8JK33|B8JK33_MOUSE	348	348	K	NEILSNALKRGEIIAKQGGGGAGGSVPGIER	41.188	41.188	GEIIAK(1)QGGGGAGGSVPGIER	GEIIAK(41)QGGGGAGGSVPGIER	6	3	0.97628				17574			Identified
B8JK39	Integrin alpha-9	Itga9	114.41	1036	sp|B8JK39|ITA9_MOUSE;tr|Q80V97|Q80V97_MOUSE;tr|Q8BJG9|Q8BJG9_MOUSE;tr|E9QAP0|E9QAP0_MOUSE;tr|Q3UT74|Q3UT74_MOUSE;tr|Q91YD5|Q91YD5_MOUSE	1020;358;432;434;461;1020	sp|B8JK39|ITA9_MOUSE Integrin alpha-9 OS=Mus musculus OX=10090 GN=Itga9 PE=1 SV=1;tr|Q80V97|Q80V97_MOUSE Itga9 protein (Fragment) OS=Mus musculus OX=10090 GN=Itga9 PE=2 SV=1;tr|Q8BJG9|Q8BJG9_MOUSE Integrin_alpha2 domain-containing protein (Fragment) OS=Mus	sp|B8JK39|ITA9_MOUSE	1020	1020	K	MGFFRRRYKEIIEAEKNRKENEDGWDWVQKN	51.864	51.864	EIIEAEK(1)NR	EIIEAEK(52)NR	7	2	-0.79017		19086					Identified
B8JK39	Integrin alpha-9	Itga9	114.41	1036	sp|B8JK39|ITA9_MOUSE;tr|Q80V97|Q80V97_MOUSE;tr|Q8BJG9|Q8BJG9_MOUSE;tr|E9QAP0|E9QAP0_MOUSE;tr|Q3UT74|Q3UT74_MOUSE;tr|Q91YD5|Q91YD5_MOUSE	1034;372;446;448;475;1034	sp|B8JK39|ITA9_MOUSE Integrin alpha-9 OS=Mus musculus OX=10090 GN=Itga9 PE=1 SV=1;tr|Q80V97|Q80V97_MOUSE Itga9 protein (Fragment) OS=Mus musculus OX=10090 GN=Itga9 PE=2 SV=1;tr|Q8BJG9|Q8BJG9_MOUSE Integrin_alpha2 domain-containing protein (Fragment) OS=Mus	sp|B8JK39|ITA9_MOUSE	1034	1034	K	EKNRKENEDGWDWVQKNQ_____________	193.94	54.27	ENEDGWDWVQK(1)NQ	ENEDGWDWVQK(54)NQ	11	2	0.46637			36628	24429			Identified
B9EHN0	Ubiquitin-like modifier activating enzyme 1	Uba1	117.81	1058	tr|B9EHN0|B9EHN0_MOUSE;sp|Q02053|UBA1_MOUSE;tr|A0A1S6GWH5|A0A1S6GWH5_MOUSE	657;657;717	tr|B9EHN0|B9EHN0_MOUSE Ubiquitin-like modifier activating enzyme 1 OS=Mus musculus OX=10090 GN=Uba1 PE=1 SV=1;sp|Q02053|UBA1_MOUSE Ubiquitin-like modifier-activating enzyme 1 OS=Mus musculus OX=10090 GN=Uba1 PE=1 SV=1;tr|A0A1S6GWH5|A0A1S6GWH5_MOUSE UBA_e1_	tr|B9EHN0|B9EHN0_MOUSE	657	657	K	EHTLQWARDEFEGLFKQPAENVNQYLTDSKF	76.049	76.049	DEFEGLFK(1)QPAENVNQYLTDSK	DEFEGLFK(47)QPAENVNQYLTDSK(-47)	8	3	-0.13934				36210	31582		Quantified
B9EHN0	Ubiquitin-like modifier activating enzyme 1	Uba1	117.81	1058	tr|B9EHN0|B9EHN0_MOUSE;sp|Q02053|UBA1_MOUSE;tr|A0A1S6GWH5|A0A1S6GWH5_MOUSE	627;627;687	tr|B9EHN0|B9EHN0_MOUSE Ubiquitin-like modifier activating enzyme 1 OS=Mus musculus OX=10090 GN=Uba1 PE=1 SV=1;sp|Q02053|UBA1_MOUSE Ubiquitin-like modifier-activating enzyme 1 OS=Mus musculus OX=10090 GN=Uba1 PE=1 SV=1;tr|A0A1S6GWH5|A0A1S6GWH5_MOUSE UBA_e1_	tr|B9EHN0|B9EHN0_MOUSE	627	627	K	PFLTESYSSSQDPPEKSIPICTLKNFPNAIE	56.748	56.748	GNVQVVIPFLTESYSSSQDPPEK(0.987)SIPICTLK(0.013)	GNVQVVIPFLTESYSSSQDPPEK(19)SIPICTLK(-19)	23	3	3.5428	299260		471820		91298		Quantified
B9EHN0	Ubiquitin-like modifier activating enzyme 1	Uba1	117.81	1058	tr|B9EHN0|B9EHN0_MOUSE;sp|Q02053|UBA1_MOUSE;tr|A0A1S6GWH5|A0A1S6GWH5_MOUSE;sp|P31254|UBA1Y_MOUSE	593;593;653;592	tr|B9EHN0|B9EHN0_MOUSE Ubiquitin-like modifier activating enzyme 1 OS=Mus musculus OX=10090 GN=Uba1 PE=1 SV=1;sp|Q02053|UBA1_MOUSE Ubiquitin-like modifier-activating enzyme 1 OS=Mus musculus OX=10090 GN=Uba1 PE=1 SV=1;tr|A0A1S6GWH5|A0A1S6GWH5_MOUSE UBA_e1_	tr|B9EHN0|B9EHN0_MOUSE	593	593	K	IDARMYMDRRCVYYRKPLLESGTLGTKGNVQ	150.44	150.44	K(1)PLLESGTLGTK	K(150)PLLESGTLGTK(-150)	1	2	-0.092572	509900	1750900	1443900	1250500	789910	815710	Quantified
B9EHN0	Ubiquitin-like modifier activating enzyme 1	Uba1	117.81	1058	tr|B9EHN0|B9EHN0_MOUSE;sp|Q02053|UBA1_MOUSE;tr|A0A1S6GWH5|A0A1S6GWH5_MOUSE;sp|P31254|UBA1Y_MOUSE	604;604;664;603	tr|B9EHN0|B9EHN0_MOUSE Ubiquitin-like modifier activating enzyme 1 OS=Mus musculus OX=10090 GN=Uba1 PE=1 SV=1;sp|Q02053|UBA1_MOUSE Ubiquitin-like modifier-activating enzyme 1 OS=Mus musculus OX=10090 GN=Uba1 PE=1 SV=1;tr|A0A1S6GWH5|A0A1S6GWH5_MOUSE UBA_e1_	tr|B9EHN0|B9EHN0_MOUSE	604	604	K	VYYRKPLLESGTLGTKGNVQVVIPFLTESYS	120.31	103.87	K(0.001)PLLESGTLGTK(0.999)GNVQVVIPFLTESYSSSQDPPEK	K(-30)PLLESGTLGTK(30)GNVQVVIPFLTESYSSSQDPPEK(-96)	12	4	2.4996		287900	597120	774570		155000	Quantified
B9EHN0	Ubiquitin-like modifier activating enzyme 1	Uba1	117.81	1058	tr|B9EHN0|B9EHN0_MOUSE;sp|Q02053|UBA1_MOUSE;tr|A0A1S6GWH5|A0A1S6GWH5_MOUSE	806;806;866	tr|B9EHN0|B9EHN0_MOUSE Ubiquitin-like modifier activating enzyme 1 OS=Mus musculus OX=10090 GN=Uba1 PE=1 SV=1;sp|Q02053|UBA1_MOUSE Ubiquitin-like modifier-activating enzyme 1 OS=Mus musculus OX=10090 GN=Uba1 PE=1 SV=1;tr|A0A1S6GWH5|A0A1S6GWH5_MOUSE UBA_e1_	tr|B9EHN0|B9EHN0_MOUSE	806	806	K	LQSVQVPEFTPKSGVKIHVSDQELQSANASV	56.064	52.773	SGVK(1)IHVSDQELQSANASVDDSR	SGVK(53)IHVSDQELQSANASVDDSR	4	3	1.9989		30613	25056	19567			Quantified
B9EHN0	Ubiquitin-like modifier activating enzyme 1	Uba1	117.81	1058	tr|B9EHN0|B9EHN0_MOUSE;sp|Q02053|UBA1_MOUSE;tr|A0A1S6GWH5|A0A1S6GWH5_MOUSE	635;635;695	tr|B9EHN0|B9EHN0_MOUSE Ubiquitin-like modifier activating enzyme 1 OS=Mus musculus OX=10090 GN=Uba1 PE=1 SV=1;sp|Q02053|UBA1_MOUSE Ubiquitin-like modifier-activating enzyme 1 OS=Mus musculus OX=10090 GN=Uba1 PE=1 SV=1;tr|A0A1S6GWH5|A0A1S6GWH5_MOUSE UBA_e1_	tr|B9EHN0|B9EHN0_MOUSE	635	635	K	SSQDPPEKSIPICTLKNFPNAIEHTLQWARD	84.58	43.904	SIPICTLK(1)NFPNAIEHTLQWAR	SIPICTLK(44)NFPNAIEHTLQWAR	8	4	-1.7455		380120	524450	54355	191630		Quantified
B9EHN0	Ubiquitin-like modifier activating enzyme 1	Uba1	117.81	1058	tr|B9EHN0|B9EHN0_MOUSE;sp|Q02053|UBA1_MOUSE;tr|A0A1S6GWH5|A0A1S6GWH5_MOUSE	671;671;731	tr|B9EHN0|B9EHN0_MOUSE Ubiquitin-like modifier activating enzyme 1 OS=Mus musculus OX=10090 GN=Uba1 PE=1 SV=1;sp|Q02053|UBA1_MOUSE Ubiquitin-like modifier-activating enzyme 1 OS=Mus musculus OX=10090 GN=Uba1 PE=1 SV=1;tr|A0A1S6GWH5|A0A1S6GWH5_MOUSE UBA_e1_	tr|B9EHN0|B9EHN0_MOUSE	671	671	K	FKQPAENVNQYLTDSKFVERTLRLAGTQPLE	50.641	50.641	QPAENVNQYLTDSK(1)FVER	QPAENVNQYLTDSK(51)FVER	14	3	1.4825						32244	Identified
B9EIV8	Solute carrier family 12, member 7	Slc12a7	119.48	1083	tr|B9EIV8|B9EIV8_MOUSE;sp|Q9WVL3|S12A7_MOUSE	1008;1008	tr|B9EIV8|B9EIV8_MOUSE Solute carrier family 12, member 7 OS=Mus musculus OX=10090 GN=Slc12a7 PE=2 SV=1;sp|Q9WVL3|S12A7_MOUSE Solute carrier family 12 member 7 OS=Mus musculus OX=10090 GN=Slc12a7 PE=1 SV=1	tr|B9EIV8|B9EIV8_MOUSE	1008	1008	K	NKDTGPSGFKDLFSLKPDQSNVRRMHTAVKL	31.425	31.425	DLFSLK(1)PDQSNVR	DLFSLK(31)PDQSNVR	6	2	-1.4265					27993	45362	Quantified
B9EJ54	Nucleoporin 205	Nup205	227.46	2008	tr|B9EJ54|B9EJ54_MOUSE;tr|Q6PDG0|Q6PDG0_MOUSE;tr|A0A0J9YUD5|A0A0J9YUD5_MOUSE;tr|Q6ZQG1|Q6ZQG1_MOUSE;tr|Q6P9L5|Q6P9L5_MOUSE;tr|Q6P9Y6|Q6P9Y6_MOUSE;tr|Q80VE6|Q80VE6_MOUSE	1984;1979;2037;2043;1827;549;403	tr|B9EJ54|B9EJ54_MOUSE Nucleoporin 205 OS=Mus musculus OX=10090 GN=Nup205 PE=1 SV=1;tr|Q6PDG0|Q6PDG0_MOUSE Nup205 protein (Fragment) OS=Mus musculus OX=10090 GN=Nup205 PE=2 SV=1;tr|A0A0J9YUD5|A0A0J9YUD5_MOUSE Nucleoporin 205 OS=Mus musculus OX=10090 GN=Nup	tr|B9EJ54|B9EJ54_MOUSE	1984	1984	K	ESLQKKLLDIEGLYSKVRSRYSFIQALIRRI	23.804	23.804	LLDIEGLYSK(1)VR	LLDIEGLYSK(24)VR	10	2	-6.5153	22960						Identified
B9EKK3	IQ motif containing GTPase activating protein 2	Iqgap2	180.55	1575	tr|B9EKK3|B9EKK3_MOUSE;sp|Q3UQ44|IQGA2_MOUSE;tr|Q3TU73|Q3TU73_MOUSE	1392;1392;23	tr|B9EKK3|B9EKK3_MOUSE IQ motif containing GTPase activating protein 2 OS=Mus musculus OX=10090 GN=Iqgap2 PE=2 SV=1;sp|Q3UQ44|IQGA2_MOUSE Ras GTPase-activating-like protein IQGAP2 OS=Mus musculus OX=10090 GN=Iqgap2 PE=1 SV=2;tr|Q3TU73|Q3TU73_MOUSE RasGAP_C	tr|B9EKK3|B9EKK3_MOUSE	1392	1392	K	NLRTLEQTGHVSSKNKYQDILNEIAKDIRNQ	93.162	93.162	TLEQTGHVSSK(0.5)NK(0.5)	TLEQTGHVSSK(0)NK(0)	13	2	-2.8044				9284.2		12752	Quantified
B9EKK3	IQ motif containing GTPase activating protein 2	Iqgap2	180.55	1575	tr|B9EKK3|B9EKK3_MOUSE;sp|Q3UQ44|IQGA2_MOUSE;tr|Q3TU73|Q3TU73_MOUSE	1390;1390;21	tr|B9EKK3|B9EKK3_MOUSE IQ motif containing GTPase activating protein 2 OS=Mus musculus OX=10090 GN=Iqgap2 PE=2 SV=1;sp|Q3UQ44|IQGA2_MOUSE Ras GTPase-activating-like protein IQGAP2 OS=Mus musculus OX=10090 GN=Iqgap2 PE=1 SV=2;tr|Q3TU73|Q3TU73_MOUSE RasGAP_C	tr|B9EKK3|B9EKK3_MOUSE	1390	1390	K	QRNLRTLEQTGHVSSKNKYQDILNEIAKDIR	93.162	93.162	TLEQTGHVSSK(0.5)NK(0.5)	TLEQTGHVSSK(0)NK(0)	11	2	-2.8044				9284.2		12752	Quantified
B9EKP5	Filamin, alpha	Flna	280.47	2639	tr|B9EKP5|B9EKP5_MOUSE;tr|B7FAU9|B7FAU9_MOUSE;sp|Q8BTM8|FLNA_MOUSE;tr|B7FAV1|B7FAV1_MOUSE;tr|Q3U7N9|Q3U7N9_MOUSE;tr|F6XC15|F6XC15_MOUSE	376;376;376;352;294;364	tr|B9EKP5|B9EKP5_MOUSE Filamin, alpha OS=Mus musculus OX=10090 GN=Flna PE=2 SV=1;tr|B7FAU9|B7FAU9_MOUSE Filamin, alpha OS=Mus musculus OX=10090 GN=Flna PE=1 SV=1;sp|Q8BTM8|FLNA_MOUSE Filamin-A OS=Mus musculus OX=10090 GN=Flna PE=1 SV=5;tr|B7FAV1|B7FAV1_MOU	tr|B9EKP5|B9EKP5_MOUSE	376	376	K	AGQHIAKSPFEVYVDKSQGDASKVTAQGPGL	31.801	31.801	SPFEVYVDK(0.939)SQGDASK(0.061)	SPFEVYVDK(12)SQGDASK(-12)	9	2	-0.74448						7612.9	Identified
B9EKP5	Filamin, alpha	Flna	280.47	2639	tr|B9EKP5|B9EKP5_MOUSE;tr|B7FAU9|B7FAU9_MOUSE;sp|Q8BTM8|FLNA_MOUSE;tr|B7FAV1|B7FAV1_MOUSE;tr|Q6KAM8|Q6KAM8_MOUSE	1491;1491;1491;1467;804	tr|B9EKP5|B9EKP5_MOUSE Filamin, alpha OS=Mus musculus OX=10090 GN=Flna PE=2 SV=1;tr|B7FAU9|B7FAU9_MOUSE Filamin, alpha OS=Mus musculus OX=10090 GN=Flna PE=1 SV=1;sp|Q8BTM8|FLNA_MOUSE Filamin-A OS=Mus musculus OX=10090 GN=Flna PE=1 SV=5;tr|B7FAV1|B7FAV1_MOU	tr|B9EKP5|B9EKP5_MOUSE	1491	1491	K	SKAGVAPLQVKVQGPKGLVEPVDVVDNADGT	14.9	14.9	VQGPK(1)GLVEPVDVVDNADGTQTVNYVPSR	VQGPK(15)GLVEPVDVVDNADGTQTVNYVPSR	5	3	1.8714						13585	Identified
B9EKP5	Filamin, alpha	Flna	280.47	2639	tr|B9EKP5|B9EKP5_MOUSE;tr|B7FAU9|B7FAU9_MOUSE;sp|Q8BTM8|FLNA_MOUSE;tr|B7FAV1|B7FAV1_MOUSE;tr|Q6KAM8|Q6KAM8_MOUSE	1538;1538;1538;1514;851	tr|B9EKP5|B9EKP5_MOUSE Filamin, alpha OS=Mus musculus OX=10090 GN=Flna PE=2 SV=1;tr|B7FAU9|B7FAU9_MOUSE Filamin, alpha OS=Mus musculus OX=10090 GN=Flna PE=1 SV=1;sp|Q8BTM8|FLNA_MOUSE Filamin-A OS=Mus musculus OX=10090 GN=Flna PE=1 SV=5;tr|B7FAV1|B7FAV1_MOU	tr|B9EKP5|B9EKP5_MOUSE	1538	1538	K	VLYGEEEVPRSPFKVKVLPTHDASKVKASGP	36.514	36.514	VK(1)VLPTHDASK	VK(37)VLPTHDASK(-37)	2	2	-0.13669			10245				Identified
C3UP55	Apolipoprotein B editing complex 3 (Fragment)	Apobec3	8.8241	75	tr|C3UP55|C3UP55_MOUSE;tr|E2D6P3|E2D6P3_MOUSE;tr|B5T0I7|B5T0I7_MOUSE;tr|E9QMH1|E9QMH1_MOUSE;tr|B9ZZS2|B9ZZS2_MOUSE;tr|E2D6P1|E2D6P1_MOUSE;tr|Q3U5C5|Q3U5C5_MOUSE;tr|B9ZZS3|B9ZZS3_MOUSE;tr|B5T0I9|B5T0I9_MOUSE;tr|E2D866|E2D866_MOUSE;tr|C3UP59|C3UP59_MOUSE;tr|E2D872|E2D872_MUSMC;tr|E2D874|E2D874_MUSMM;tr|E2D875|E2D875_MOUSE;tr|E2D876|E2D876_MOUSE;tr|E2D881|E2D881_MOUSE;tr|E2D865|E2D865_MOUSE;tr|H3BL9…	27;26;27;27;27;26;27;27;27;10;27;10;10;10;10;10;10;38;38	tr|C3UP55|C3UP55_MOUSE Apolipoprotein B editing complex 3 (Fragment) OS=Mus musculus OX=10090 GN=Apobec3 PE=4 SV=1;tr|E2D6P3|E2D6P3_MOUSE Apolipoprotein B editing complex 3 (Fragment) OS=Mus musculus domesticus OX=10092 GN=Apobec3 PE=2 SV=1;tr|B5T0I7|B5T0I	tr|C3UP55|C3UP55_MOUSE	27	27	K	KCYSPIRNLISQETFKFHFKNLRYAIDRKDT	53.517	53.517	NLISQETFK(0.998)FHFK(0.002)	NLISQETFK(28)FHFK(-28)	9	2	4.5587						1146700	Identified
C6EQK5	L1 unspliced fusion gene protein		23.682	204	tr|C6EQK5|C6EQK5_MOUSE	8	tr|C6EQK5|C6EQK5_MOUSE L1 unspliced fusion gene protein OS=Mus musculus OX=10090 PE=2 SV=1	tr|C6EQK5|C6EQK5_MOUSE	8	8	K	________MMMVEDIKKEFNNSLKEIQENTA	13.778	13.778	MMVEDIK(1)K(1)EFNNSLK(1)	MMVEDIK(14)K(14)EFNNSLK(14)	7	2	-5.7612	1196500						Identified
C6EQK5	L1 unspliced fusion gene protein		23.682	204	tr|C6EQK5|C6EQK5_MOUSE	9	tr|C6EQK5|C6EQK5_MOUSE L1 unspliced fusion gene protein OS=Mus musculus OX=10090 PE=2 SV=1	tr|C6EQK5|C6EQK5_MOUSE	9	9	K	_______MMMVEDIKKEFNNSLKEIQENTAK	13.778	13.778	MMVEDIK(1)K(1)EFNNSLK(1)	MMVEDIK(14)K(14)EFNNSLK(14)	8	2	-5.7612	1196500						Identified
C6EQK5	L1 unspliced fusion gene protein		23.682	204	tr|C6EQK5|C6EQK5_MOUSE	16	tr|C6EQK5|C6EQK5_MOUSE L1 unspliced fusion gene protein OS=Mus musculus OX=10090 PE=2 SV=1	tr|C6EQK5|C6EQK5_MOUSE	16	16	K	MMMVEDIKKEFNNSLKEIQENTAKELQLLKE	13.778	13.778	MMVEDIK(1)K(1)EFNNSLK(1)	MMVEDIK(14)K(14)EFNNSLK(14)	15	2	-5.7612	1196500						Identified
C8YIX4	P2X purinoceptor	P2rx7	67.773	592	tr|C8YIX4|C8YIX4_MOUSE	11	tr|C8YIX4|C8YIX4_MOUSE P2X purinoceptor OS=Mus musculus OX=10090 GN=P2rx7 PE=1 SV=1	tr|C8YIX4|C8YIX4_MOUSE	11	11	K	_____MLPVSHLCSHKSGKVLEIHSIWIGTL	22.898	22.898	LPVSHLCSHK(0.904)SGK(0.096)	LPVSHLCSHK(9.7)SGK(-9.7)	10	2	-7.1056		303830					Identified
D2KHZ9	Glyceraldehyde-3-phosphate dehydrogenase	GAPDH	35.81	333	tr|D2KHZ9|D2KHZ9_MOUSE;sp|P16858|G3P_MOUSE;tr|A0A0A0MQF6|A0A0A0MQF6_MOUSE;tr|S4R1W1|S4R1W1_MOUSE;tr|A0A1D5RLD8|A0A1D5RLD8_MOUSE;tr|S4R257|S4R257_MOUSE;tr|Q3TUZ9|Q3TUZ9_MOUSE;tr|Q8CEV2|Q8CEV2_MOUSE	217;217;243;217;217;174;28;45	tr|D2KHZ9|D2KHZ9_MOUSE Glyceraldehyde-3-phosphate dehydrogenase OS=Mus musculus OX=10090 GN=GAPDH PE=2 SV=1;sp|P16858|G3P_MOUSE Glyceraldehyde-3-phosphate dehydrogenase OS=Mus musculus OX=10090 GN=Gapdh PE=1 SV=2;tr|A0A0A0MQF6|A0A0A0MQF6_MOUSE Glyceraldehy	tr|D2KHZ9|D2KHZ9_MOUSE	217	217	K	QNIIPASTGAAKAVGKVIPELNGKLTGMAFR	34.472	34.472	GAAQNIIPASTGAAK(0.5)AVGK(0.5)	GAAQNIIPASTGAAK(0)AVGK(0)	19	2	-7.3552			696450				Identified
D2KHZ9	Glyceraldehyde-3-phosphate dehydrogenase	GAPDH	35.81	333	tr|D2KHZ9|D2KHZ9_MOUSE;sp|P16858|G3P_MOUSE;tr|A0A0A0MQF6|A0A0A0MQF6_MOUSE;tr|S4R1W1|S4R1W1_MOUSE;tr|A0A1D5RLD8|A0A1D5RLD8_MOUSE;tr|S4R257|S4R257_MOUSE;tr|V9GXA7|V9GXA7_MOUSE	192;192;218;192;192;149;62	tr|D2KHZ9|D2KHZ9_MOUSE Glyceraldehyde-3-phosphate dehydrogenase OS=Mus musculus OX=10090 GN=GAPDH PE=2 SV=1;sp|P16858|G3P_MOUSE Glyceraldehyde-3-phosphate dehydrogenase OS=Mus musculus OX=10090 GN=Gapdh PE=1 SV=2;tr|A0A0A0MQF6|A0A0A0MQF6_MOUSE Glyceraldehy	tr|D2KHZ9|D2KHZ9_MOUSE	192	192	K	HAITATQKTVDGPSGKLWRDGRGAAQNIIPA	37.591	37.591	TVDGPSGK(1)LWR	TVDGPSGK(38)LWR	8	3	1.5708				49154			Identified
D2KHZ9	Glyceraldehyde-3-phosphate dehydrogenase	GAPDH	35.81	333	tr|D2KHZ9|D2KHZ9_MOUSE;sp|P16858|G3P_MOUSE;tr|A0A0A0MQF6|A0A0A0MQF6_MOUSE;tr|S4R1W1|S4R1W1_MOUSE;tr|A0A1D5RLD8|A0A1D5RLD8_MOUSE;tr|S4R257|S4R257_MOUSE;tr|Q4VBD1|Q4VBD1_MOUSE;tr|S4R1W8|S4R1W8_MOUSE	59;59;85;59;59;16;59;19	tr|D2KHZ9|D2KHZ9_MOUSE Glyceraldehyde-3-phosphate dehydrogenase OS=Mus musculus OX=10090 GN=GAPDH PE=2 SV=1;sp|P16858|G3P_MOUSE Glyceraldehyde-3-phosphate dehydrogenase OS=Mus musculus OX=10090 GN=Gapdh PE=1 SV=2;tr|A0A0A0MQF6|A0A0A0MQF6_MOUSE Glyceraldehy	tr|D2KHZ9|D2KHZ9_MOUSE;tr|S4R1W8|S4R1W8_MOUSE	59;19	59	K	MFQYDSTHGKFNGTVKAENGKLVINGKPITI	78.932	78.932	FNGTVK(0.996)AENGK(0.004)	FNGTVK(24)AENGK(-24)	6	2	-1.0462			17329			16460	Identified
D2KHZ9	Glyceraldehyde-3-phosphate dehydrogenase	GAPDH	35.81	333	tr|D2KHZ9|D2KHZ9_MOUSE;sp|P16858|G3P_MOUSE;tr|A0A0A0MQF6|A0A0A0MQF6_MOUSE;tr|S4R1W1|S4R1W1_MOUSE;tr|A0A1D5RLD8|A0A1D5RLD8_MOUSE;tr|S4R257|S4R257_MOUSE;tr|Q3TUZ9|Q3TUZ9_MOUSE;tr|Q8CEV2|Q8CEV2_MOUSE	213;213;239;213;213;170;24;41	tr|D2KHZ9|D2KHZ9_MOUSE Glyceraldehyde-3-phosphate dehydrogenase OS=Mus musculus OX=10090 GN=GAPDH PE=2 SV=1;sp|P16858|G3P_MOUSE Glyceraldehyde-3-phosphate dehydrogenase OS=Mus musculus OX=10090 GN=Gapdh PE=1 SV=2;tr|A0A0A0MQF6|A0A0A0MQF6_MOUSE Glyceraldehy	tr|D2KHZ9|D2KHZ9_MOUSE	213	213	K	RGAAQNIIPASTGAAKAVGKVIPELNGKLTG	59.77	59.67	GAAQNIIPASTGAAK(0.919)AVGK(0.081)	GAAQNIIPASTGAAK(11)AVGK(-11)	15	3	-1.0569			696450	80454			Identified
D2KHZ9	Glyceraldehyde-3-phosphate dehydrogenase	GAPDH	35.81	333	tr|D2KHZ9|D2KHZ9_MOUSE;sp|P16858|G3P_MOUSE;tr|A0A0A0MQF6|A0A0A0MQF6_MOUSE;tr|S4R1W1|S4R1W1_MOUSE;tr|A0A1D5RLD8|A0A1D5RLD8_MOUSE;tr|S4R257|S4R257_MOUSE	105;105;131;105;105;62	tr|D2KHZ9|D2KHZ9_MOUSE Glyceraldehyde-3-phosphate dehydrogenase OS=Mus musculus OX=10090 GN=GAPDH PE=2 SV=1;sp|P16858|G3P_MOUSE Glyceraldehyde-3-phosphate dehydrogenase OS=Mus musculus OX=10090 GN=Gapdh PE=1 SV=2;tr|A0A0A0MQF6|A0A0A0MQF6_MOUSE Glyceraldehy	tr|D2KHZ9|D2KHZ9_MOUSE	105	105	K	AEYVVESTGVFTTMEKAGAHLKGGAKRVIIS	22.796	18.926	WGEAGAEYVVESTGVFTTMEK(0.881)AGAHLK(0.119)	WGEAGAEYVVESTGVFTTMEK(8.7)AGAHLK(-8.7)	21	3	2.0373			44308	32429	27463		Quantified
D2KHZ9	Glyceraldehyde-3-phosphate dehydrogenase	GAPDH	35.81	333	tr|D2KHZ9|D2KHZ9_MOUSE;sp|P16858|G3P_MOUSE;tr|A0A0A0MQF6|A0A0A0MQF6_MOUSE;tr|S4R1W1|S4R1W1_MOUSE;tr|A0A1D5RLD8|A0A1D5RLD8_MOUSE;tr|S4R257|S4R257_MOUSE;tr|Q3TUZ9|Q3TUZ9_MOUSE;tr|W8QM43|W8QM43_MOUSE	261;261;287;261;261;218;72;9	tr|D2KHZ9|D2KHZ9_MOUSE Glyceraldehyde-3-phosphate dehydrogenase OS=Mus musculus OX=10090 GN=GAPDH PE=2 SV=1;sp|P16858|G3P_MOUSE Glyceraldehyde-3-phosphate dehydrogenase OS=Mus musculus OX=10090 GN=Gapdh PE=1 SV=2;tr|A0A0A0MQF6|A0A0A0MQF6_MOUSE Glyceraldehy	tr|D2KHZ9|D2KHZ9_MOUSE	261	261	K	RLEKPAKYDDIKKVVKQASEGPLKGILGYTE	72.365	72.365	VVK(1)QASEGPLK	VVK(66)QASEGPLK(-66)	3	2	-0.65345	167620			227400	166030		Quantified
D3YUY3	Phosphatidylinositol 4-phosphate 5-kinase type-1 alpha	Pip5k1a	55.36	497	tr|D3YUY3|D3YUY3_MOUSE;tr|F8WI18|F8WI18_MOUSE;sp|P70182|PI51A_MOUSE	87;87;88	tr|D3YUY3|D3YUY3_MOUSE Phosphatidylinositol 4-phosphate 5-kinase type-1 alpha OS=Mus musculus OX=10090 GN=Pip5k1a PE=1 SV=1;tr|F8WI18|F8WI18_MOUSE Phosphatidylinositol 4-phosphate 5-kinase type-1 alpha OS=Mus musculus OX=10090 GN=Pip5k1a PE=1 SV=1;sp|P7018	tr|D3YUY3|D3YUY3_MOUSE	87	87	K	AIQLGITHTVGSLSTKPERDVLMQDFYVVES	191.49	97.268	GAIQLGITHTVGSLSTK(1)PER	GAIQLGITHTVGSLSTK(97)PER	17	3	2.3496	201070	269950	352100	975330	993870	1066400	Quantified
D3YVM2	Transmembrane protein 59	Tmem59	28.592	256	tr|D3YVM2|D3YVM2_MOUSE;sp|Q9QY73|TMM59_MOUSE	220;287	tr|D3YVM2|D3YVM2_MOUSE Transmembrane protein 59 OS=Mus musculus OX=10090 GN=Tmem59 PE=1 SV=1;sp|Q9QY73|TMM59_MOUSE Transmembrane protein 59 OS=Mus musculus OX=10090 GN=Tmem59 PE=1 SV=2	tr|D3YVM2|D3YVM2_MOUSE	220	220	K	EKLSIYGDLEFMNEQKLSRYPAPSLVIVRSQ	46.768	46.768	LSIYGDLEFMNEQK(1)LSR	LSIYGDLEFMNEQK(47)LSR	14	3	5.5855				70545			Identified
D3YVM2	Transmembrane protein 59	Tmem59	28.592	256	tr|D3YVM2|D3YVM2_MOUSE;sp|Q9QY73|TMM59_MOUSE	248;315	tr|D3YVM2|D3YVM2_MOUSE Transmembrane protein 59 OS=Mus musculus OX=10090 GN=Tmem59 PE=1 SV=1;sp|Q9QY73|TMM59_MOUSE Transmembrane protein 59 OS=Mus musculus OX=10090 GN=Tmem59 PE=1 SV=2	tr|D3YVM2|D3YVM2_MOUSE	248	248	K	RSQTEEHEEAGPLPTKVNLAHSEI_______	206.61	142.76	SQTEEHEEAGPLPTK(1)VNLAHSEI	SQTEEHEEAGPLPTK(140)VNLAHSEI	15	3	1.4925	383260	833090	949280	1081200	675960	992780	Quantified
D3YVM8	Biogenesis of lysosome-related organelles complex 1 subunit 1	Bloc1s1	13.9	121	tr|D3YVM8|D3YVM8_MOUSE;sp|O55102|BL1S1_MOUSE	113;117	tr|D3YVM8|D3YVM8_MOUSE Biogenesis of lysosome-related organelles complex 1 subunit 1 OS=Mus musculus OX=10090 GN=Bloc1s1 PE=1 SV=1;sp|O55102|BL1S1_MOUSE Biogenesis of lysosome-related organelles complex 1 subunit 1 OS=Mus musculus OX=10090 GN=Bloc1s1 PE=1	tr|D3YVM8|D3YVM8_MOUSE	113	113	K	ELDMRTIATALEYVYKGQLQSAPS_______	70.598	70.598	TIATALEYVYK(1)GQLQSAPS	TIATALEYVYK(71)GQLQSAPS	11	2	-0.76367					28776		Identified
D3YW20	VPS35 endosomal protein sorting factor-like (Fragment)	Vps35l	98.915	874	tr|D3YW20|D3YW20_MOUSE;tr|D3YW19|D3YW19_MOUSE;sp|Q8BWQ6|VP35L_MOUSE;tr|I1E4X5|I1E4X5_MOUSE;tr|Q9D0B4|Q9D0B4_MOUSE;tr|H3BJE8|H3BJE8_MOUSE	161;161;157;185;152;156	tr|D3YW20|D3YW20_MOUSE VPS35 endosomal protein sorting factor-like (Fragment) OS=Mus musculus OX=10090 GN=Vps35l PE=1 SV=2;tr|D3YW19|D3YW19_MOUSE VPS35 endosomal protein sorting factor-like (Fragment) OS=Mus musculus OX=10090 GN=Vps35l PE=1 SV=2;sp|Q8BWQ6|	tr|D3YW20|D3YW20_MOUSE	161	161	K	SEKGRGGAAASAMSEKVRTRLEELDDFEEGS	43.168	43.168	GGAAASAMSEK(1)VR	GGAAASAMSEK(43)VR	11	2	0.51381					7710.4		Identified
D3YWA4	PEST proteolytic signal-containing nuclear protein	Pcnp	12.096	111	tr|D3YWA4|D3YWA4_MOUSE;tr|Q3TM89|Q3TM89_MOUSE;tr|Q3KQH9|Q3KQH9_MOUSE;tr|Q3UCC5|Q3UCC5_MOUSE;sp|Q6P8I4|PCNP_MOUSE;tr|F8WI88|F8WI88_MOUSE	15;82;68;82;82;93	tr|D3YWA4|D3YWA4_MOUSE PEST proteolytic signal-containing nuclear protein OS=Mus musculus OX=10090 GN=Pcnp PE=1 SV=1;tr|Q3TM89|Q3TM89_MOUSE PEST proteolytic signal-containing nuclear protein OS=Mus musculus OX=10090 GN=Pcnp PE=1 SV=1;tr|Q3KQH9|Q3KQH9_MOUSE	tr|D3YWA4|D3YWA4_MOUSE	15	15	K	_MSKFGFAIGSQTARKASAISIRLGASKPKE	56.014	56.014	K(1)ASAISIR	K(56)ASAISIR	1	2	-0.3916					85213		Identified
D3YY94	Syntaxin-2 (Fragment)	Stx2	9.7268	85	tr|D3YY94|D3YY94_MOUSE;tr|Q3TJ55|Q3TJ55_MOUSE;tr|Q80W45|Q80W45_MOUSE;sp|Q00262|STX2_MOUSE;tr|Q3TN38|Q3TN38_MOUSE	26;55;55;55;26	tr|D3YY94|D3YY94_MOUSE Syntaxin-2 (Fragment) OS=Mus musculus OX=10090 GN=Stx2 PE=1 SV=1;tr|Q3TJ55|Q3TJ55_MOUSE Syntaxin-2 OS=Mus musculus OX=10090 GN=Stx2 PE=1 SV=1;tr|Q80W45|Q80W45_MOUSE Syntaxin-2 OS=Mus musculus OX=10090 GN=Stx2 PE=1 SV=1;sp|Q00262|STX2	tr|D3YY94|D3YY94_MOUSE	26	26	K	IRSSIARIAQHVEDVKKNHSIILSAPNPEGK	42.075	42.075	IAQHVEDVK(0.5)K(0.5)	IAQHVEDVK(0)K(0)	9	2	9.1044						3798100	Identified
D3YY94	Syntaxin-2 (Fragment)	Stx2	9.7268	85	tr|D3YY94|D3YY94_MOUSE;tr|Q3TJ55|Q3TJ55_MOUSE;tr|Q80W45|Q80W45_MOUSE;sp|Q00262|STX2_MOUSE	41;70;70;70	tr|D3YY94|D3YY94_MOUSE Syntaxin-2 (Fragment) OS=Mus musculus OX=10090 GN=Stx2 PE=1 SV=1;tr|Q3TJ55|Q3TJ55_MOUSE Syntaxin-2 OS=Mus musculus OX=10090 GN=Stx2 PE=1 SV=1;tr|Q80W45|Q80W45_MOUSE Syntaxin-2 OS=Mus musculus OX=10090 GN=Stx2 PE=1 SV=1;sp|Q00262|STX2	tr|D3YY94|D3YY94_MOUSE	41	41	K	KKNHSIILSAPNPEGKIKEELEDLNKEIKKT	49.097	49.097	NHSIILSAPNPEGK(0.762)IK(0.238)	NHSIILSAPNPEGK(5.1)IK(-5.1)	14	3	-0.7445				119700			Identified
D3YY94	Syntaxin-2 (Fragment)	Stx2	9.7268	85	tr|D3YY94|D3YY94_MOUSE;tr|Q3TJ55|Q3TJ55_MOUSE;tr|Q80W45|Q80W45_MOUSE;sp|Q00262|STX2_MOUSE;tr|Q3TN38|Q3TN38_MOUSE	27;56;56;56;27	tr|D3YY94|D3YY94_MOUSE Syntaxin-2 (Fragment) OS=Mus musculus OX=10090 GN=Stx2 PE=1 SV=1;tr|Q3TJ55|Q3TJ55_MOUSE Syntaxin-2 OS=Mus musculus OX=10090 GN=Stx2 PE=1 SV=1;tr|Q80W45|Q80W45_MOUSE Syntaxin-2 OS=Mus musculus OX=10090 GN=Stx2 PE=1 SV=1;sp|Q00262|STX2	tr|D3YY94|D3YY94_MOUSE	27	27	K	RSSIARIAQHVEDVKKNHSIILSAPNPEGKI	42.075	42.075	IAQHVEDVK(0.5)K(0.5)	IAQHVEDVK(0)K(0)	10	2	9.1044						3798100	Identified
D3YZ46	Voltage-gated hydrogen channel 1 (Fragment)	Hvcn1	5.6784	47	tr|D3YZ46|D3YZ46_MOUSE;tr|D3Z019|D3Z019_MOUSE;sp|Q3U2S8|HVCN1_MOUSE	7;7;7	tr|D3YZ46|D3YZ46_MOUSE Voltage-gated hydrogen channel 1 (Fragment) OS=Mus musculus OX=10090 GN=Hvcn1 PE=1 SV=1;tr|D3Z019|D3Z019_MOUSE Voltage-gated hydrogen channel 1 (Fragment) OS=Mus musculus OX=10090 GN=Hvcn1 PE=1 SV=1;sp|Q3U2S8|HVCN1_MOUSE Voltage-gate	tr|D3YZ46|D3YZ46_MOUSE	7	7	K	_________MTSHDPKAVTRRTKVAPTKRMS	29.31	29.31	TSHDPK(1)AVTR	TSHDPK(29)AVTR	6	3	0.60986				17300			Identified
D3Z041	Long-chain-fatty-acid--CoA ligase 1	Acsl1	78.034	699	tr|D3Z041|D3Z041_MOUSE;sp|P41216|ACSL1_MOUSE	428;428	tr|D3Z041|D3Z041_MOUSE Long-chain-fatty-acid--CoA ligase 1 OS=Mus musculus OX=10090 GN=Acsl1 PE=1 SV=1;sp|P41216|ACSL1_MOUSE Long-chain-fatty-acid--CoA ligase 1 OS=Mus musculus OX=10090 GN=Acsl1 PE=1 SV=2	tr|D3Z041|D3Z041_MOUSE	428	428	K	WDKLIFHKIQSSLGGKVRLMITGAAPVSATV	50.834	48.157	IQSSLGGK(1)VR	IQSSLGGK(48)VR	8	2	-1.2835	67004	78121		112540	91398		Quantified
D3Z041	Long-chain-fatty-acid--CoA ligase 1	Acsl1	78.034	699	tr|D3Z041|D3Z041_MOUSE;sp|P41216|ACSL1_MOUSE	420;420	tr|D3Z041|D3Z041_MOUSE Long-chain-fatty-acid--CoA ligase 1 OS=Mus musculus OX=10090 GN=Acsl1 PE=1 SV=1;sp|P41216|ACSL1_MOUSE Long-chain-fatty-acid--CoA ligase 1 OS=Mus musculus OX=10090 GN=Acsl1 PE=1 SV=2	tr|D3Z041|D3Z041_MOUSE	420	420	K	GIVRNNSLWDKLIFHKIQSSLGGKVRLMITG	30.068	30.068	LIFHK(0.991)IQSSLGGK(0.009)	LIFHK(20)IQSSLGGK(-20)	5	3	-0.644		31065					Identified
D3Z041	Long-chain-fatty-acid--CoA ligase 1	Acsl1	78.034	699	tr|D3Z041|D3Z041_MOUSE;sp|P41216|ACSL1_MOUSE	512;512	tr|D3Z041|D3Z041_MOUSE Long-chain-fatty-acid--CoA ligase 1 OS=Mus musculus OX=10090 GN=Acsl1 PE=1 SV=1;sp|P41216|ACSL1_MOUSE Long-chain-fatty-acid--CoA ligase 1 OS=Mus musculus OX=10090 GN=Acsl1 PE=1 SV=2	tr|D3Z041|D3Z041_MOUSE	512	512	K	EMNYLASKGEGEVCVKGANVFKGYLKDPART	79.889	69.276	GEGEVCVK(0.999)GANVFK(0.001)	GEGEVCVK(29)GANVFK(-29)	8	2	-1.293			36155	101780	86204	81699	Quantified
D3Z061	Ubiquitin-like modifier-activating enzyme 6	Uba6	114.77	1022	tr|D3Z061|D3Z061_MOUSE;sp|Q8C7R4|UBA6_MOUSE	858;889	tr|D3Z061|D3Z061_MOUSE Ubiquitin-like modifier-activating enzyme 6 OS=Mus musculus OX=10090 GN=Uba6 PE=1 SV=1;sp|Q8C7R4|UBA6_MOUSE Ubiquitin-like modifier-activating enzyme 6 OS=Mus musculus OX=10090 GN=Uba6 PE=1 SV=1	tr|D3Z061|D3Z061_MOUSE	858	858	K	SIEPADRFKTKRIAGKIIPAIATSTAAVSGL	31.674	31.674	IAGK(0.999)IIPAIATSTAAVSGLVALEMIK(0.001)	IAGK(32)IIPAIATSTAAVSGLVALEMIK(-32)	4	3	0.39947	23188						Identified
D3Z0J2	Caveolin (Fragment)	Cav1	5.3828	47	tr|D3Z0J2|D3Z0J2_MOUSE	8	tr|D3Z0J2|D3Z0J2_MOUSE Caveolin (Fragment) OS=Mus musculus OX=10090 GN=Cav1 PE=1 SV=1	tr|D3Z0J2|D3Z0J2_MOUSE	8	8	K	________MADEVTEKQVYDAHTKEIDLVNR	241.56	42.072	ADEVTEK(1)QVYDAHTK(1)EIDLVNR	ADEVTEK(42)QVYDAHTK(42)EIDLVNR	7	4	-0.35849	404040	448140	446090	640530	435260	429620	Quantified
D3Z0J2	Caveolin (Fragment)	Cav1	5.3828	47	tr|D3Z0J2|D3Z0J2_MOUSE	16	tr|D3Z0J2|D3Z0J2_MOUSE Caveolin (Fragment) OS=Mus musculus OX=10090 GN=Cav1 PE=1 SV=1	tr|D3Z0J2|D3Z0J2_MOUSE	16	16	K	MADEVTEKQVYDAHTKEIDLVNRDPKHLNDD	290.23	40.224	QVYDAHTK(1)EIDLVNR	QVYDAHTK(40)EIDLVNR	8	3	1.3568	2450200	2108700	578080	5127700	3587100	3832600	Quantified
D3Z0J2	Caveolin (Fragment)	Cav1	5.3828	47	tr|D3Z0J2|D3Z0J2_MOUSE	26	tr|D3Z0J2|D3Z0J2_MOUSE Caveolin (Fragment) OS=Mus musculus OX=10090 GN=Cav1 PE=1 SV=1	tr|D3Z0J2|D3Z0J2_MOUSE	26	26	K	YDAHTKEIDLVNRDPKHLNDDVVKIDFEDVI	235.02	235.02	EIDLVNRDPK(1)HLNDDVVK	EIDLVNRDPK(140)HLNDDVVK(-140)	10	3	-0.027859	592910	662540	581910	990620	949490	809140	Quantified
D3Z3E1	Serine-rich single-pass membrane protein 1 (Fragment)	Ssmem1	7.229	66	tr|D3Z3E1|D3Z3E1_MOUSE;tr|Q78FQ7|Q78FQ7_MOUSE	9;5	tr|D3Z3E1|D3Z3E1_MOUSE Serine-rich single-pass membrane protein 1 (Fragment) OS=Mus musculus OX=10090 GN=Ssmem1 PE=4 SV=8;tr|Q78FQ7|Q78FQ7_MOUSE 1700025E21Rik protein OS=Mus musculus OX=10090 GN=Ssmem1 PE=2 SV=1	tr|D3Z3E1|D3Z3E1_MOUSE	9	9	K	_______MLLKMSESKQDEDSGTSASLSKAS	9.1561	9.1561	MSESK(1)QDEDSGTSASLSK(1)	MSESK(9.2)QDEDSGTSASLSK(9.2)	5	3	-1.5027						120150	Identified
D3Z3E1	Serine-rich single-pass membrane protein 1 (Fragment)	Ssmem1	7.229	66	tr|D3Z3E1|D3Z3E1_MOUSE;tr|Q78FQ7|Q78FQ7_MOUSE	22;18	tr|D3Z3E1|D3Z3E1_MOUSE Serine-rich single-pass membrane protein 1 (Fragment) OS=Mus musculus OX=10090 GN=Ssmem1 PE=4 SV=8;tr|Q78FQ7|Q78FQ7_MOUSE 1700025E21Rik protein OS=Mus musculus OX=10090 GN=Ssmem1 PE=2 SV=1	tr|D3Z3E1|D3Z3E1_MOUSE	22	22	K	ESKQDEDSGTSASLSKASKETSCKRQNREGS	9.1561	9.1561	MSESK(1)QDEDSGTSASLSK(1)	MSESK(9.2)QDEDSGTSASLSK(9.2)	18	3	-1.5027						120150	Identified
D3Z3F8	Spastic paraplegia 20, spartin (Troyer syndrome) homolog (human)	Spg20	63.079	582	tr|D3Z3F8|D3Z3F8_MOUSE;tr|Q3TVW1|Q3TVW1_MOUSE;sp|Q8R1X6|SPART_MOUSE	485;485;485	tr|D3Z3F8|D3Z3F8_MOUSE Spastic paraplegia 20, spartin (Troyer syndrome) homolog (human) OS=Mus musculus OX=10090 GN=Spg20 PE=1 SV=1;tr|Q3TVW1|Q3TVW1_MOUSE Uncharacterized protein OS=Mus musculus OX=10090 GN=Spg20 PE=2 SV=1;sp|Q8R1X6|SPART_MOUSE Spartin OS=	tr|D3Z3F8|D3Z3F8_MOUSE	485	485	K	PVEVSPAVTRGLYIAKQATGGAAKVSQLLVD	54.27	54.27	GLYIAK(1)QATGGAAK	GLYIAK(35)QATGGAAK(-35)	6	2	-1.5144	10247		16590	9478.2			Quantified
D3Z3F8	Spastic paraplegia 20, spartin (Troyer syndrome) homolog (human)	Spg20	63.079	582	tr|D3Z3F8|D3Z3F8_MOUSE;tr|Q3TVW1|Q3TVW1_MOUSE;sp|Q8R1X6|SPART_MOUSE	360;360;360	tr|D3Z3F8|D3Z3F8_MOUSE Spastic paraplegia 20, spartin (Troyer syndrome) homolog (human) OS=Mus musculus OX=10090 GN=Spg20 PE=1 SV=1;tr|Q3TVW1|Q3TVW1_MOUSE Uncharacterized protein OS=Mus musculus OX=10090 GN=Spg20 PE=2 SV=1;sp|Q8R1X6|SPART_MOUSE Spartin OS=	tr|D3Z3F8|D3Z3F8_MOUSE	360	360	K	EFQIPGRSSHPSEPPKEASGTDVRQSSSSGS	66.619	66.619	SSHPSEPPK(1)EASGTDVR	SSHPSEPPK(67)EASGTDVR	9	3	0.62403		22042	29339	63159	27167	32942	Quantified
D3Z3F8	Spastic paraplegia 20, spartin (Troyer syndrome) homolog (human)	Spg20	63.079	582	tr|D3Z3F8|D3Z3F8_MOUSE;tr|Q3TVW1|Q3TVW1_MOUSE;sp|Q8R1X6|SPART_MOUSE	382;382;382	tr|D3Z3F8|D3Z3F8_MOUSE Spastic paraplegia 20, spartin (Troyer syndrome) homolog (human) OS=Mus musculus OX=10090 GN=Spg20 PE=1 SV=1;tr|Q3TVW1|Q3TVW1_MOUSE Uncharacterized protein OS=Mus musculus OX=10090 GN=Spg20 PE=2 SV=1;sp|Q8R1X6|SPART_MOUSE Spartin OS=	tr|D3Z3F8|D3Z3F8_MOUSE	382	382	K	VRQSSSSGSSIDQGSKDARHKGKRGKKTKDS	22.039	22.039	QSSSSGSSIDQGSK(1)DAR	QSSSSGSSIDQGSK(22)DAR	14	2	-2.1958				17889			Identified
D3Z3H4	Cingulin-like protein 1	Cgnl1	139.89	1226	tr|D3Z3H4|D3Z3H4_MOUSE;tr|B2RSU6|B2RSU6_MOUSE;sp|Q6AW69|CGNL1_MOUSE	521;521;522	tr|D3Z3H4|D3Z3H4_MOUSE Cingulin-like protein 1 OS=Mus musculus OX=10090 GN=Cgnl1 PE=1 SV=1;tr|B2RSU6|B2RSU6_MOUSE Cingulin-like 1 OS=Mus musculus OX=10090 GN=Cgnl1 PE=1 SV=1;sp|Q6AW69|CGNL1_MOUSE Cingulin-like protein 1 OS=Mus musculus OX=10090 GN=Cgnl1 PE	tr|D3Z3H4|D3Z3H4_MOUSE	521	521	K	AVAATSDSGAKKISVKTFPSDSSTQATPDLL	30.027	30.027	ISVK(0.999)TFPSDSSTQATPDLLK(0.001)	ISVK(30)TFPSDSSTQATPDLLK(-30)	4	2	-1.7825					220770		Identified
D3Z4F3	Reduced folate transporter (Fragment)	Slc19a1	26.464	232	tr|D3Z4F3|D3Z4F3_MOUSE;tr|D3YU74|D3YU74_MOUSE;tr|Q8BKT9|Q8BKT9_MOUSE;tr|E9Q8X6|E9Q8X6_MOUSE;tr|Q9DCR3|Q9DCR3_MOUSE;tr|Q542F3|Q542F3_MOUSE;sp|P41438|S19A1_MOUSE;tr|D3Z0I6|D3Z0I6_MOUSE;tr|D3YZE1|D3YZE1_MOUSE	10;10;10;10;10;10;10;10;10	tr|D3Z4F3|D3Z4F3_MOUSE Reduced folate transporter (Fragment) OS=Mus musculus OX=10090 GN=Slc19a1 PE=4 SV=8;tr|D3YU74|D3YU74_MOUSE Reduced folate transporter (Fragment) OS=Mus musculus OX=10090 GN=Slc19a1 PE=1 SV=1;tr|Q8BKT9|Q8BKT9_MOUSE Uncharacterized pro	tr|D3Z4F3|D3Z4F3_MOUSE	10	10	K	______MVPTGQVAEKQAYEEPRQDHELKSW	44.571	44.571	MVPTGQVAEK(1)QAYEEPR	MVPTGQVAEK(45)QAYEEPR	10	2	-2.4907				21350		20853	Quantified
D3Z5X7	Transmembrane and ubiquitin-like domain-containing protein 1 (Fragment)	Tmub1	12.88	122	tr|D3Z5X7|D3Z5X7_MOUSE;tr|D3Z108|D3Z108_MOUSE;sp|Q9JMG3|TMUB1_MOUSE;tr|E9QN77|E9QN77_MOUSE;tr|A0A571BDL1|A0A571BDL1_MOUSE	107;107;107;122;107	tr|D3Z5X7|D3Z5X7_MOUSE Transmembrane and ubiquitin-like domain-containing protein 1 (Fragment) OS=Mus musculus OX=10090 GN=Tmub1 PE=1 SV=1;tr|D3Z108|D3Z108_MOUSE Transmembrane and ubiquitin-like domain-containing protein 1 (Fragment) OS=Mus musculus OX=100	tr|D3Z5X7|D3Z5X7_MOUSE	107	107	K	STPPDSPQEPLLLRLKFLNDSEQVARAWPQD	43.168	43.168	LK(1)FLNDSEQVAR	LK(43)FLNDSEQVAR	2	2	-1.0604					21205		Identified
D3Z629	60S ribosomal protein L9	Rpl9	19.091	166	tr|D3Z629|D3Z629_MOUSE;tr|Q5EBQ6|Q5EBQ6_MOUSE;tr|A0A140T8T4|A0A140T8T4_MOUSE;sp|P51410|RL9_MOUSE;tr|A0A0G2JES3|A0A0G2JES3_MOUSE;tr|D3YZT0|D3YZT0_MOUSE	21;21;21;21;20;21	tr|D3Z629|D3Z629_MOUSE 60S ribosomal protein L9 OS=Mus musculus OX=10090 GN=Rpl9 PE=1 SV=1;tr|Q5EBQ6|Q5EBQ6_MOUSE Ribosomal protein L9 OS=Mus musculus OX=10090 GN=Rpl9 PE=1 SV=1;tr|A0A140T8T4|A0A140T8T4_MOUSE Ribosomal protein L9, pseudogene 6 OS=Mus muscu	tr|D3Z629|D3Z629_MOUSE	21	21	K	SNQTVDIPENVEITLKGRTVIVKGPRGTLRR	43.177	43.177	TILSNQTVDIPENVEITLK(1)GR	TILSNQTVDIPENVEITLK(43)GR	19	3	-0.83785				47964			Identified
D3Z637	Tumor protein D52	Tpd52	17.603	162	tr|D3Z637|D3Z637_MOUSE;tr|D3Z125|D3Z125_MOUSE;tr|E9PUA7|E9PUA7_MOUSE;tr|D3Z7X7|D3Z7X7_MOUSE;sp|Q62393|TPD52_MOUSE;tr|F8WHQ1|F8WHQ1_MOUSE	75;95;98;147;137;137	tr|D3Z637|D3Z637_MOUSE Tumor protein D52 OS=Mus musculus OX=10090 GN=Tpd52 PE=1 SV=1;tr|D3Z125|D3Z125_MOUSE Tumor protein D52 (Fragment) OS=Mus musculus OX=10090 GN=Tpd52 PE=1 SV=1;tr|E9PUA7|E9PUA7_MOUSE Tumor protein D52 OS=Mus musculus OX=10090 GN=Tpd52	tr|D3Z637|D3Z637_MOUSE	75	75	K	IAKGWQDVTATNAYKKTSETLSQAGQKASAA	60	60	K(1)TSETLSQAGQK	K(60)TSETLSQAGQK(-60)	1	2	-1.1593					6402.4		Identified
D3Z6E0	Transmembrane protein 106B (Fragment)	Tmem106b	7.5891	70	tr|D3Z6E0|D3Z6E0_MOUSE;tr|D3Z0M2|D3Z0M2_MOUSE;tr|Q9D3D8|Q9D3D8_MOUSE;tr|D3Z191|D3Z191_MOUSE;sp|Q80X71|T106B_MOUSE	14;14;14;14;14	tr|D3Z6E0|D3Z6E0_MOUSE Transmembrane protein 106B (Fragment) OS=Mus musculus OX=10090 GN=Tmem106b PE=1 SV=1;tr|D3Z0M2|D3Z0M2_MOUSE Transmembrane protein 106B (Fragment) OS=Mus musculus OX=10090 GN=Tmem106b PE=1 SV=1;tr|Q9D3D8|Q9D3D8_MOUSE Uncharacterized p	tr|D3Z6E0|D3Z6E0_MOUSE	14	14	K	__MGKSLSHLPLHSNKEDGYDGVTSTDNMRN	72.627	20.575	SLSHLPLHSNK(1)EDGYDGVTSTDNMR	SLSHLPLHSNK(21)EDGYDGVTSTDNMR	11	3	0.22622	140850	305450	384040	413310	279140	311080	Quantified
D3Z6I8	Tropomyosin alpha-3 chain	Tpm3	28.723	247	tr|D3Z6I8|D3Z6I8_MOUSE;tr|E9Q7Q3|E9Q7Q3_MOUSE;tr|Q8C7C3|Q8C7C3_MOUSE;tr|Q58E70|Q58E70_MOUSE;tr|Q3TJ53|Q3TJ53_MOUSE;tr|D3Z2H9|D3Z2H9_MOUSE	11;11;11;11;11;11	tr|D3Z6I8|D3Z6I8_MOUSE Tropomyosin alpha-3 chain OS=Mus musculus OX=10090 GN=Tpm3 PE=1 SV=1;tr|E9Q7Q3|E9Q7Q3_MOUSE Tropomyosin alpha-3 chain OS=Mus musculus OX=10090 GN=Tpm3 PE=1 SV=1;tr|Q8C7C3|Q8C7C3_MOUSE Uncharacterized protein OS=Mus musculus OX=10090	tr|D3Z6I8|D3Z6I8_MOUSE	11	11	K	_____MAGTTTIEAVKRKIQVLQQQADDAEE	43.272	43.272	AGTTTIEAVK(1)R	AGTTTIEAVK(43)R	10	2	2.7404		39550					Identified
D3Z6I8	Tropomyosin alpha-3 chain	Tpm3	28.723	247	tr|D3Z6I8|D3Z6I8_MOUSE;tr|E9Q7Q3|E9Q7Q3_MOUSE	177;177	tr|D3Z6I8|D3Z6I8_MOUSE Tropomyosin alpha-3 chain OS=Mus musculus OX=10090 GN=Tpm3 PE=1 SV=1;tr|E9Q7Q3|E9Q7Q3_MOUSE Tropomyosin alpha-3 chain OS=Mus musculus OX=10090 GN=Tpm3 PE=1 SV=1	tr|D3Z6I8|D3Z6I8_MOUSE	177	177	K	KNVTNNLKSLEAQAEKYSQKEDKYEEEIKIL	134.2	134.2	SLEAQAEK(1)YSQK	SLEAQAEK(39)YSQK(-39)	8	2	-0.95288			173300		59371	417310	Quantified
D3Z6L3	Vomeronasal 2, receptor 49	Vmn2r49	97.599	852	tr|D3Z6L3|D3Z6L3_MOUSE;tr|D3YZ97|D3YZ97_MOUSE;tr|G3UYU1|G3UYU1_MOUSE;tr|O35193|O35193_MOUSE;tr|D3Z1K8|D3Z1K8_MOUSE;tr|O35192|O35192_MOUSE;tr|L7N215|L7N215_MOUSE;tr|K7N686|K7N686_MOUSE;tr|K7N5W1|K7N5W1_MOUSE	451;451;451;322;451;451;451;451;451	tr|D3Z6L3|D3Z6L3_MOUSE Vomeronasal 2, receptor 49 OS=Mus musculus OX=10090 GN=Vmn2r49 PE=3 SV=1;tr|D3YZ97|D3YZ97_MOUSE Vomeronasal 2, receptor 42 OS=Mus musculus OX=10090 GN=Vmn2r42 PE=4 SV=1;tr|G3UYU1|G3UYU1_MOUSE Vomeronasal 2, receptor 30 OS=Mus musculu	tr|D3Z6L3|D3Z6L3_MOUSE	451	451	K	NSFLRRTYFTNPLGDKVFMKQRVIMQDEYDI	46.033	46.033	TYFTNPLGDK(1)VFMK(1)	TYFTNPLGDK(46)VFMK(46)	10	3	4.6786			835790				Identified
D3Z6L3	Vomeronasal 2, receptor 49	Vmn2r49	97.599	852	tr|D3Z6L3|D3Z6L3_MOUSE;tr|D3YZ97|D3YZ97_MOUSE;tr|G3UYU1|G3UYU1_MOUSE;tr|O35193|O35193_MOUSE;tr|D3Z1K8|D3Z1K8_MOUSE;tr|O35192|O35192_MOUSE;tr|L7N215|L7N215_MOUSE;tr|K7N686|K7N686_MOUSE;tr|K7N5W1|K7N5W1_MOUSE	455;455;455;326;455;455;455;455;455	tr|D3Z6L3|D3Z6L3_MOUSE Vomeronasal 2, receptor 49 OS=Mus musculus OX=10090 GN=Vmn2r49 PE=3 SV=1;tr|D3YZ97|D3YZ97_MOUSE Vomeronasal 2, receptor 42 OS=Mus musculus OX=10090 GN=Vmn2r42 PE=4 SV=1;tr|G3UYU1|G3UYU1_MOUSE Vomeronasal 2, receptor 30 OS=Mus musculu	tr|D3Z6L3|D3Z6L3_MOUSE	455	455	K	RRTYFTNPLGDKVFMKQRVIMQDEYDIVHFA	46.033	46.033	TYFTNPLGDK(1)VFMK(1)	TYFTNPLGDK(46)VFMK(46)	14	3	4.6786			835790				Identified
D3Z6W1	Microtubule-associated protein 6	Map6	54.711	509	tr|D3Z6W1|D3Z6W1_MOUSE;tr|A0A140LIT9|A0A140LIT9_MOUSE;sp|Q7TSJ2|MAP6_MOUSE	318;115;318	tr|D3Z6W1|D3Z6W1_MOUSE Microtubule-associated protein 6 OS=Mus musculus OX=10090 GN=Map6 PE=1 SV=1;tr|A0A140LIT9|A0A140LIT9_MOUSE Microtubule-associated protein 6 OS=Mus musculus OX=10090 GN=Map6 PE=1 SV=1;sp|Q7TSJ2|MAP6_MOUSE Microtubule-associated protei	tr|D3Z6W1|D3Z6W1_MOUSE	318	318	K	PPAQSQTQEGGPAAGKASGADQRDTRRKAGP	42.959	42.959	SEGHEEK(0.001)PLPPAQSQTQEGGPAAGK(0.999)ASGADQR	SEGHEEK(-33)PLPPAQSQTQEGGPAAGK(33)ASGADQR	25	3	-5.5157	2036600			4820200			Identified
D3Z7J3	Phospholipid scramblase	Plscr2	19.295	172	tr|D3Z7J3|D3Z7J3_MOUSE;sp|Q9DCW2|PLS2_MOUSE	86;221	tr|D3Z7J3|D3Z7J3_MOUSE Phospholipid scramblase OS=Mus musculus OX=10090 GN=Plscr2 PE=1 SV=1;sp|Q9DCW2|PLS2_MOUSE Phospholipid scramblase 2 OS=Mus musculus OX=10090 GN=Plscr2 PE=1 SV=3	tr|D3Z7J3|D3Z7J3_MOUSE	86	86	K	QTWHPCLPKLTLQNDKRENVLKVVGPCVACT	49.325	49.325	LTLQNDK(1)R	LTLQNDK(49)R	7	2	1.3759			19184				Identified
D6RES1	Ubiquitin-conjugating enzyme E2 G1	Ube2g1	11.445	99	tr|D6RES1|D6RES1_MOUSE;tr|Q5F239|Q5F239_MOUSE;sp|P62254|UB2G1_MOUSE	35;106;106	tr|D6RES1|D6RES1_MOUSE Ubiquitin-conjugating enzyme E2 G1 OS=Mus musculus OX=10090 GN=Ube2g1 PE=1 SV=2;tr|Q5F239|Q5F239_MOUSE Uncharacterized protein OS=Mus musculus OX=10090 GN=Ube2g1 PE=1 SV=1;sp|P62254|UB2G1_MOUSE Ubiquitin-conjugating enzyme E2 G1 OS=M	tr|D6RES1|D6RES1_MOUSE	35	35	K	ISILHEPGEDKYGYEKPEERWLPIHTVETIM	44.82	44.82	YGYEK(1)PEER	YGYEK(45)PEER	5	2	8.9824				112030			Identified
D6RES1	Ubiquitin-conjugating enzyme E2 G1	Ube2g1	11.445	99	tr|D6RES1|D6RES1_MOUSE;tr|Q5F239|Q5F239_MOUSE;sp|P62254|UB2G1_MOUSE	14;85;85	tr|D6RES1|D6RES1_MOUSE Ubiquitin-conjugating enzyme E2 G1 OS=Mus musculus OX=10090 GN=Ube2g1 PE=1 SV=2;tr|Q5F239|Q5F239_MOUSE Uncharacterized protein OS=Mus musculus OX=10090 GN=Ube2g1 PE=1 SV=1;sp|P62254|UB2G1_MOUSE Ubiquitin-conjugating enzyme E2 G1 OS=M	tr|D6RES1|D6RES1_MOUSE	14	14	K	__MKFITEIWHPNVDKNGDVCISILHEPGED	33.093	33.093	FITEIWHPNVDK(0.953)NGDVCISILHEPGEDK(0.047)	FITEIWHPNVDK(13)NGDVCISILHEPGEDK(-13)	12	4	0.49936				52417		94326	Quantified
D6RI62	Putative Polycomb group protein ASXL2 (Fragment)	Asxl2	44.702	403	tr|D6RI62|D6RI62_MOUSE;tr|Q8BJR0|Q8BJR0_MOUSE;tr|D3Z112|D3Z112_MOUSE;tr|F6WV21|F6WV21_MOUSE;tr|D6REV1|D6REV1_MOUSE;sp|Q8BZ32|ASXL2_MOUSE;tr|B2RUG8|B2RUG8_MOUSE	373;464;325;325;325;325;373	tr|D6RI62|D6RI62_MOUSE Putative Polycomb group protein ASXL2 (Fragment) OS=Mus musculus OX=10090 GN=Asxl2 PE=1 SV=8;tr|Q8BJR0|Q8BJR0_MOUSE Uncharacterized protein (Fragment) OS=Mus musculus OX=10090 GN=Asxl2 PE=2 SV=2;tr|D3Z112|D3Z112_MOUSE Putative Polyco	tr|D6RI62|D6RI62_MOUSE	373	373	K	RIRQEIEKEKKVELWKEQFFENYYGQSSGLS	41.397	41.397	VELWK(1)EQFFENYYGQSSGLSLEDSQK	VELWK(39)EQFFENYYGQSSGLSLEDSQK(-39)	5	3	6.4286	42015	42864	40194	88332			Quantified
D9J2Z9	ENH isoform 1b	Pdlim5	52.396	482	tr|D9J2Z9|D9J2Z9_MOUSE;tr|D9J300|D9J300_MOUSE;tr|D9J301|D9J301_MOUSE;sp|Q8CI51|PDLI5_MOUSE;tr|D9J302|D9J302_MOUSE;tr|A0A0G2JEJ0|A0A0G2JEJ0_MOUSE;tr|Q9CRA2|Q9CRA2_MOUSE;tr|D9J303|D9J303_MOUSE;tr|F8WJI6|F8WJI6_MOUSE;tr|E9Q8P5|E9Q8P5_MOUSE	195;195;195;304;195;59;181;201;206;206	tr|D9J2Z9|D9J2Z9_MOUSE ENH isoform 1b OS=Mus musculus OX=10090 GN=Pdlim5 PE=1 SV=1;tr|D9J300|D9J300_MOUSE ENH isoform 1c OS=Mus musculus OX=10090 GN=Pdlim5 PE=1 SV=1;tr|D9J301|D9J301_MOUSE ENH isoform 1d OS=Mus musculus OX=10090 GN=Pdlim5 PE=1 SV=1;sp|Q8CI	tr|D9J2Z9|D9J2Z9_MOUSE	195	195	K	ITGTEHLTESENDNTKKANSTQEPSQQPASS	34.33	34.33	ILAQITGTEHLTESENDNTK(0.5)K(0.5)	ILAQITGTEHLTESENDNTK(0)K(0)	20	3	0.25948			33697		19715		Identified
D9J2Z9	ENH isoform 1b	Pdlim5	52.396	482	tr|D9J2Z9|D9J2Z9_MOUSE;tr|D9J300|D9J300_MOUSE;tr|D9J301|D9J301_MOUSE;sp|Q8CI51|PDLI5_MOUSE;tr|D9J302|D9J302_MOUSE;tr|A0A0G2JEJ0|A0A0G2JEJ0_MOUSE;tr|Q9CRA2|Q9CRA2_MOUSE;tr|D9J303|D9J303_MOUSE;tr|F8WJI6|F8WJI6_MOUSE;tr|E9Q8P5|E9Q8P5_MOUSE	196;196;196;305;196;60;182;202;207;207	tr|D9J2Z9|D9J2Z9_MOUSE ENH isoform 1b OS=Mus musculus OX=10090 GN=Pdlim5 PE=1 SV=1;tr|D9J300|D9J300_MOUSE ENH isoform 1c OS=Mus musculus OX=10090 GN=Pdlim5 PE=1 SV=1;tr|D9J301|D9J301_MOUSE ENH isoform 1d OS=Mus musculus OX=10090 GN=Pdlim5 PE=1 SV=1;sp|Q8CI	tr|D9J2Z9|D9J2Z9_MOUSE	196	196	K	TGTEHLTESENDNTKKANSTQEPSQQPASSG	34.33	34.33	ILAQITGTEHLTESENDNTK(0.5)K(0.5)	ILAQITGTEHLTESENDNTK(0)K(0)	21	3	0.25948			33697		19715		Identified
E0CZ27	Histone H3 (Fragment)	H3f3a	13.322	119	tr|E0CZ27|E0CZ27_MOUSE;sp|P84244|H33_MOUSE;tr|F8WI35|F8WI35_MOUSE;sp|P02301|H3C_MOUSE;tr|E0CYN1|E0CYN1_MOUSE;tr|E0CYR7|E0CYR7_MOUSE	37;37;37;37;37;37	tr|E0CZ27|E0CZ27_MOUSE Histone H3 (Fragment) OS=Mus musculus OX=10090 GN=H3f3a PE=3 SV=1;sp|P84244|H33_MOUSE Histone H3.3 OS=Mus musculus OX=10090 GN=H3-3a PE=1 SV=2;tr|F8WI35|F8WI35_MOUSE Histone H3 OS=Mus musculus OX=10090 GN=H3f3a PE=1 SV=1;sp|P02301|H3	tr|E0CZ27|E0CZ27_MOUSE	37	37	K	ATKAARKSAPSTGGVKKPHRYRPGTVALREI	24.121	24.121	SAPSTGGVK(0.5)K(0.5)	SAPSTGGVK(0)K(0)	9	2	-0.19871					46682		Identified
E0CZ27	Histone H3 (Fragment)	H3f3a	13.322	119	tr|E0CZ27|E0CZ27_MOUSE;sp|P84244|H33_MOUSE;tr|F8WI35|F8WI35_MOUSE;sp|P02301|H3C_MOUSE;tr|E0CYN1|E0CYN1_MOUSE;tr|E0CYR7|E0CYR7_MOUSE	38;38;38;38;38;38	tr|E0CZ27|E0CZ27_MOUSE Histone H3 (Fragment) OS=Mus musculus OX=10090 GN=H3f3a PE=3 SV=1;sp|P84244|H33_MOUSE Histone H3.3 OS=Mus musculus OX=10090 GN=H3-3a PE=1 SV=2;tr|F8WI35|F8WI35_MOUSE Histone H3 OS=Mus musculus OX=10090 GN=H3f3a PE=1 SV=1;sp|P02301|H3	tr|E0CZ27|E0CZ27_MOUSE	38	38	K	TKAARKSAPSTGGVKKPHRYRPGTVALREIR	24.121	24.121	SAPSTGGVK(0.5)K(0.5)	SAPSTGGVK(0)K(0)	10	2	-0.19871					46682		Identified
E0CZ27	Histone H3 (Fragment)	H3f3a	13.322	119	tr|E0CZ27|E0CZ27_MOUSE;sp|P84244|H33_MOUSE;tr|F8WI35|F8WI35_MOUSE;sp|P02301|H3C_MOUSE;tr|E0CYN1|E0CYN1_MOUSE;tr|E0CYR7|E0CYR7_MOUSE	28;28;28;28;28;28	tr|E0CZ27|E0CZ27_MOUSE Histone H3 (Fragment) OS=Mus musculus OX=10090 GN=H3f3a PE=3 SV=1;sp|P84244|H33_MOUSE Histone H3.3 OS=Mus musculus OX=10090 GN=H3-3a PE=1 SV=2;tr|F8WI35|F8WI35_MOUSE Histone H3 OS=Mus musculus OX=10090 GN=H3f3a PE=1 SV=1;sp|P02301|H3	tr|E0CZ27|E0CZ27_MOUSE	28	28	K	GGKAPRKQLATKAARKSAPSTGGVKKPHRYR	69.915	69.915	K(1)SAPSTGGVK	K(63)SAPSTGGVK(-63)	1	2	-0.003284	22529	69300	86474		62060		Quantified
E0CZ68	Baculoviral IAP repeat-containing protein 3 (Fragment)	Birc3	19.497	175	tr|E0CZ68|E0CZ68_MOUSE;tr|Q921N0|Q921N0_MOUSE;tr|A2CGA3|A2CGA3_MOUSE;tr|Q3T9B6|Q3T9B6_MOUSE;tr|Q3TSE5|Q3TSE5_MOUSE;sp|O08863|BIRC3_MOUSE;tr|A2CGA5|A2CGA5_MOUSE	170;170;170;170;247;168;170	tr|E0CZ68|E0CZ68_MOUSE Baculoviral IAP repeat-containing protein 3 (Fragment) OS=Mus musculus OX=10090 GN=Birc3 PE=1 SV=1;tr|Q921N0|Q921N0_MOUSE Birc3 protein OS=Mus musculus OX=10090 GN=Birc3 PE=2 SV=2;tr|A2CGA3|A2CGA3_MOUSE Baculoviral IAP repeat-contain	tr|E0CZ68|E0CZ68_MOUSE	170	170	K	PALSTSPYHFAMNTEKARLLT__________	19.473	19.473	ANQDCPALSTSPYHFAMNTEK(1)AR	ANQDCPALSTSPYHFAMNTEK(19)AR	21	4	1.7543		17433					Identified
E9PU92	MFS-type transporter SLC18B1	Slc18b1	48.809	457	tr|E9PU92|E9PU92_MOUSE;sp|D3Z5L6|S18B1_MOUSE	438;440	tr|E9PU92|E9PU92_MOUSE MFS-type transporter SLC18B1 OS=Mus musculus OX=10090 GN=Slc18b1 PE=4 SV=1;sp|D3Z5L6|S18B1_MOUSE MFS-type transporter SLC18B1 OS=Mus musculus OX=10090 GN=Slc18b1 PE=2 SV=2	tr|E9PU92|E9PU92_MOUSE	438	438	K	ALFYLWEDSTARRRSKAQNSLGTEEERAALL	72.846	64.266	SK(1)AQNSLGTEEER	SK(64)AQNSLGTEEER	2	3	1.1024				36762	32332	25182	Quantified
E9PUE8	ATP-binding cassette sub-family C member 9	Abcc9	172.8	1533	tr|E9PUE8|E9PUE8_MOUSE;sp|P70170|ABCC9_MOUSE	638;638	tr|E9PUE8|E9PUE8_MOUSE ATP-binding cassette sub-family C member 9 OS=Mus musculus OX=10090 GN=Abcc9 PE=1 SV=1;sp|P70170|ABCC9_MOUSE ATP-binding cassette sub-family C member 9 OS=Mus musculus OX=10090 GN=Abcc9 PE=1 SV=2	tr|E9PUE8|E9PUE8_MOUSE	638	638	K	TLPFESCKKHTGVQSKPINRKQPGRYHLDSY	72.042	49.16	HTGVQSK(1)PINR	HTGVQSK(49)PINR	7	3	1.5622				27799	23096		Quantified
E9PUM4	Talin-2	Tln2	271.66	2542	tr|E9PUM4|E9PUM4_MOUSE;tr|B2RY15|B2RY15_MOUSE;tr|A0A1L1SQ51|A0A1L1SQ51_MOUSE;sp|Q71LX4|TLN2_MOUSE;tr|Q68FD6|Q68FD6_MOUSE;tr|Q3TN69|Q3TN69_MOUSE	690;690;692;691;274;480	tr|E9PUM4|E9PUM4_MOUSE Talin-2 OS=Mus musculus OX=10090 GN=Tln2 PE=1 SV=1;tr|B2RY15|B2RY15_MOUSE Tln2 protein OS=Mus musculus OX=10090 GN=Tln2 PE=2 SV=1;tr|A0A1L1SQ51|A0A1L1SQ51_MOUSE Talin-2 OS=Mus musculus OX=10090 GN=Tln2 PE=1 SV=1;sp|Q71LX4|TLN2_MOUSE	tr|E9PUM4|E9PUM4_MOUSE;tr|Q3TN69|Q3TN69_MOUSE	690;480	690	K	AKAVANAAAMLVLKAKNVAQVAEDTVLQNRV	75.5	75.5	AK(1)NVAQVAEDTVLQNR	AK(76)NVAQVAEDTVLQNR	2	2	-0.22292					35434	35729	Quantified
E9PUM4	Talin-2	Tln2	271.66	2542	tr|E9PUM4|E9PUM4_MOUSE;tr|B2RY15|B2RY15_MOUSE;tr|A0A1L1SQ51|A0A1L1SQ51_MOUSE;sp|Q71LX4|TLN2_MOUSE;tr|Q8CDM9|Q8CDM9_MOUSE;tr|Q8CHG4|Q8CHG4_MOUSE;tr|A0A1L1SRI1|A0A1L1SRI1_MOUSE	1517;1517;1519;1518;427;431;431	tr|E9PUM4|E9PUM4_MOUSE Talin-2 OS=Mus musculus OX=10090 GN=Tln2 PE=1 SV=1;tr|B2RY15|B2RY15_MOUSE Tln2 protein OS=Mus musculus OX=10090 GN=Tln2 PE=2 SV=1;tr|A0A1L1SQ51|A0A1L1SQ51_MOUSE Talin-2 OS=Mus musculus OX=10090 GN=Tln2 PE=1 SV=1;sp|Q71LX4|TLN2_MOUSE	tr|E9PUM4|E9PUM4_MOUSE	1517	1517	K	KHTSALCNACRIASSKTANPVAKRHFVQSAK	55.754	55.754	IASSK(1)TANPVAK	IASSK(42)TANPVAK(-42)	5	2	-0.23537					17137	14149	Quantified
E9PV24	Fibrinogen alpha chain	Fga	87.428	789	sp|E9PV24|FIBA_MOUSE;tr|Q08284|Q08284_MOUSE	379;200	sp|E9PV24|FIBA_MOUSE Fibrinogen alpha chain OS=Mus musculus OX=10090 GN=Fga PE=1 SV=1;tr|Q08284|Q08284_MOUSE Fibrinogen A-alpha-chain (Fragment) OS=Mus musculus OX=10090 PE=4 SV=1	sp|E9PV24|FIBA_MOUSE	379	379	K	GDSSSPATRKEYHTGKAVTSKGDKELLIGKE	83.775	83.775	EYHTGK(1)AVTSK	EYHTGK(59)AVTSK(-59)	6	2	-1.4578		14487		43696	52444		Quantified
E9PWK7	Ephrin type-B receptor 4	Ephb4	103.15	935	tr|E9PWK7|E9PWK7_MOUSE;tr|Q91YM0|Q91YM0_MOUSE;tr|Q8C7S3|Q8C7S3_MOUSE;tr|Q3V1K8|Q3V1K8_MOUSE;sp|P54761|EPHB4_MOUSE;tr|Q8C8K1|Q8C8K1_MOUSE	577;577;577;577;577;586	tr|E9PWK7|E9PWK7_MOUSE Ephrin type-B receptor 4 OS=Mus musculus OX=10090 GN=Ephb4 PE=1 SV=1;tr|Q91YM0|Q91YM0_MOUSE Eph receptor B4 OS=Mus musculus OX=10090 GN=Ephb4 PE=2 SV=1;tr|Q8C7S3|Q8C7S3_MOUSE Uncharacterized protein OS=Mus musculus OX=10090 GN=Ephb4	tr|E9PWK7|E9PWK7_MOUSE	577	577	K	CLRKQSNGREVEYSDKHGQYLIGHGTKVYID	17.807	17.807	EVEYSDK(0.972)HGQYLIGHGTK(0.028)	EVEYSDK(15)HGQYLIGHGTK(-15)	7	3	0.314				24889	14567		Quantified
E9PZ16	Basement membrane-specific heparan sulfate proteoglycan core protein	Hspg2	469.78	4383	tr|E9PZ16|E9PZ16_MOUSE;tr|B1B0C7|B1B0C7_MOUSE;sp|Q05793|PGBM_MOUSE;tr|Q3UHH3|Q3UHH3_MOUSE	106;106;106;106	tr|E9PZ16|E9PZ16_MOUSE Basement membrane-specific heparan sulfate proteoglycan core protein OS=Mus musculus OX=10090 GN=Hspg2 PE=1 SV=1;tr|B1B0C7|B1B0C7_MOUSE Basement membrane-specific heparan sulfate proteoglycan core protein OS=Mus musculus OX=10090 GN=	tr|E9PZ16|E9PZ16_MOUSE	106	106	K	TRSIEYSPQLEDASAKEFREVSEAVVEKLEP	65.173	45.654	SIEYSPQLEDASAK(1)EFR	SIEYSPQLEDASAK(46)EFR	14	2	-2.8288			71733	114930	132230	119510	Quantified
E9PZF0	Nucleoside diphosphate kinase	Gm20390	30.2	267	tr|E9PZF0|E9PZF0_MOUSE;tr|Q5NC82|Q5NC82_MOUSE;sp|Q01768|NDKB_MOUSE;tr|B0LAA8|B0LAA8_MOUSE;tr|Q8R4B4|Q8R4B4_MOUSE	164;49;49;43;49	tr|E9PZF0|E9PZF0_MOUSE Nucleoside diphosphate kinase OS=Mus musculus OX=10090 GN=Gm20390 PE=3 SV=1;tr|Q5NC82|Q5NC82_MOUSE Nucleoside diphosphate kinase OS=Mus musculus OX=10090 GN=Nme2 PE=2 SV=1;sp|Q01768|NDKB_MOUSE Nucleoside diphosphate kinase B OS=Mus m	tr|E9PZF0|E9PZF0_MOUSE	164	164	K	RLVAMKFLRASEEHLKQHYIDLKDRPFFPGL	32.759	32.759	ASEEHLK(0.998)QHYIDLK(0.002)	ASEEHLK(27)QHYIDLK(-27)	7	3	3.4391				68359	34860		Quantified
E9Q175	Unconventional myosin-VI	Myo6	144.77	1253	tr|E9Q175|E9Q175_MOUSE;tr|E9PVU0|E9PVU0_MOUSE	1109;1122	tr|E9Q175|E9Q175_MOUSE Unconventional myosin-VI OS=Mus musculus OX=10090 GN=Myo6 PE=1 SV=1;tr|E9PVU0|E9PVU0_MOUSE Unconventional myosin-VI OS=Mus musculus OX=10090 GN=Myo6 PE=1 SV=1	tr|E9Q175|E9Q175_MOUSE	1109	1109	K	SKNKKRNTETEQRAPKSVTDYAQQNPAAQLP	44.571	25.185	APK(1)SVTDYAQQNPAAQLPAR	APK(25)SVTDYAQQNPAAQLPAR	3	3	1.451		42805	131090	27378			Quantified
E9Q175	Unconventional myosin-VI	Myo6	144.77	1253	tr|E9Q175|E9Q175_MOUSE;tr|E9PVU0|E9PVU0_MOUSE;tr|E9Q3L1|E9Q3L1_MOUSE;tr|B2RWR8|B2RWR8_MOUSE;tr|E9Q174|E9Q174_MOUSE;tr|V9GXM4|V9GXM4_MOUSE;tr|V9GX76|V9GX76_MOUSE;tr|Q6A077|Q6A077_MOUSE	1044;1057;1044;1044;1066;1067;1076;334	tr|E9Q175|E9Q175_MOUSE Unconventional myosin-VI OS=Mus musculus OX=10090 GN=Myo6 PE=1 SV=1;tr|E9PVU0|E9PVU0_MOUSE Unconventional myosin-VI OS=Mus musculus OX=10090 GN=Myo6 PE=1 SV=1;tr|E9Q3L1|E9Q3L1_MOUSE Unconventional myosin-VI OS=Mus musculus OX=10090 G	tr|E9Q175|E9Q175_MOUSE	1044	1044	K	QGDMALRRGPAVQATKAAAGTKKHDLSKWKY	102.03	102.03	GPAVQATK(1)AAAGTK	GPAVQATK(55)AAAGTK(-55)	8	2	-1.6494		92728	194130	117650	59953	88146	Quantified
E9Q321	Beta,beta-carotene 15,15'-dioxygenase	Bco1	59.833	526	tr|E9Q321|E9Q321_MOUSE;tr|Q05AC0|Q05AC0_MOUSE;sp|Q9JJS6|BCDO1_MOUSE	367;367;367	tr|E9Q321|E9Q321_MOUSE Beta,beta-carotene 15,15'-dioxygenase OS=Mus musculus OX=10090 GN=Bco1 PE=1 SV=1;tr|Q05AC0|Q05AC0_MOUSE Beta-carotene 15,15'-monooxygenase OS=Mus musculus OX=10090 GN=Bco1 PE=2 SV=1;sp|Q9JJS6|BCDO1_MOUSE Beta,beta-carotene 15,15'-dio	tr|E9Q321|E9Q321_MOUSE	367	367	K	SVPTLRRFAVPLHVDKDAEVGSNLVKVSSTT	45.489	45.489	RFAVPLHVDK(1)	RFAVPLHVDK(45)	10	2	-1.1203					42299		Identified
E9Q390	Myoferlin	Myof	233.32	2048	tr|E9Q390|E9Q390_MOUSE;sp|Q69ZN7|MYOF_MOUSE;tr|B9EK95|B9EK95_MOUSE;tr|A0A286YDF5|A0A286YDF5_MOUSE;tr|A0A286YCZ3|A0A286YCZ3_MOUSE	1815;1815;1828;1828;1074	tr|E9Q390|E9Q390_MOUSE Myoferlin OS=Mus musculus OX=10090 GN=Myof PE=1 SV=2;sp|Q69ZN7|MYOF_MOUSE Myoferlin OS=Mus musculus OX=10090 GN=Myof PE=1 SV=2;tr|B9EK95|B9EK95_MOUSE Myof protein OS=Mus musculus OX=10090 GN=Myof PE=2 SV=1;tr|A0A286YDF5|A0A286YDF5_MO	tr|E9Q390|E9Q390_MOUSE	1815	1815	K	SDIYVKGWISGSEENKQKTDVHYRSLDGEGN	56.202	53.517	GWISGSEENK(0.5)QK(0.5)	GWISGSEENK(0)QK(0)	10	2	-2.1728		3328.1			8687.2		Identified
E9Q390	Myoferlin	Myof	233.32	2048	tr|E9Q390|E9Q390_MOUSE;sp|Q69ZN7|MYOF_MOUSE;tr|B9EK95|B9EK95_MOUSE;tr|A0A286YDF5|A0A286YDF5_MOUSE;tr|A0A286YCZ3|A0A286YCZ3_MOUSE	1817;1817;1830;1830;1076	tr|E9Q390|E9Q390_MOUSE Myoferlin OS=Mus musculus OX=10090 GN=Myof PE=1 SV=2;sp|Q69ZN7|MYOF_MOUSE Myoferlin OS=Mus musculus OX=10090 GN=Myof PE=1 SV=2;tr|B9EK95|B9EK95_MOUSE Myof protein OS=Mus musculus OX=10090 GN=Myof PE=2 SV=1;tr|A0A286YDF5|A0A286YDF5_MO	tr|E9Q390|E9Q390_MOUSE	1817	1817	K	IYVKGWISGSEENKQKTDVHYRSLDGEGNFN	56.202	53.517	GWISGSEENK(0.5)QK(0.5)	GWISGSEENK(0)QK(0)	12	2	-2.1728		3328.1			8687.2		Identified
E9Q3F7	Retrotransposon-derived protein PEG10	Peg10	115.37	1005	tr|E9Q3F7|E9Q3F7_MOUSE;sp|Q7TN75|PEG10_MOUSE	303;303	tr|E9Q3F7|E9Q3F7_MOUSE Retrotransposon-derived protein PEG10 OS=Mus musculus OX=10090 GN=Peg10 PE=1 SV=1;sp|Q7TN75|PEG10_MOUSE Retrotransposon-derived protein PEG10 OS=Mus musculus OX=10090 GN=Peg10 PE=1 SV=2	tr|E9Q3F7|E9Q3F7_MOUSE	303	303	K	ACIHIERRLARDAAAKPDPSPRALVMPPNSQ	135.28	48.701	DAAAK(1)PDPSPR	DAAAK(49)PDPSPR	5	2	-0.3235	123600		187450	824180	628330		Quantified
E9Q3Q6	CD166 antigen	Alcam	63.668	570	tr|E9Q3Q6|E9Q3Q6_MOUSE;tr|Q54AJ5|Q54AJ5_MOUSE;sp|Q61490|CD166_MOUSE;tr|F6QH25|F6QH25_MOUSE;tr|Q3TTY3|Q3TTY3_MOUSE	559;572;572;334;54	tr|E9Q3Q6|E9Q3Q6_MOUSE CD166 antigen OS=Mus musculus OX=10090 GN=Alcam PE=1 SV=1;tr|Q54AJ5|Q54AJ5_MOUSE MuSC OS=Mus musculus OX=10090 GN=Alcam PE=1 SV=1;sp|Q61490|CD166_MOUSE CD166 antigen OS=Mus musculus OX=10090 GN=Alcam PE=1 SV=3;tr|F6QH25|F6QH25_MOUSE	tr|E9Q3Q6|E9Q3Q6_MOUSE	559	559	K	ASKHVNKDLGNMEENKKLEENNHKTEA____	95.311	95.311	DLGNMEENK(0.963)K(0.037)	DLGNMEENK(14)K(-14)	9	2	-1.9182			58250	193260		95701	Quantified
E9Q3Q6	CD166 antigen	Alcam	63.668	570	tr|E9Q3Q6|E9Q3Q6_MOUSE;tr|Q54AJ5|Q54AJ5_MOUSE;sp|Q61490|CD166_MOUSE;tr|F6QH25|F6QH25_MOUSE;tr|Q3TTY3|Q3TTY3_MOUSE	560;573;573;335;55	tr|E9Q3Q6|E9Q3Q6_MOUSE CD166 antigen OS=Mus musculus OX=10090 GN=Alcam PE=1 SV=1;tr|Q54AJ5|Q54AJ5_MOUSE MuSC OS=Mus musculus OX=10090 GN=Alcam PE=1 SV=1;sp|Q61490|CD166_MOUSE CD166 antigen OS=Mus musculus OX=10090 GN=Alcam PE=1 SV=3;tr|F6QH25|F6QH25_MOUSE	tr|E9Q3Q6|E9Q3Q6_MOUSE	560	560	K	SKHVNKDLGNMEENKKLEENNHKTEA_____	76.572	57.032	DLGNMEENK(0.5)K(0.5)	DLGNMEENK(0)K(0)	10	2	-0.76619			58250			95701	Identified
E9Q415	Fc receptor, IgG, low affinity IIb	Fcgr2b	35.049	312	tr|E9Q415|E9Q415_MOUSE;sp|P08101|FCGR2_MOUSE;tr|A0A0B4J1E6|A0A0B4J1E6_MOUSE	249;239;249	tr|E9Q415|E9Q415_MOUSE Fc receptor, IgG, low affinity IIb OS=Mus musculus OX=10090 GN=Fcgr2b PE=1 SV=1;sp|P08101|FCGR2_MOUSE Low affinity immunoglobulin gamma Fc region receptor II OS=Mus musculus OX=10090 GN=Fcgr2 PE=1 SV=2;tr|A0A0B4J1E6|A0A0B4J1E6_MOUSE	tr|E9Q415|E9Q415_MOUSE	249	249	K	AAIVIILVSLVYLKKKQVPALPGNPDHREMG	57.293	57.293	K(1)QVPALPGNPDHR	K(57)QVPALPGNPDHR	1	3	1.954			22377				Identified
E9Q4P0	KxDL motif-containing protein 1 (Fragment)	Kxd1	22.233	193	tr|E9Q4P0|E9Q4P0_MOUSE;tr|E9QNP0|E9QNP0_MOUSE	131;131	tr|E9Q4P0|E9Q4P0_MOUSE KxDL motif-containing protein 1 (Fragment) OS=Mus musculus OX=10090 GN=Kxd1 PE=1 SV=1;tr|E9QNP0|E9QNP0_MOUSE KxDL motif-containing protein 1 OS=Mus musculus OX=10090 GN=Kxd1 PE=1 SV=1	tr|E9Q4P0|E9Q4P0_MOUSE	131	131	K	TITLEVEPSDTIENVKAKIQDKEGIPPDQQR	289.75	289.75	TITLEVEPSDTIENVK(0.996)AK(0.004)	TITLEVEPSDTIENVK(24)AK(-24)	16	2	-1.1313	3391600	4991300	4584500	6338300	2905200	2450900	Quantified
E9Q4P0	KxDL motif-containing protein 1 (Fragment)	Kxd1	22.233	193	tr|E9Q4P0|E9Q4P0_MOUSE;tr|E9QNP0|E9QNP0_MOUSE	115;115	tr|E9Q4P0|E9Q4P0_MOUSE KxDL motif-containing protein 1 (Fragment) OS=Mus musculus OX=10090 GN=Kxd1 PE=1 SV=1;tr|E9QNP0|E9QNP0_MOUSE KxDL motif-containing protein 1 OS=Mus musculus OX=10090 GN=Kxd1 PE=1 SV=1	tr|E9Q4P0|E9Q4P0_MOUSE	115	115	K	SPDANMQIFVKTLTGKTITLEVEPSDTIENV	239.48	239.48	TLTGK(1)TITLEVEPSDTIENVK	TLTGK(210)TITLEVEPSDTIENVK(-210)	5	3	1.8849	2449400	1933800	2259300	3757200	1579000		Quantified
E9Q512	Thyroid hormone receptor interactor 11	Trip11	226.45	1976	tr|E9Q512|E9Q512_MOUSE;tr|H3BJG4|H3BJG4_MOUSE;tr|B2RY51|B2RY51_MOUSE;tr|Q3UTR9|Q3UTR9_MOUSE;tr|Q3UFU7|Q3UFU7_MOUSE	555;270;555;40;555	tr|E9Q512|E9Q512_MOUSE Thyroid hormone receptor interactor 11 OS=Mus musculus OX=10090 GN=Trip11 PE=1 SV=1;tr|H3BJG4|H3BJG4_MOUSE Thyroid hormone receptor interactor 11 (Fragment) OS=Mus musculus OX=10090 GN=Trip11 PE=1 SV=1;tr|B2RY51|B2RY51_MOUSE Thyroid	tr|E9Q512|E9Q512_MOUSE	555	555	K	KQRTHQLEDDKMNIIKELTVQKEKLTHSEQA	67.507	67.507	MNIIK(1)ELTVQK(1)	MNIIK(68)ELTVQK(68)	5	2	-0.35165						669310	Identified
E9Q512	Thyroid hormone receptor interactor 11	Trip11	226.45	1976	tr|E9Q512|E9Q512_MOUSE;tr|H3BJG4|H3BJG4_MOUSE;tr|B2RY51|B2RY51_MOUSE;tr|Q3UTR9|Q3UTR9_MOUSE;tr|Q3UFU7|Q3UFU7_MOUSE	561;276;561;46;561	tr|E9Q512|E9Q512_MOUSE Thyroid hormone receptor interactor 11 OS=Mus musculus OX=10090 GN=Trip11 PE=1 SV=1;tr|H3BJG4|H3BJG4_MOUSE Thyroid hormone receptor interactor 11 (Fragment) OS=Mus musculus OX=10090 GN=Trip11 PE=1 SV=1;tr|B2RY51|B2RY51_MOUSE Thyroid	tr|E9Q512|E9Q512_MOUSE	561	561	K	LEDDKMNIIKELTVQKEKLTHSEQALSDLQL	67.507	67.507	MNIIK(1)ELTVQK(1)	MNIIK(68)ELTVQK(68)	11	2	-0.35165						669310	Identified
E9Q5W5	Zinc finger ZZ-type and EF-hand domain-containing protein 1	Zzef1	328.27	2924	tr|E9Q5W5|E9Q5W5_MOUSE;sp|Q5SSH7|ZZEF1_MOUSE;tr|A0A140LJ04|A0A140LJ04_MOUSE	2464;2464;2493	tr|E9Q5W5|E9Q5W5_MOUSE Zinc finger ZZ-type and EF-hand domain-containing protein 1 OS=Mus musculus OX=10090 GN=Zzef1 PE=1 SV=1;sp|Q5SSH7|ZZEF1_MOUSE Zinc finger ZZ-type and EF-hand domain-containing protein 1 OS=Mus musculus OX=10090 GN=Zzef1 PE=1 SV=2;tr|	tr|E9Q5W5|E9Q5W5_MOUSE	2464	2464	K	ELQMKKTDSFFLEVQKRFDGDELTTDERIRS	78.816	69.915	TDSFFLEVQK(1)R	TDSFFLEVQK(70)R	10	2	0.54741					131340	121950	Quantified
E9Q616	AHNAK nucleoprotein (desmoyokin)	Ahnak	604.25	5656	tr|E9Q616|E9Q616_MOUSE;tr|A0JLR7|A0JLR7_MOUSE	3091;695	tr|E9Q616|E9Q616_MOUSE AHNAK nucleoprotein (desmoyokin) OS=Mus musculus OX=10090 GN=Ahnak PE=1 SV=1;tr|A0JLR7|A0JLR7_MOUSE Ahnak protein (Fragment) OS=Mus musculus OX=10090 GN=Ahnak PE=2 SV=1	tr|E9Q616|E9Q616_MOUSE	3091	3091	K	KKSRFKLPKFNFSGSKVQTPEVDVKLKKPDV	50.314	50.314	FNFSGSK(1)VQTPEVDVK	FNFSGSK(41)VQTPEVDVK(-41)	7	2	-4.1063					19710		Identified
E9Q616	AHNAK nucleoprotein (desmoyokin)	Ahnak	604.25	5656	tr|E9Q616|E9Q616_MOUSE;tr|A0PJF4|A0PJF4_MOUSE;tr|A0JLR7|A0JLR7_MOUSE;tr|Q6UL10|Q6UL10_MOUSE;tr|Q61484|Q61484_MOUSE	1391;187;114;1002;744	tr|E9Q616|E9Q616_MOUSE AHNAK nucleoprotein (desmoyokin) OS=Mus musculus OX=10090 GN=Ahnak PE=1 SV=1;tr|A0PJF4|A0PJF4_MOUSE Ahnak protein (Fragment) OS=Mus musculus OX=10090 GN=Ahnak PE=2 SV=1;tr|A0JLR7|A0JLR7_MOUSE Ahnak protein (Fragment) OS=Mus musculus	tr|E9Q616|E9Q616_MOUSE;tr|Q6UL10|Q6UL10_MOUSE	1391;1002	1391	K	KMPKMKMPKFSMPGFKAEGPEVDVNLPKADI	58.508	58.508	FSMPGFK(1)AEGPEVDVNLPK	FSMPGFK(43)AEGPEVDVNLPK(-43)	7	3	1.1964				104170			Identified
E9Q616	AHNAK nucleoprotein (desmoyokin)	Ahnak	604.25	5656	tr|E9Q616|E9Q616_MOUSE;tr|A0PJF4|A0PJF4_MOUSE;tr|Q8BKS2|Q8BKS2_MOUSE;tr|A0JLR7|A0JLR7_MOUSE;tr|Q6UL10|Q6UL10_MOUSE	2892;59;33;496;1701	tr|E9Q616|E9Q616_MOUSE AHNAK nucleoprotein (desmoyokin) OS=Mus musculus OX=10090 GN=Ahnak PE=1 SV=1;tr|A0PJF4|A0PJF4_MOUSE Ahnak protein (Fragment) OS=Mus musculus OX=10090 GN=Ahnak PE=2 SV=1;tr|Q8BKS2|Q8BKS2_MOUSE Uncharacterized protein (Fragment) OS=Mus	tr|E9Q616|E9Q616_MOUSE;tr|Q6UL10|Q6UL10_MOUSE	2892;1701	2892	K	KMPKVKMPKFSMPGFKGEGPEVDVNLPKADL	26.21	26.21	FSMPGFK(0.993)GEGPEVDVNLPK(0.007)	FSMPGFK(21)GEGPEVDVNLPK(-21)	7	3	1.2741						54566	Identified
E9Q616	AHNAK nucleoprotein (desmoyokin)	Ahnak	604.25	5656	tr|E9Q616|E9Q616_MOUSE;tr|A0JLR7|A0JLR7_MOUSE	3173;777	tr|E9Q616|E9Q616_MOUSE AHNAK nucleoprotein (desmoyokin) OS=Mus musculus OX=10090 GN=Ahnak PE=1 SV=1;tr|A0JLR7|A0JLR7_MOUSE Ahnak protein (Fragment) OS=Mus musculus OX=10090 GN=Ahnak PE=2 SV=1	tr|E9Q616|E9Q616_MOUSE	3173	3173	K	KGDLDAAGPNLEGDFKGPKVDIKAPDVQLNA	16.102	16.102	GDLDAAGPNLEGDFK(0.679)GPK(0.321)	GDLDAAGPNLEGDFK(3.3)GPK(-3.3)	15	2	-1.5734					28916		Identified
E9Q616	AHNAK nucleoprotein (desmoyokin)	Ahnak	604.25	5656	tr|E9Q616|E9Q616_MOUSE;tr|A0PJF4|A0PJF4_MOUSE;tr|Q8VDN3|Q8VDN3_MOUSE;tr|Q8BKS2|Q8BKS2_MOUSE;tr|Q6UL10|Q6UL10_MOUSE	4664;743;32;125;1793	tr|E9Q616|E9Q616_MOUSE AHNAK nucleoprotein (desmoyokin) OS=Mus musculus OX=10090 GN=Ahnak PE=1 SV=1;tr|A0PJF4|A0PJF4_MOUSE Ahnak protein (Fragment) OS=Mus musculus OX=10090 GN=Ahnak PE=2 SV=1;tr|Q8VDN3|Q8VDN3_MOUSE Ahnak protein (Fragment) OS=Mus musculus	tr|E9Q616|E9Q616_MOUSE;tr|Q6UL10|Q6UL10_MOUSE	4664;1793	4664	K	VPKIEGTLKGPEIDMKGPGLDFEGPDAKLSG	22.456	22.456	GPEIDMK(0.989)GPGLDFEGPDAK(0.011)	GPEIDMK(19)GPGLDFEGPDAK(-19)	7	3	0.65585			31561				Identified
E9Q616	AHNAK nucleoprotein (desmoyokin)	Ahnak	604.25	5656	tr|E9Q616|E9Q616_MOUSE;tr|A0PJF4|A0PJF4_MOUSE;tr|A0JLR7|A0JLR7_MOUSE	2474;23;78	tr|E9Q616|E9Q616_MOUSE AHNAK nucleoprotein (desmoyokin) OS=Mus musculus OX=10090 GN=Ahnak PE=1 SV=1;tr|A0PJF4|A0PJF4_MOUSE Ahnak protein (Fragment) OS=Mus musculus OX=10090 GN=Ahnak PE=2 SV=1;tr|A0JLR7|A0JLR7_MOUSE Ahnak protein (Fragment) OS=Mus musculus	tr|E9Q616|E9Q616_MOUSE	2474	2474	K	LPKVEGDIKGPEVDIKGPKVDINAPDVDVQG	72.042	72.042	GPEVDIK(0.954)GPK(0.046)	GPEVDIK(13)GPK(-13)	7	2	-0.62525			134160			146530	Identified
E9Q616	AHNAK nucleoprotein (desmoyokin)	Ahnak	604.25	5656	tr|E9Q616|E9Q616_MOUSE;tr|A0JLR7|A0JLR7_MOUSE;tr|Q6UL10|Q6UL10_MOUSE;tr|Q61484|Q61484_MOUSE	1358;335;1095;837	tr|E9Q616|E9Q616_MOUSE AHNAK nucleoprotein (desmoyokin) OS=Mus musculus OX=10090 GN=Ahnak PE=1 SV=1;tr|A0JLR7|A0JLR7_MOUSE Ahnak protein (Fragment) OS=Mus musculus OX=10090 GN=Ahnak PE=2 SV=1;tr|Q6UL10|Q6UL10_MOUSE AHNAK (Fragment) OS=Mus musculus OX=10090	tr|E9Q616|E9Q616_MOUSE;tr|Q6UL10|Q6UL10_MOUSE	1358;1095	1358	K	VEGDLKGPDIDIKGPKMDINAPDMDVQGPDW	43.177	43.177	GPK(1)MDINAPDMDVQGPDWHLK	GPK(42)MDINAPDMDVQGPDWHLK(-42)	3	3	-0.092807						19709	Identified
E9Q616	AHNAK nucleoprotein (desmoyokin)	Ahnak	604.25	5656	tr|E9Q616|E9Q616_MOUSE;tr|A0PJF4|A0PJF4_MOUSE;tr|A0JLR7|A0JLR7_MOUSE;tr|Q6UL10|Q6UL10_MOUSE	2605;618;209;1542	tr|E9Q616|E9Q616_MOUSE AHNAK nucleoprotein (desmoyokin) OS=Mus musculus OX=10090 GN=Ahnak PE=1 SV=1;tr|A0PJF4|A0PJF4_MOUSE Ahnak protein (Fragment) OS=Mus musculus OX=10090 GN=Ahnak PE=2 SV=1;tr|A0JLR7|A0JLR7_MOUSE Ahnak protein (Fragment) OS=Mus musculus	tr|E9Q616|E9Q616_MOUSE;tr|Q6UL10|Q6UL10_MOUSE	2605;1542	2605	K	VEGEIKVPEVDIKGPKVDIDVPDVDVHGPDW	45.826	45.826	GPK(1)VDIDVPDVDVHGPDWHLK	GPK(46)VDIDVPDVDVHGPDWHLK(-46)	3	4	1.656				60333			Identified
E9Q616	AHNAK nucleoprotein (desmoyokin)	Ahnak	604.25	5656	tr|E9Q616|E9Q616_MOUSE	1805	tr|E9Q616|E9Q616_MOUSE AHNAK nucleoprotein (desmoyokin) OS=Mus musculus OX=10090 GN=Ahnak PE=1 SV=1	tr|E9Q616|E9Q616_MOUSE	1805	1805	K	IEGEMKVPDVDIKGPKVDINAPDVDVRGPDW	27.357	27.357	GPK(1)VDINAPDVDVR	GPK(27)VDINAPDVDVR	3	2	-1.6796				10956			Identified
E9Q616	AHNAK nucleoprotein (desmoyokin)	Ahnak	604.25	5656	tr|E9Q616|E9Q616_MOUSE	1930	tr|E9Q616|E9Q616_MOUSE AHNAK nucleoprotein (desmoyokin) OS=Mus musculus OX=10090 GN=Ahnak PE=1 SV=1	tr|E9Q616|E9Q616_MOUSE	1930	1930	K	VPEMEADLRGPQVDIKGTNVDVKVPDVDLEC	60	47.915	GPQVDIK(0.995)GTNVDVK(0.005)	GPQVDIK(23)GTNVDVK(-23)	7	2	-0.13193				42912	28586	21636	Quantified
E9Q616	AHNAK nucleoprotein (desmoyokin)	Ahnak	604.25	5656	tr|E9Q616|E9Q616_MOUSE;tr|A0JLR7|A0JLR7_MOUSE	2984;588	tr|E9Q616|E9Q616_MOUSE AHNAK nucleoprotein (desmoyokin) OS=Mus musculus OX=10090 GN=Ahnak PE=1 SV=1;tr|A0JLR7|A0JLR7_MOUSE Ahnak protein (Fragment) OS=Mus musculus OX=10090 GN=Ahnak PE=2 SV=1	tr|E9Q616|E9Q616_MOUSE	2984	2984	K	IPNIEGDLKGPSLDIKSPKLDVNAPDIDVHG	53.517	53.517	GPSLDIK(0.966)SPK(0.034)	GPSLDIK(15)SPK(-15)	7	2	-0.92658				126820			Identified
E9Q616	AHNAK nucleoprotein (desmoyokin)	Ahnak	604.25	5656	tr|E9Q616|E9Q616_MOUSE	731	tr|E9Q616|E9Q616_MOUSE AHNAK nucleoprotein (desmoyokin) OS=Mus musculus OX=10090 GN=Ahnak PE=1 SV=1	tr|E9Q616|E9Q616_MOUSE	731	731	K	YEVTPPKLEGELKGSKVDIDTPQVDVHGPDL	36.96	36.96	GSK(1)VDIDTPQVDVHGPDLK	GSK(37)VDIDTPQVDVHGPDLK(-37)	3	3	1.6123				48780			Identified
E9Q616	AHNAK nucleoprotein (desmoyokin)	Ahnak	604.25	5656	tr|E9Q616|E9Q616_MOUSE;tr|Q6UL10|Q6UL10_MOUSE;tr|Q61484|Q61484_MOUSE	1224;959;701	tr|E9Q616|E9Q616_MOUSE AHNAK nucleoprotein (desmoyokin) OS=Mus musculus OX=10090 GN=Ahnak PE=1 SV=1;tr|Q6UL10|Q6UL10_MOUSE AHNAK (Fragment) OS=Mus musculus OX=10090 GN=Ahnak PE=4 SV=1;tr|Q61484|Q61484_MOUSE Desmoyokin (Fragment) OS=Mus musculus OX=10090 GN	tr|E9Q616|E9Q616_MOUSE;tr|Q6UL10|Q6UL10_MOUSE	1224;959	1224	K	KGDMDVTVPKIEGEMKVPDVDIKGPKVDISA	70.195	70.195	IEGEMK(1)VPDVDIK	IEGEMK(40)VPDVDIK(-40)	6	2	0.45895				91603			Identified
E9Q616	AHNAK nucleoprotein (desmoyokin)	Ahnak	604.25	5656	tr|E9Q616|E9Q616_MOUSE;tr|Q6UL10|Q6UL10_MOUSE;tr|Q61484|Q61484_MOUSE	1231;966;708	tr|E9Q616|E9Q616_MOUSE AHNAK nucleoprotein (desmoyokin) OS=Mus musculus OX=10090 GN=Ahnak PE=1 SV=1;tr|Q6UL10|Q6UL10_MOUSE AHNAK (Fragment) OS=Mus musculus OX=10090 GN=Ahnak PE=4 SV=1;tr|Q61484|Q61484_MOUSE Desmoyokin (Fragment) OS=Mus musculus OX=10090 GN	tr|E9Q616|E9Q616_MOUSE;tr|Q6UL10|Q6UL10_MOUSE	1231;966	1231	K	VPKIEGEMKVPDVDIKGPKVDISAPDVDVQG	34.953	34.953	VPDVDIK(0.961)GPK(0.039)	VPDVDIK(14)GPK(-14)	7	2	1.7218					88349		Identified
E9Q616	AHNAK nucleoprotein (desmoyokin)	Ahnak	604.25	5656	tr|E9Q616|E9Q616_MOUSE;tr|A0PJF4|A0PJF4_MOUSE;tr|Q8VDN3|Q8VDN3_MOUSE;tr|Q8BKS2|Q8BKS2_MOUSE;tr|Q6UL10|Q6UL10_MOUSE	4657;736;25;118;1786	tr|E9Q616|E9Q616_MOUSE AHNAK nucleoprotein (desmoyokin) OS=Mus musculus OX=10090 GN=Ahnak PE=1 SV=1;tr|A0PJF4|A0PJF4_MOUSE Ahnak protein (Fragment) OS=Mus musculus OX=10090 GN=Ahnak PE=2 SV=1;tr|Q8VDN3|Q8VDN3_MOUSE Ahnak protein (Fragment) OS=Mus musculus	tr|E9Q616|E9Q616_MOUSE;tr|Q6UL10|Q6UL10_MOUSE	4657;1786	4657	K	KGAFDGSVPKIEGTLKGPEIDMKGPGLDFEG	35.845	35.845	IEGTLK(0.995)GPEIDMK(0.005)	IEGTLK(23)GPEIDMK(-23)	6	2	-5.3133						25670	Identified
E9Q616	AHNAK nucleoprotein (desmoyokin)	Ahnak	604.25	5656	tr|E9Q616|E9Q616_MOUSE;tr|A0PJF4|A0PJF4_MOUSE;tr|Q8VDN3|Q8VDN3_MOUSE;tr|Q8BKS2|Q8BKS2_MOUSE;tr|Q6UIL4|Q6UIL4_MOUSE	4989;1068;357;450;10	tr|E9Q616|E9Q616_MOUSE AHNAK nucleoprotein (desmoyokin) OS=Mus musculus OX=10090 GN=Ahnak PE=1 SV=1;tr|A0PJF4|A0PJF4_MOUSE Ahnak protein (Fragment) OS=Mus musculus OX=10090 GN=Ahnak PE=2 SV=1;tr|Q8VDN3|Q8VDN3_MOUSE Ahnak protein (Fragment) OS=Mus musculus	tr|E9Q616|E9Q616_MOUSE	4989	4989	K	VSIPDVNVNLKGPKIKGDVPSVGLEGPNIDL	72.075	72.075	IK(1)GDVPSVGLEGPNIDLQGPEGK	IK(72)GDVPSVGLEGPNIDLQGPEGK(-72)	2	3	0.039293				43074			Identified
E9Q616	AHNAK nucleoprotein (desmoyokin)	Ahnak	604.25	5656	tr|E9Q616|E9Q616_MOUSE;tr|Q8VDN3|Q8VDN3_MOUSE;tr|Q8CGE7|Q8CGE7_MOUSE;tr|Q6UIL4|Q6UIL4_MOUSE	5624;992;633;645	tr|E9Q616|E9Q616_MOUSE AHNAK nucleoprotein (desmoyokin) OS=Mus musculus OX=10090 GN=Ahnak PE=1 SV=1;tr|Q8VDN3|Q8VDN3_MOUSE Ahnak protein (Fragment) OS=Mus musculus OX=10090 GN=Ahnak PE=2 SV=1;tr|Q8CGE7|Q8CGE7_MOUSE Ahnak protein (Fragment) OS=Mus musculus	tr|E9Q616|E9Q616_MOUSE	5624	5624	K	DEAGKLQGSGVSLASKKSRLSSSSSNDSGTK	47.361	20.336	LQGSGVSLASK(0.5)K(0.5)	LQGSGVSLASK(0)K(0)	11	2	-0.2419				25855	34691		Quantified
E9Q616	AHNAK nucleoprotein (desmoyokin)	Ahnak	604.25	5656	tr|E9Q616|E9Q616_MOUSE;tr|Q8VDN3|Q8VDN3_MOUSE;tr|Q8CGE7|Q8CGE7_MOUSE;tr|Q6UIL4|Q6UIL4_MOUSE	5625;993;634;646	tr|E9Q616|E9Q616_MOUSE AHNAK nucleoprotein (desmoyokin) OS=Mus musculus OX=10090 GN=Ahnak PE=1 SV=1;tr|Q8VDN3|Q8VDN3_MOUSE Ahnak protein (Fragment) OS=Mus musculus OX=10090 GN=Ahnak PE=2 SV=1;tr|Q8CGE7|Q8CGE7_MOUSE Ahnak protein (Fragment) OS=Mus musculus	tr|E9Q616|E9Q616_MOUSE	5625	5625	K	EAGKLQGSGVSLASKKSRLSSSSSNDSGTKV	47.361	20.336	LQGSGVSLASK(0.5)K(0.5)	LQGSGVSLASK(0)K(0)	12	2	-0.2419				25855	34691		Quantified
E9Q616	AHNAK nucleoprotein (desmoyokin)	Ahnak	604.25	5656	tr|E9Q616|E9Q616_MOUSE;tr|Q8BRB8|Q8BRB8_MOUSE;tr|A0A494BBD5|A0A494BBD5_MOUSE;tr|G5E8K8|G5E8K8_MOUSE;tr|Q8R2L7|Q8R2L7_MOUSE;tr|Q8CEX7|Q8CEX7_MOUSE;tr|A0A494B8Y7|A0A494B8Y7_MOUSE	3;3;3;3;3;3;3	tr|E9Q616|E9Q616_MOUSE AHNAK nucleoprotein (desmoyokin) OS=Mus musculus OX=10090 GN=Ahnak PE=1 SV=1;tr|Q8BRB8|Q8BRB8_MOUSE PDZ domain-containing protein (Fragment) OS=Mus musculus OX=10090 GN=Ahnak PE=2 SV=1;tr|A0A494BBD5|A0A494BBD5_MOUSE AHNAK nucleoprote	tr|E9Q616|E9Q616_MOUSE	3	3	K	_____________MEKEEETTRELLLPNWQG	43.734	43.734	MEK(1)EEETTR	MEK(44)EEETTR	3	2	0.036532				18875	17588	15617	Quantified
E9Q616	AHNAK nucleoprotein (desmoyokin)	Ahnak	604.25	5656	tr|E9Q616|E9Q616_MOUSE;tr|A0PJF4|A0PJF4_MOUSE;tr|A0JLR7|A0JLR7_MOUSE;tr|Q6UL10|Q6UL10_MOUSE;tr|Q61484|Q61484_MOUSE	941;238;37;676;418	tr|E9Q616|E9Q616_MOUSE AHNAK nucleoprotein (desmoyokin) OS=Mus musculus OX=10090 GN=Ahnak PE=1 SV=1;tr|A0PJF4|A0PJF4_MOUSE Ahnak protein (Fragment) OS=Mus musculus OX=10090 GN=Ahnak PE=2 SV=1;tr|A0JLR7|A0JLR7_MOUSE Ahnak protein (Fragment) OS=Mus musculus	tr|E9Q616|E9Q616_MOUSE;tr|Q6UL10|Q6UL10_MOUSE	941;676	941	K	GKLKGPKLKMPEMNIKAPKISMPDVDLHMKG	61.48	61.48	MPEMNIK(0.992)APK(0.008)	MPEMNIK(21)APK(-21)	7	2	0.016595			318000				Identified
E9Q616	AHNAK nucleoprotein (desmoyokin)	Ahnak	604.25	5656	tr|E9Q616|E9Q616_MOUSE;tr|A0PJF4|A0PJF4_MOUSE;tr|Q8VDN3|Q8VDN3_MOUSE;tr|Q8CGE7|Q8CGE7_MOUSE;tr|Q6UIL4|Q6UIL4_MOUSE	5472;1551;840;481;493	tr|E9Q616|E9Q616_MOUSE AHNAK nucleoprotein (desmoyokin) OS=Mus musculus OX=10090 GN=Ahnak PE=1 SV=1;tr|A0PJF4|A0PJF4_MOUSE Ahnak protein (Fragment) OS=Mus musculus OX=10090 GN=Ahnak PE=2 SV=1;tr|Q8VDN3|Q8VDN3_MOUSE Ahnak protein (Fragment) OS=Mus musculus	tr|E9Q616|E9Q616_MOUSE	5472	5472	K	FPKVEANVQAGAGEGKWEESEVKLKKSKIKM	114.35	114.35	VEANVQAGAGEGK(0.981)WEESEVK(0.019)	VEANVQAGAGEGK(17)WEESEVK(-17)	13	3	0.62652			18313	127520	36469	52903	Quantified
E9Q616	AHNAK nucleoprotein (desmoyokin)	Ahnak	604.25	5656	tr|E9Q616|E9Q616_MOUSE;tr|A0JLR7|A0JLR7_MOUSE;tr|Q6UL10|Q6UL10_MOUSE	2721;325;1658	tr|E9Q616|E9Q616_MOUSE AHNAK nucleoprotein (desmoyokin) OS=Mus musculus OX=10090 GN=Ahnak PE=1 SV=1;tr|A0JLR7|A0JLR7_MOUSE Ahnak protein (Fragment) OS=Mus musculus OX=10090 GN=Ahnak PE=2 SV=1;tr|Q6UL10|Q6UL10_MOUSE AHNAK (Fragment) OS=Mus musculus OX=10090	tr|E9Q616|E9Q616_MOUSE;tr|Q6UL10|Q6UL10_MOUSE	2721;1658	2721	K	KGDVDVSLPKVEGDLKGPDVDIKGPKMDINA	61.194	61.194	VEGDLK(1)GPDVDIK	VEGDLK(51)GPDVDIK(-51)	6	2	-0.71244				49741	48388		Quantified
E9Q616	AHNAK nucleoprotein (desmoyokin)	Ahnak	604.25	5656	tr|E9Q616|E9Q616_MOUSE;tr|A0PJF4|A0PJF4_MOUSE;tr|A0JLR7|A0JLR7_MOUSE;tr|Q6UL10|Q6UL10_MOUSE	2595;608;199;1532	tr|E9Q616|E9Q616_MOUSE AHNAK nucleoprotein (desmoyokin) OS=Mus musculus OX=10090 GN=Ahnak PE=1 SV=1;tr|A0PJF4|A0PJF4_MOUSE Ahnak protein (Fragment) OS=Mus musculus OX=10090 GN=Ahnak PE=2 SV=1;tr|A0JLR7|A0JLR7_MOUSE Ahnak protein (Fragment) OS=Mus musculus	tr|E9Q616|E9Q616_MOUSE;tr|Q6UL10|Q6UL10_MOUSE	2595;1532	2595	K	KGDVDVSLPKVEGEIKVPEVDIKGPKVDIDV	73.655	73.655	VEGEIK(1)VPEVDIK	VEGEIK(38)VPEVDIK(-38)	6	2	-1.3688					85765		Identified
E9Q616	AHNAK nucleoprotein (desmoyokin)	Ahnak	604.25	5656	tr|E9Q616|E9Q616_MOUSE;tr|A0PJF4|A0PJF4_MOUSE;tr|A0JLR7|A0JLR7_MOUSE;tr|Q6UL10|Q6UL10_MOUSE	2602;615;206;1539	tr|E9Q616|E9Q616_MOUSE AHNAK nucleoprotein (desmoyokin) OS=Mus musculus OX=10090 GN=Ahnak PE=1 SV=1;tr|A0PJF4|A0PJF4_MOUSE Ahnak protein (Fragment) OS=Mus musculus OX=10090 GN=Ahnak PE=2 SV=1;tr|A0JLR7|A0JLR7_MOUSE Ahnak protein (Fragment) OS=Mus musculus	tr|E9Q616|E9Q616_MOUSE;tr|Q6UL10|Q6UL10_MOUSE	2602;1539	2602	K	LPKVEGEIKVPEVDIKGPKVDIDVPDVDVHG	56.378	56.378	VPEVDIK(0.964)GPK(0.036)	VPEVDIK(14)GPK(-14)	7	3	1.4019			57746				Identified
E9Q616	AHNAK nucleoprotein (desmoyokin)	Ahnak	604.25	5656	tr|E9Q616|E9Q616_MOUSE;tr|Q6UL10|Q6UL10_MOUSE;tr|Q61484|Q61484_MOUSE	1209;944;686	tr|E9Q616|E9Q616_MOUSE AHNAK nucleoprotein (desmoyokin) OS=Mus musculus OX=10090 GN=Ahnak PE=1 SV=1;tr|Q6UL10|Q6UL10_MOUSE AHNAK (Fragment) OS=Mus musculus OX=10090 GN=Ahnak PE=4 SV=1;tr|Q61484|Q61484_MOUSE Desmoyokin (Fragment) OS=Mus musculus OX=10090 GN	tr|E9Q616|E9Q616_MOUSE;tr|Q6UL10|Q6UL10_MOUSE	1209;944	1209	K	ISMPDVDLNMKGPKVKGDMDVTVPKIEGEMK	44.598	44.598	VK(1)GDMDVTVPK	VK(39)GDMDVTVPK(-39)	2	2	0.43447				119610			Identified
E9Q616	AHNAK nucleoprotein (desmoyokin)	Ahnak	604.25	5656	tr|E9Q616|E9Q616_MOUSE;tr|A0PJF4|A0PJF4_MOUSE;tr|Q8VDN3|Q8VDN3_MOUSE;tr|Q8BKS2|Q8BKS2_MOUSE;tr|Q8CGE7|Q8CGE7_MOUSE;tr|Q6UIL4|Q6UIL4_MOUSE	5087;1166;455;548;96;108	tr|E9Q616|E9Q616_MOUSE AHNAK nucleoprotein (desmoyokin) OS=Mus musculus OX=10090 GN=Ahnak PE=1 SV=1;tr|A0PJF4|A0PJF4_MOUSE Ahnak protein (Fragment) OS=Mus musculus OX=10090 GN=Ahnak PE=2 SV=1;tr|Q8VDN3|Q8VDN3_MOUSE Ahnak protein (Fragment) OS=Mus musculus	tr|E9Q616|E9Q616_MOUSE	5087	5087	K	LSMPKVSGPDLDMNLKGPSLKGDLGASSPSM	31.722	31.722	VSGPDLDMNLK(0.91)GPSLK(0.09)	VSGPDLDMNLK(10)GPSLK(-10)	11	2	-0.66023				24878		19654	Quantified
E9Q6G0	Microtubule-associated serine/threonine-protein kinase 4 (Fragment)	Mast4	98.276	868	tr|E9Q6G0|E9Q6G0_MOUSE;tr|E9Q4Q9|E9Q4Q9_MOUSE;tr|E9Q1M8|E9Q1M8_MOUSE;tr|E9PWX8|E9PWX8_MOUSE;tr|E9QPR4|E9QPR4_MOUSE;tr|A0A0A6YXG1|A0A0A6YXG1_MOUSE;sp|Q811L6|MAST4_MOUSE	772;784;976;784;799;809;976	tr|E9Q6G0|E9Q6G0_MOUSE Microtubule-associated serine/threonine-protein kinase 4 (Fragment) OS=Mus musculus OX=10090 GN=Mast4 PE=1 SV=1;tr|E9Q4Q9|E9Q4Q9_MOUSE Microtubule-associated serine/threonine-protein kinase 4 (Fragment) OS=Mus musculus OX=10090 GN=Ma	tr|E9Q6G0|E9Q6G0_MOUSE	772	772	K	DTESNRCKLSSGLLPKLAISTDGEQDEAVPC	49.96	49.96	CKLSSGLLPK(1)	CK(-48)LSSGLLPK(48)	10	2	-4.0974				1603700			Identified
E9Q6P5	Tetratricopeptide repeat protein 7B	Ttc7b	94.202	843	sp|E9Q6P5|TTC7B_MOUSE;tr|A0A1Y7VL44|A0A1Y7VL44_MOUSE;tr|Q3UFQ5|Q3UFQ5_MOUSE	148;148;148	sp|E9Q6P5|TTC7B_MOUSE Tetratricopeptide repeat protein 7B OS=Mus musculus OX=10090 GN=Ttc7b PE=1 SV=1;tr|A0A1Y7VL44|A0A1Y7VL44_MOUSE Tetratricopeptide repeat protein 7B OS=Mus musculus OX=10090 GN=Ttc7b PE=1 SV=1;tr|Q3UFQ5|Q3UFQ5_MOUSE Uncharacterized prot	sp|E9Q6P5|TTC7B_MOUSE	148	148	K	VPPYRLRMIAEAYATKGLCLEKLPVSSSTSN	79.795	79.795	MIAEAYATK(1)GLCLEK	MIAEAYATK(39)GLCLEK(-39)	9	2	-1.0323			14088				Identified
E9Q6R7	Utrophin	Utrn	392.7	3430	tr|E9Q6R7|E9Q6R7_MOUSE;tr|O08614|O08614_MOUSE;tr|A0A1W2P7C0|A0A1W2P7C0_MOUSE;tr|Q61636|Q61636_MOUSE	2791;2790;317;348	tr|E9Q6R7|E9Q6R7_MOUSE Utrophin OS=Mus musculus OX=10090 GN=Utrn PE=1 SV=1;tr|O08614|O08614_MOUSE Cytoskeletal protein OS=Mus musculus OX=10090 GN=Utrn PE=2 SV=1;tr|A0A1W2P7C0|A0A1W2P7C0_MOUSE Utrophin OS=Mus musculus OX=10090 GN=Utrn PE=1 SV=1;tr|Q61636|Q	tr|E9Q6R7|E9Q6R7_MOUSE	2791	2791	K	NMRWKLLQVSVDDRLKQLQEAHRDFGPSSQH	83.623	76.605	LK(1)QLQEAHR	LK(77)QLQEAHR	2	2	-0.6662		60935	79569			163550	Quantified
E9Q6R7	Utrophin	Utrn	392.7	3430	tr|E9Q6R7|E9Q6R7_MOUSE;tr|O08614|O08614_MOUSE;tr|A0A1W2P7C0|A0A1W2P7C0_MOUSE;tr|Q61636|Q61636_MOUSE	2767;2766;293;324	tr|E9Q6R7|E9Q6R7_MOUSE Utrophin OS=Mus musculus OX=10090 GN=Utrn PE=1 SV=1;tr|O08614|O08614_MOUSE Cytoskeletal protein OS=Mus musculus OX=10090 GN=Utrn PE=2 SV=1;tr|A0A1W2P7C0|A0A1W2P7C0_MOUSE Utrophin OS=Mus musculus OX=10090 GN=Utrn PE=1 SV=1;tr|Q61636|Q	tr|E9Q6R7|E9Q6R7_MOUSE	2767	2767	K	DLSSQLSPLDLHPSLKMSRQLDDLNMRWKLL	35.349	35.349	TMNDLSSQLSPLDLHPSLK(1)MSR	TMNDLSSQLSPLDLHPSLK(35)MSR	19	3	-1.5557				12862		23300	Quantified
E9Q7Z0	Leptin (Fragment)	Lep	11.199	98	tr|E9Q7Z0|E9Q7Z0_MOUSE;tr|Q544U0|Q544U0_MOUSE;tr|E9M0G2|E9M0G2_MOUSE;sp|P41160|LEP_MOUSE	54;54;54;54	tr|E9Q7Z0|E9Q7Z0_MOUSE Leptin (Fragment) OS=Mus musculus OX=10090 GN=Lep PE=4 SV=1;tr|Q544U0|Q544U0_MOUSE Leptin OS=Mus musculus OX=10090 GN=Lep PE=2 SV=1;tr|E9M0G2|E9M0G2_MOUSE Leptin OS=Mus musculus OX=10090 GN=Lep PE=2 SV=1;sp|P41160|LEP_MOUSE Leptin OS	tr|E9Q7Z0|E9Q7Z0_MOUSE	54	54	K	VTRINDISHTQSVSAKQRVTGLDFIPGLHPI	35.45	35.45	INDISHTQSVSAK(1)QR	INDISHTQSVSAK(35)QR	13	3	-0.49581				21767			Identified
E9Q8T7	Dynein heavy chain 1, axonemal	Dnah1	487.06	4250	sp|E9Q8T7|DYH1_MOUSE	2944	sp|E9Q8T7|DYH1_MOUSE Dynein heavy chain 1, axonemal OS=Mus musculus OX=10090 GN=Dnah1 PE=1 SV=1	sp|E9Q8T7|DYH1_MOUSE	2944	2944	K	PPPGVKLVIEAVCIMKGIKPKKVPGEKPGSK	36.57	36.57	LVIEAVCIMK(1)	LVIEAVCIMK(37)	10	1	-6.5287	2137000		1049300				Quantified
E9Q8Y7	Sarcospan	Sspn	15.698	140	tr|E9Q8Y7|E9Q8Y7_MOUSE;tr|Q3TPB3|Q3TPB3_MOUSE;tr|Q3TRE0|Q3TRE0_MOUSE;sp|Q62147|SSPN_MOUSE	139;214;215;215	tr|E9Q8Y7|E9Q8Y7_MOUSE Sarcospan OS=Mus musculus OX=10090 GN=Sspn PE=1 SV=1;tr|Q3TPB3|Q3TPB3_MOUSE Uncharacterized protein (Fragment) OS=Mus musculus OX=10090 GN=Sspn PE=2 SV=1;tr|Q3TRE0|Q3TRE0_MOUSE Sarcospan OS=Mus musculus OX=10090 GN=Sspn PE=1 SV=1;sp|	tr|E9Q8Y7|E9Q8Y7_MOUSE	139	139	K	GVGLRSLMASDGQLPKA______________	43.168	43.168	SLMASDGQLPK(1)A	SLMASDGQLPK(43)A	11	2	0.38983			63677				Identified
E9Q8Z8	Catenin delta-1	Ctnnd1	108.17	967	tr|E9Q8Z8|E9Q8Z8_MOUSE;tr|E9Q8Z6|E9Q8Z6_MOUSE;tr|E9Q8Z5|E9Q8Z5_MOUSE;sp|P30999|CTND1_MOUSE;tr|Q3TPD1|Q3TPD1_MOUSE;tr|G3X9V2|G3X9V2_MOUSE	25;25;25;25;25;25	tr|E9Q8Z8|E9Q8Z8_MOUSE Catenin delta-1 OS=Mus musculus OX=10090 GN=Ctnnd1 PE=1 SV=1;tr|E9Q8Z6|E9Q8Z6_MOUSE Catenin delta-1 OS=Mus musculus OX=10090 GN=Ctnnd1 PE=1 SV=1;tr|E9Q8Z5|E9Q8Z5_MOUSE Catenin delta-1 OS=Mus musculus OX=10090 GN=Ctnnd1 PE=1 SV=1;sp|P	tr|E9Q8Z8|E9Q8Z8_MOUSE	25	25	K	ASILASVKEQEAQFEKLTRALEEERRHVSAQ	46.033	46.033	EQEAQFEK(1)LTR	EQEAQFEK(46)LTR	8	2	-1.5912		18126					Identified
E9Q9H0	Disks large homolog 1	Dlg1	100.82	912	tr|E9Q9H0|E9Q9H0_MOUSE;sp|Q811D0|DLG1_MOUSE;tr|H7BWY4|H7BWY4_MOUSE;tr|Q3UP61|Q3UP61_MOUSE;tr|D3Z3B8|D3Z3B8_MOUSE;tr|Q571K0|Q571K0_MOUSE;tr|S4R2T8|S4R2T8_MOUSE;tr|Q3TPP5|Q3TPP5_MOUSE;tr|F6UDT8|F6UDT8_MOUSE	364;364;331;331;281;335;331;74;75	tr|E9Q9H0|E9Q9H0_MOUSE Disks large homolog 1 OS=Mus musculus OX=10090 GN=Dlg1 PE=1 SV=1;sp|Q811D0|DLG1_MOUSE Disks large homolog 1 OS=Mus musculus OX=10090 GN=Dlg1 PE=1 SV=1;tr|H7BWY4|H7BWY4_MOUSE Disks large homolog 1 OS=Mus musculus OX=10090 GN=Dlg1 PE=1	tr|E9Q9H0|E9Q9H0_MOUSE	364	364	K	YVTKIIEGGAAHKDGKLQIGDKLLAVNSVCL	46.033	46.033	IIEGGAAHK(0.5)DGK(0.5)	IIEGGAAHK(0)DGK(0)	12	2	-1.639						4287	Identified
E9Q9H0	Disks large homolog 1	Dlg1	100.82	912	tr|E9Q9H0|E9Q9H0_MOUSE;sp|Q811D0|DLG1_MOUSE;tr|H7BWY4|H7BWY4_MOUSE;tr|Q3UP61|Q3UP61_MOUSE;tr|D3Z3B8|D3Z3B8_MOUSE;tr|Q571K0|Q571K0_MOUSE;tr|S4R2T8|S4R2T8_MOUSE;tr|Q3TPP5|Q3TPP5_MOUSE;tr|F6UDT8|F6UDT8_MOUSE	361;361;328;328;278;332;328;71;72	tr|E9Q9H0|E9Q9H0_MOUSE Disks large homolog 1 OS=Mus musculus OX=10090 GN=Dlg1 PE=1 SV=1;sp|Q811D0|DLG1_MOUSE Disks large homolog 1 OS=Mus musculus OX=10090 GN=Dlg1 PE=1 SV=1;tr|H7BWY4|H7BWY4_MOUSE Disks large homolog 1 OS=Mus musculus OX=10090 GN=Dlg1 PE=1	tr|E9Q9H0|E9Q9H0_MOUSE	361	361	K	NSIYVTKIIEGGAAHKDGKLQIGDKLLAVNS	46.033	43.306	IIEGGAAHK(0.863)DGK(0.137)	IIEGGAAHK(8)DGK(-8)	9	2	-1.7447				3941.9		4287	Quantified
E9QA15	Caldesmon 1	Cald1	89.272	768	tr|E9QA15|E9QA15_MOUSE;tr|S4R1T7|S4R1T7_MOUSE;tr|E9Q0M9|E9Q0M9_MOUSE;tr|D3Z6I7|D3Z6I7_MOUSE;tr|Q8VCQ8|Q8VCQ8_MOUSE;tr|E9QA16|E9QA16_MOUSE;tr|Q3UGC3|Q3UGC3_MOUSE	631;391;397;417;393;399;250	tr|E9QA15|E9QA15_MOUSE Caldesmon 1 OS=Mus musculus OX=10090 GN=Cald1 PE=1 SV=1;tr|S4R1T7|S4R1T7_MOUSE Caldesmon 1 OS=Mus musculus OX=10090 GN=Cald1 PE=1 SV=1;tr|E9Q0M9|E9Q0M9_MOUSE Caldesmon 1 OS=Mus musculus OX=10090 GN=Cald1 PE=1 SV=1;tr|D3Z6I7|D3Z6I7_MO	tr|E9QA15|E9QA15_MOUSE;tr|Q8VCQ8|Q8VCQ8_MOUSE	631;393	631	K	KGSSLKIEERAEFLNKSVQKSGVRSTHQAAV	55.235	55.235	AEFLNK(0.967)SVQK(0.033)	AEFLNK(15)SVQK(-15)	6	2	-0.456						32907	Identified
E9QA15	Caldesmon 1	Cald1	89.272	768	tr|E9QA15|E9QA15_MOUSE	208	tr|E9QA15|E9QA15_MOUSE Caldesmon 1 OS=Mus musculus OX=10090 GN=Cald1 PE=1 SV=1	tr|E9QA15|E9QA15_MOUSE	208	208	K	QEKLKGGSLGENQVEKMVEEKTPEIQEEAVL	40.83	40.83	GGSLGENQVEK(0.992)MVEEK(0.008)	GGSLGENQVEK(21)MVEEK(-21)	11	2	0.13122						34399	Identified
E9QA15	Caldesmon 1	Cald1	89.272	768	tr|E9QA15|E9QA15_MOUSE	197	tr|E9QA15|E9QA15_MOUSE Caldesmon 1 OS=Mus musculus OX=10090 GN=Cald1 PE=1 SV=1	tr|E9QA15|E9QA15_MOUSE	197	197	K	DKKKEEKEEEEQEKLKGGSLGENQVEKMVEE	61.042	61.042	LK(1)GGSLGENQVEK	LK(51)GGSLGENQVEK(-51)	2	2	-0.26193				22606			Identified
E9QA46	Peroxisomal biogenesis factor 3	Pex3	40.639	359	tr|E9QA46|E9QA46_MOUSE;tr|Q8C6F0|Q8C6F0_MOUSE;tr|Q3UIG2|Q3UIG2_MOUSE;sp|Q9QXY9|PEX3_MOUSE;tr|D3Z6X3|D3Z6X3_MOUSE;tr|D3Z6X4|D3Z6X4_MOUSE	208;208;208;208;142;142	tr|E9QA46|E9QA46_MOUSE Peroxisomal biogenesis factor 3 OS=Mus musculus OX=10090 GN=Pex3 PE=1 SV=1;tr|Q8C6F0|Q8C6F0_MOUSE Uncharacterized protein OS=Mus musculus OX=10090 GN=Pex3 PE=2 SV=1;tr|Q3UIG2|Q3UIG2_MOUSE Uncharacterized protein OS=Mus musculus OX=10	tr|E9QA46|E9QA46_MOUSE	208	208	K	SVSLKHSLSLLDLEQKLKEIRILVEQHQSSW	53.517	47.561	HSLSLLDLEQK(0.79)LK(0.21)	HSLSLLDLEQK(5.8)LK(-5.8)	11	3	-1.6927	44366	39917	25578		49795	41219	Quantified
E9QA46	Peroxisomal biogenesis factor 3	Pex3	40.639	359	tr|E9QA46|E9QA46_MOUSE;tr|Q8C6F0|Q8C6F0_MOUSE;tr|Q3UIG2|Q3UIG2_MOUSE;sp|Q9QXY9|PEX3_MOUSE;tr|D3Z6X3|D3Z6X3_MOUSE;tr|D3Z6X4|D3Z6X4_MOUSE	210;210;210;210;144;144	tr|E9QA46|E9QA46_MOUSE Peroxisomal biogenesis factor 3 OS=Mus musculus OX=10090 GN=Pex3 PE=1 SV=1;tr|Q8C6F0|Q8C6F0_MOUSE Uncharacterized protein OS=Mus musculus OX=10090 GN=Pex3 PE=2 SV=1;tr|Q3UIG2|Q3UIG2_MOUSE Uncharacterized protein OS=Mus musculus OX=10	tr|E9QA46|E9QA46_MOUSE	210	210	K	SLKHSLSLLDLEQKLKEIRILVEQHQSSWND	53.517	53.517	HSLSLLDLEQK(0.5)LK(0.5)	HSLSLLDLEQK(0)LK(0)	13	3	-1.2552	44366	39917	25578				Quantified
E9QL12	Dysferlin	Dysf	237.19	2082	tr|E9QL12|E9QL12_MOUSE;tr|E9PXU9|E9PXU9_MOUSE;tr|A0A0N4SUJ2|A0A0N4SUJ2_MOUSE;sp|Q9ESD7|DYSF_MOUSE;tr|E9Q423|E9Q423_MOUSE;tr|A0A0N4SWH3|A0A0N4SWH3_MOUSE;tr|A0A0N4SUN3|A0A0N4SUN3_MOUSE;tr|A0A0N4SVX9|A0A0N4SVX9_MOUSE;tr|A0A0N4SV63|A0A0N4SV63_MOUSE;tr|A0A0N4SWG7|A0A0N4SWG7_MOUSE	1728;1729;1736;1736;1745;1749;1750;1760;1766;1749	tr|E9QL12|E9QL12_MOUSE Dysferlin OS=Mus musculus OX=10090 GN=Dysf PE=1 SV=1;tr|E9PXU9|E9PXU9_MOUSE Dysferlin OS=Mus musculus OX=10090 GN=Dysf PE=1 SV=1;tr|A0A0N4SUJ2|A0A0N4SUJ2_MOUSE Dysferlin OS=Mus musculus OX=10090 GN=Dysf PE=1 SV=1;sp|Q9ESD7|DYSF_MOUSE	tr|E9QL12|E9QL12_MOUSE	1728	1728	K	IKAPVYRTDRVTFQDKDYTIEEIEAGRLPNP	46.206	19.006	VTFQDK(1)DYTIEEIEAGR	VTFQDK(19)DYTIEEIEAGR	6	2	-1.0826	26849			97272			Identified
E9QMZ0	Cell death activator CIDE-3	Cidec	28.498	249	tr|E9QMZ0|E9QMZ0_MOUSE;sp|P56198|CIDEC_MOUSE	147;137	tr|E9QMZ0|E9QMZ0_MOUSE Cell death activator CIDE-3 OS=Mus musculus OX=10090 GN=Cidec PE=1 SV=1;sp|P56198|CIDEC_MOUSE Cell death activator CIDE-3 OS=Mus musculus OX=10090 GN=Cidec PE=1 SV=2	tr|E9QMZ0|E9QMZ0_MOUSE	147	147	K	QRKKRAQLALSQKPTKKIDVARVTFDLYKLN	83.438	83.438	AQLALSQK(0.001)PTK(0.5)K(0.5)	AQLALSQK(-30)PTK(0)K(0)	11	3	2.4816							Identified
E9QMZ0	Cell death activator CIDE-3	Cidec	28.498	249	tr|E9QMZ0|E9QMZ0_MOUSE;sp|P56198|CIDEC_MOUSE	148;138	tr|E9QMZ0|E9QMZ0_MOUSE Cell death activator CIDE-3 OS=Mus musculus OX=10090 GN=Cidec PE=1 SV=1;sp|P56198|CIDEC_MOUSE Cell death activator CIDE-3 OS=Mus musculus OX=10090 GN=Cidec PE=1 SV=2	tr|E9QMZ0|E9QMZ0_MOUSE	148	148	K	RKKRAQLALSQKPTKKIDVARVTFDLYKLNP	83.438	83.438	AQLALSQK(0.001)PTK(0.5)K(0.5)	AQLALSQK(-30)PTK(0)K(0)	12	3	2.4816							Identified
E9QMZ0	Cell death activator CIDE-3	Cidec	28.498	249	tr|E9QMZ0|E9QMZ0_MOUSE;sp|P56198|CIDEC_MOUSE	122;112	tr|E9QMZ0|E9QMZ0_MOUSE Cell death activator CIDE-3 OS=Mus musculus OX=10090 GN=Cidec PE=1 SV=1;sp|P56198|CIDEC_MOUSE Cell death activator CIDE-3 OS=Mus musculus OX=10090 GN=Cidec PE=1 SV=2	tr|E9QMZ0|E9QMZ0_MOUSE	122	122	K	YFQALAKDTMFMVLLKGQKWKPPSEQRKKRA	72.042	72.042	DTMFMVLLK(0.822)GQK(0.178)	DTMFMVLLK(6.6)GQK(-6.6)	9	2	2.4346						90665	Identified
E9QMZ0	Cell death activator CIDE-3	Cidec	28.498	249	tr|E9QMZ0|E9QMZ0_MOUSE;sp|P56198|CIDEC_MOUSE;tr|D3Z1A6|D3Z1A6_MOUSE	16;6;6	tr|E9QMZ0|E9QMZ0_MOUSE Cell death activator CIDE-3 OS=Mus musculus OX=10090 GN=Cidec PE=1 SV=1;sp|P56198|CIDEC_MOUSE Cell death activator CIDE-3 OS=Mus musculus OX=10090 GN=Cidec PE=1 SV=2;tr|D3Z1A6|D3Z1A6_MOUSE Cell death activator CIDE-3 (Fragment) OS=Mu	tr|E9QMZ0|E9QMZ0_MOUSE	16	16	K	MESNTIQLTRMDYAMKSLSLLYPRSLSRHVA	60	60	MDYAMK(1)SLSLLYPR	MDYAMK(60)SLSLLYPR	6	2	2.7678		98037	63600	130890	104610		Quantified
E9QMZ0	Cell death activator CIDE-3	Cidec	28.498	249	tr|E9QMZ0|E9QMZ0_MOUSE;sp|P56198|CIDEC_MOUSE	144;134	tr|E9QMZ0|E9QMZ0_MOUSE Cell death activator CIDE-3 OS=Mus musculus OX=10090 GN=Cidec PE=1 SV=1;sp|P56198|CIDEC_MOUSE Cell death activator CIDE-3 OS=Mus musculus OX=10090 GN=Cidec PE=1 SV=2	tr|E9QMZ0|E9QMZ0_MOUSE	144	144	K	PSEQRKKRAQLALSQKPTKKIDVARVTFDLY	114.39	114.39	AQLALSQK(0.966)PTK(0.034)	AQLALSQK(15)PTK(-15)	8	2	-1.8894		251200	189330	418130	321940	323600	Quantified
E9QMZ0	Cell death activator CIDE-3	Cidec	28.498	249	tr|E9QMZ0|E9QMZ0_MOUSE;sp|P56198|CIDEC_MOUSE;tr|D3Z1A6|D3Z1A6_MOUSE	44;34;34	tr|E9QMZ0|E9QMZ0_MOUSE Cell death activator CIDE-3 OS=Mus musculus OX=10090 GN=Cidec PE=1 SV=1;sp|P56198|CIDEC_MOUSE Cell death activator CIDE-3 OS=Mus musculus OX=10090 GN=Cidec PE=1 SV=2;tr|D3Z1A6|D3Z1A6_MOUSE Cell death activator CIDE-3 (Fragment) OS=Mu	tr|E9QMZ0|E9QMZ0_MOUSE	44	44	K	HVAVSTAVVTQQLVSKPSRETPRARPCRVST	202.24	175.68	HVAVSTAVVTQQLVSK(1)PSR	HVAVSTAVVTQQLVSK(180)PSR	16	3	1.0668	69086	167830	192370	444020	243830	221290	Quantified
E9QNA7	Sorbin and SH3 domain-containing protein 1	Sorbs1	82.874	740	tr|E9QNA7|E9QNA7_MOUSE;tr|A0A286YCI8|A0A286YCI8_MOUSE;sp|Q62417|SRBS1_MOUSE;tr|A0A1L7NR63|A0A1L7NR63_MOUSE;tr|A0A286YCQ0|A0A286YCQ0_MOUSE;tr|A0A286YDN0|A0A286YDN0_MOUSE;tr|E9Q6A3|E9Q6A3_MOUSE;tr|E9PYX6|E9PYX6_MOUSE;tr|D3Z5J3|D3Z5J3_MOUSE;tr|A0A5F8MPJ2|A0A5F8MPJ2_MOUSE	332;331;331;332;332;343;362;322;502;502	tr|E9QNA7|E9QNA7_MOUSE Sorbin and SH3 domain-containing protein 1 OS=Mus musculus OX=10090 GN=Sorbs1 PE=1 SV=1;tr|A0A286YCI8|A0A286YCI8_MOUSE Sorbin and SH3 domain-containing protein 1 OS=Mus musculus OX=10090 GN=Sorbs1 PE=1 SV=1;sp|Q62417|SRBS1_MOUSE Sorb	tr|E9QNA7|E9QNA7_MOUSE	332	332	K	KYRAEPKSIYEYQPGKSSVLTNEKMSSAVSP	38.14	38.14	SIYEYQPGK(0.983)SSVLTNEK(0.017)	SIYEYQPGK(18)SSVLTNEK(-18)	9	2	-2.316				11698			Identified
E9QNA7	Sorbin and SH3 domain-containing protein 1	Sorbs1	82.874	740	tr|E9QNA7|E9QNA7_MOUSE;tr|A0A286YCI8|A0A286YCI8_MOUSE;sp|Q62417|SRBS1_MOUSE;tr|A0A1L7NR63|A0A1L7NR63_MOUSE;tr|A0A286YCQ0|A0A286YCQ0_MOUSE;tr|A0A286YDN0|A0A286YDN0_MOUSE;tr|E9Q6A3|E9Q6A3_MOUSE;tr|E9PYX6|E9PYX6_MOUSE;tr|D3Z5J3|D3Z5J3_MOUSE;tr|A0A5F8MPJ2|A0A5F8MPJ2_MOUSE	561;1111;1111;561;505;516;535;545;759;759	tr|E9QNA7|E9QNA7_MOUSE Sorbin and SH3 domain-containing protein 1 OS=Mus musculus OX=10090 GN=Sorbs1 PE=1 SV=1;tr|A0A286YCI8|A0A286YCI8_MOUSE Sorbin and SH3 domain-containing protein 1 OS=Mus musculus OX=10090 GN=Sorbs1 PE=1 SV=1;sp|Q62417|SRBS1_MOUSE Sorb	tr|E9QNA7|E9QNA7_MOUSE	561	561	K	GIFPRTYIELLPPAEKAQPRKLAPVQVLEYG	45.939	45.939	TYIELLPPAEK(1)AQPR	TYIELLPPAEK(46)AQPR	11	2	-1.7203				21603			Identified
E9QQ99	E3 ubiquitin-protein ligase synoviolin	Syvn1	61.446	561	tr|E9QQ99|E9QQ99_MOUSE;tr|D3Z1Y1|D3Z1Y1_MOUSE;tr|A0A0R4J1R1|A0A0R4J1R1_MOUSE;sp|Q9DBY1|SYVN1_MOUSE	252;303;303;303	tr|E9QQ99|E9QQ99_MOUSE E3 ubiquitin-protein ligase synoviolin OS=Mus musculus OX=10090 GN=Syvn1 PE=1 SV=1;tr|D3Z1Y1|D3Z1Y1_MOUSE E3 ubiquitin-protein ligase synoviolin OS=Mus musculus OX=10090 GN=Syvn1 PE=1 SV=1;tr|A0A0R4J1R1|A0A0R4J1R1_MOUSE E3 ubiquitin-	tr|E9QQ99|E9QQ99_MOUSE	252	252	K	DNVCIICREEMVTGAKRLPCNHIFHTSCLRS	75.243	75.243	EEMVTGAK(1)R	EEMVTGAK(75)R	8	2	-2.3136		18998					Identified
F2WWK6	Delta-6 desaturase (Fragment)	Fads2	51.384	433	tr|F2WWK6|F2WWK6_MOUSE;tr|F2WWK5|F2WWK5_MOUSE;sp|Q9Z0R9|FADS2_MOUSE	17;17;28	tr|F2WWK6|F2WWK6_MOUSE Delta-6 desaturase (Fragment) OS=Mus musculus OX=10090 GN=Fads2 PE=2 SV=1;tr|F2WWK5|F2WWK5_MOUSE Delta-6 desaturase (Fragment) OS=Mus musculus OX=10090 GN=Fads2 PE=2 SV=1;sp|Q9Z0R9|FADS2_MOUSE Acyl-CoA 6-desaturase OS=Mus musculus OX	tr|F2WWK6|F2WWK6_MOUSE	17	17	K	ERQAPMPTFRWEEIQKHNLRTDRWLVIDRKV	74.486	60.589	WEEIQK(1)HNLR	WEEIQK(61)HNLR	6	3	0.39726			126200	173230			Identified
F2Z3X3	CUE domain-containing protein 1	Cuedc1	34.406	316	tr|F2Z3X3|F2Z3X3_MOUSE;tr|A2RS63|A2RS63_MOUSE;sp|Q8R3V6|CUED1_MOUSE;tr|B7ZNF1|B7ZNF1_MOUSE	206;206;206;206	tr|F2Z3X3|F2Z3X3_MOUSE CUE domain-containing protein 1 OS=Mus musculus OX=10090 GN=Cuedc1 PE=1 SV=1;tr|A2RS63|A2RS63_MOUSE CUE domain containing 1 OS=Mus musculus OX=10090 GN=Cuedc1 PE=2 SV=1;sp|Q8R3V6|CUED1_MOUSE CUE domain-containing protein 1 OS=Mus mus	tr|F2Z3X3|F2Z3X3_MOUSE	206	206	K	LPQQMDSIQGHPGGSKPMSGEGGPPPAPGPM	18.144	14.307	ILPQQMDSIQGHPGGSK(1)PMSGEGGPPPAPGPMACDQDSR	ILPQQMDSIQGHPGGSK(14)PMSGEGGPPPAPGPMACDQDSR	17	4	3.2748	126330	165100	184810				Quantified
F2Z3X3	CUE domain-containing protein 1	Cuedc1	34.406	316	tr|F2Z3X3|F2Z3X3_MOUSE;tr|A2RS63|A2RS63_MOUSE;sp|Q8R3V6|CUED1_MOUSE;tr|B7ZNF1|B7ZNF1_MOUSE;tr|Q3TRP3|Q3TRP3_MOUSE	230;230;230;230;176	tr|F2Z3X3|F2Z3X3_MOUSE CUE domain-containing protein 1 OS=Mus musculus OX=10090 GN=Cuedc1 PE=1 SV=1;tr|A2RS63|A2RS63_MOUSE CUE domain containing 1 OS=Mus musculus OX=10090 GN=Cuedc1 PE=2 SV=1;sp|Q8R3V6|CUED1_MOUSE CUE domain-containing protein 1 OS=Mus mus	tr|F2Z3X3|F2Z3X3_MOUSE	230	230	K	PPAPGPMACDQDSRWKQYLEDERIALFLQNE	81.163	81.163	WK(1)QYLEDER	WK(81)QYLEDER	2	2	0.56562				15066			Identified
F2Z463	Rho-related GTP-binding protein RhoJ	Rhoj	18.73	167	tr|F2Z463|F2Z463_MOUSE;tr|D3YX61|D3YX61_MOUSE;tr|Q7TMY0|Q7TMY0_MOUSE;tr|Q3TZU6|Q3TZU6_MOUSE;sp|Q9ER71|RHOJ_MOUSE	165;165;165;165;165	tr|F2Z463|F2Z463_MOUSE Rho-related GTP-binding protein RhoJ OS=Mus musculus OX=10090 GN=Rhoj PE=1 SV=1;tr|D3YX61|D3YX61_MOUSE Rho-related GTP-binding protein RhoJ OS=Mus musculus OX=10090 GN=Rhoj PE=1 SV=1;tr|Q7TMY0|Q7TMY0_MOUSE Arhj protein (Fragment) OS=	tr|F2Z463|F2Z463_MOUSE	165	165	K	MKEKPLTYEHGVKLAKAV_____________	53.517	53.517	PLTYEHGVK(0.323)LAK(0.677)	PLTYEHGVK(-3.2)LAK(3.2)	12	2	-2.8509				11548			Identified
F2Z463	Rho-related GTP-binding protein RhoJ	Rhoj	18.73	167	tr|F2Z463|F2Z463_MOUSE;tr|D3YX61|D3YX61_MOUSE;tr|Q7TMY0|Q7TMY0_MOUSE;tr|Q3TZU6|Q3TZU6_MOUSE;sp|Q9ER71|RHOJ_MOUSE	162;162;162;162;162	tr|F2Z463|F2Z463_MOUSE Rho-related GTP-binding protein RhoJ OS=Mus musculus OX=10090 GN=Rhoj PE=1 SV=1;tr|D3YX61|D3YX61_MOUSE Rho-related GTP-binding protein RhoJ OS=Mus musculus OX=10090 GN=Rhoj PE=1 SV=1;tr|Q7TMY0|Q7TMY0_MOUSE Arhj protein (Fragment) OS=	tr|F2Z463|F2Z463_MOUSE	162	162	K	LLYMKEKPLTYEHGVKLAKAV__________	40.386	40.386	PLTYEHGVK(0.777)LAK(0.223)	PLTYEHGVK(5.4)LAK(-5.4)	9	2	-2.5725						11725	Identified
F2Z4A3	FAT atypical cadherin 1	Fat1	506.26	4590	tr|F2Z4A3|F2Z4A3_MOUSE;tr|A0A087WRT4|A0A087WRT4_MOUSE;tr|A0A1L1SQU7|A0A1L1SQU7_MOUSE;tr|Q9QXA3|Q9QXA3_MOUSE;tr|Q80XT9|Q80XT9_MOUSE;tr|Q497H5|Q497H5_MOUSE;tr|Q80VA2|Q80VA2_MOUSE;tr|Q6X4A1|Q6X4A1_MOUSE;tr|A7ISQ2|A7ISQ2_MOUSE;tr|A7ISQ0|A7ISQ0_MOUSE;tr|A7ISQ1|A7ISQ1_MOUSE;tr|A0A087WPU4|A0A087WPU4_MOUSE	4353;4353;4376;4338;972;1061;452;148;25;25;25;123	tr|F2Z4A3|F2Z4A3_MOUSE FAT atypical cadherin 1 OS=Mus musculus OX=10090 GN=Fat1 PE=1 SV=1;tr|A0A087WRT4|A0A087WRT4_MOUSE FAT atypical cadherin 1 OS=Mus musculus OX=10090 GN=Fat1 PE=1 SV=2;tr|A0A1L1SQU7|A0A1L1SQU7_MOUSE FAT atypical cadherin 1 OS=Mus muscul	tr|F2Z4A3|F2Z4A3_MOUSE	4353	4353	K	VVDLDPCLSKKPLEEKPSQPYSARESLSEVQ	31.04	31.04	K(0.349)PLEEK(0.651)PSQPYSAR	K(-2.7)PLEEK(2.7)PSQPYSAR	6	3	2.4381						20012	Identified
F5BFH0	C-type lectin domain family 2 member D (Fragment)	Clec2d	23.647	207	tr|F5BFH0|F5BFH0_MOUSE;sp|Q91V08|CLC2D_MOUSE	24;24	tr|F5BFH0|F5BFH0_MOUSE C-type lectin domain family 2 member D (Fragment) OS=Mus musculus OX=10090 GN=Clec2d PE=1 SV=1;sp|Q91V08|CLC2D_MOUSE C-type lectin domain family 2 member D OS=Mus musculus OX=10090 GN=Clec2d PE=1 SV=1	tr|F5BFH0|F5BFH0_MOUSE	24	24	K	PMLSPTGSPQEVEVGKILQGKRHGTISPESC	43.904	43.904	ASLPMLSPTGSPQEVEVGK(0.881)ILQGK(0.119)	ASLPMLSPTGSPQEVEVGK(8.7)ILQGK(-8.7)	19	3	2.6416		114060		230680			Identified
F6QFL0	MICOS complex subunit (Fragment)	Chchd3	10.436	89	tr|F6QFL0|F6QFL0_MOUSE;tr|Q91VG6|Q91VG6_MOUSE;sp|Q9CRB9|MIC19_MOUSE;tr|Q9D9P1|Q9D9P1_MOUSE;tr|D3Z0L4|D3Z0L4_MOUSE	19;121;157;157;162	tr|F6QFL0|F6QFL0_MOUSE MICOS complex subunit (Fragment) OS=Mus musculus OX=10090 GN=Chchd3 PE=1 SV=1;tr|Q91VG6|Q91VG6_MOUSE MICOS complex subunit (Fragment) OS=Mus musculus OX=10090 GN=Chchd3 PE=2 SV=1;sp|Q9CRB9|MIC19_MOUSE MICOS complex subunit Mic19 OS=M	tr|F6QFL0|F6QFL0_MOUSE	19	19	K	KEQLARLEERSSEFYKVTTEEYQKAAEEVEA	56.938	56.938	SSEFYK(1)VTTEEYQK	SSEFYK(47)VTTEEYQK(-47)	6	2	-1.9118				37289		19747	Quantified
F6QKK2	ADP-ribosylation factor-like protein 8A (Fragment)	Arl8a	18.756	165	tr|F6QKK2|F6QKK2_MOUSE;sp|Q8VEH3|ARL8A_MOUSE	120;141	tr|F6QKK2|F6QKK2_MOUSE ADP-ribosylation factor-like protein 8A (Fragment) OS=Mus musculus OX=10090 GN=Arl8a PE=1 SV=1;sp|Q8VEH3|ARL8A_MOUSE ADP-ribosylation factor-like protein 8A OS=Mus musculus OX=10090 GN=Arl8a PE=1 SV=1	tr|F6QKK2|F6QKK2_MOUSE	120	120	K	LVLGNKRDLAGALDEKELIEKMNLSAIQDRE	183	183	DLAGALDEK(1)ELIEK	DLAGALDEK(60)ELIEK(-60)	9	2	2.3986	211870	241790	630430	527200	504250	344260	Quantified
F6QKK2	ADP-ribosylation factor-like protein 8A (Fragment)	Arl8a	18.756	165	tr|F6QKK2|F6QKK2_MOUSE;sp|Q8VEH3|ARL8A_MOUSE;tr|A0A0N4SVB8|A0A0N4SVB8_MOUSE;tr|Q9DAB3|Q9DAB3_MOUSE;sp|Q9CQW2|ARL8B_MOUSE	161;182;134;162;182	tr|F6QKK2|F6QKK2_MOUSE ADP-ribosylation factor-like protein 8A (Fragment) OS=Mus musculus OX=10090 GN=Arl8a PE=1 SV=1;sp|Q8VEH3|ARL8A_MOUSE ADP-ribosylation factor-like protein 8A OS=Mus musculus OX=10090 GN=Arl8a PE=1 SV=1;tr|A0A0N4SVB8|A0A0N4SVB8_MOUSE A	tr|F6QKK2|F6QKK2_MOUSE;tr|A0A0N4SVB8|A0A0N4SVB8_MOUSE	161;134	134	K	KDNIDITLQWLIQHSKSRRS___________	42.495	42.495	DNIDITLQWLIQHSK(1)SR	DNIDITLQWLIQHSK(42)SR	15	3	3.6417						29866	Identified
F6RPJ9	Insulin-degrading enzyme (Fragment)	Ide	114.15	987	tr|F6RPJ9|F6RPJ9_MOUSE;tr|Q8CGB9|Q8CGB9_MOUSE;sp|Q9JHR7|IDE_MOUSE	160;192;192	tr|F6RPJ9|F6RPJ9_MOUSE Insulin-degrading enzyme (Fragment) OS=Mus musculus OX=10090 GN=Ide PE=1 SV=1;tr|Q8CGB9|Q8CGB9_MOUSE Insulin degrading enzyme OS=Mus musculus OX=10090 GN=Ide PE=2 SV=1;sp|Q9JHR7|IDE_MOUSE Insulin-degrading enzyme OS=Mus musculus OX=1	tr|F6RPJ9|F6RPJ9_MOUSE	160	160	K	SCKDREVNAVDSEHEKNVMNDAWRLFQLEKA	78.888	66.509	EVNAVDSEHEK(1)NVMNDAWR	EVNAVDSEHEK(67)NVMNDAWR	11	3	0.17294	130110	186730	135680	156430	194290		Quantified
F6RPJ9	Insulin-degrading enzyme (Fragment)	Ide	114.15	987	tr|F6RPJ9|F6RPJ9_MOUSE;tr|Q8CGB9|Q8CGB9_MOUSE;sp|Q9JHR7|IDE_MOUSE	174;206;206	tr|F6RPJ9|F6RPJ9_MOUSE Insulin-degrading enzyme (Fragment) OS=Mus musculus OX=10090 GN=Ide PE=1 SV=1;tr|Q8CGB9|Q8CGB9_MOUSE Insulin degrading enzyme OS=Mus musculus OX=10090 GN=Ide PE=2 SV=1;sp|Q9JHR7|IDE_MOUSE Insulin-degrading enzyme OS=Mus musculus OX=1	tr|F6RPJ9|F6RPJ9_MOUSE	174	174	K	EKNVMNDAWRLFQLEKATGNPKHPFSKFGTG	58.889	58.889	LFQLEK(0.998)ATGNPK(0.002)	LFQLEK(26)ATGNPK(-26)	6	2	0.5762		26288			19248	15950	Quantified
F6T5L3	Ataxin-3 (Fragment)	Atxn3	32.959	287	tr|F6T5L3|F6T5L3_MOUSE;tr|E9Q717|E9Q717_MOUSE;tr|Q810M8|Q810M8_MOUSE;tr|Q546X9|Q546X9_MOUSE;sp|Q9CVD2|ATX3_MOUSE;tr|Q5M8S1|Q5M8S1_MOUSE	196;200;228;200;200;200	tr|F6T5L3|F6T5L3_MOUSE Ataxin-3 (Fragment) OS=Mus musculus OX=10090 GN=Atxn3 PE=1 SV=1;tr|E9Q717|E9Q717_MOUSE Ataxin-3 OS=Mus musculus OX=10090 GN=Atxn3 PE=1 SV=1;tr|Q810M8|Q810M8_MOUSE Atxn3 protein (Fragment) OS=Mus musculus OX=10090 GN=Atxn3 PE=2 SV=1;t	tr|F6T5L3|F6T5L3_MOUSE	196	196	K	QMHRPKLIGEELAHLKEQSALKADLERVLEA	32.759	32.759	LIGEELAHLK(0.598)EQSALK(0.402)	LIGEELAHLK(1.7)EQSALK(-1.7)	10	2	-2.5658						25390	Identified
F6T5L3	Ataxin-3 (Fragment)	Atxn3	32.959	287	tr|F6T5L3|F6T5L3_MOUSE;tr|E9Q717|E9Q717_MOUSE;tr|Q810M8|Q810M8_MOUSE;tr|Q546X9|Q546X9_MOUSE;sp|Q9CVD2|ATX3_MOUSE;tr|Q5M8S1|Q5M8S1_MOUSE	202;206;234;206;206;206	tr|F6T5L3|F6T5L3_MOUSE Ataxin-3 (Fragment) OS=Mus musculus OX=10090 GN=Atxn3 PE=1 SV=1;tr|E9Q717|E9Q717_MOUSE Ataxin-3 OS=Mus musculus OX=10090 GN=Atxn3 PE=1 SV=1;tr|Q810M8|Q810M8_MOUSE Atxn3 protein (Fragment) OS=Mus musculus OX=10090 GN=Atxn3 PE=2 SV=1;t	tr|F6T5L3|F6T5L3_MOUSE	202	202	K	LIGEELAHLKEQSALKADLERVLEAADGSGI	57.888	57.888	EQSALK(1)ADLER	EQSALK(58)ADLER	6	2	-1.0404		56969					Identified
F6TCF9	BAG family molecular chaperone regulator 1	Bag1	39.696	355	tr|F6TCF9|F6TCF9_MOUSE;tr|A0A1L1SRT0|A0A1L1SRT0_MOUSE;sp|Q60739|BAG1_MOUSE;tr|Q9CUY1|Q9CUY1_MOUSE	283;283;283;75	tr|F6TCF9|F6TCF9_MOUSE BAG family molecular chaperone regulator 1 OS=Mus musculus OX=10090 GN=Bag1 PE=1 SV=1;tr|A0A1L1SRT0|A0A1L1SRT0_MOUSE BAG family molecular chaperone regulator 1 OS=Mus musculus OX=10090 GN=Bag1 PE=1 SV=1;sp|Q60739|BAG1_MOUSE BAG famil	tr|F6TCF9|F6TCF9_MOUSE	283	283	K	QQGFLAKELQAEALCKLDRKVKATIEQFMKI	53.028	53.028	ELQAEALCK(1)LDR	ELQAEALCK(53)LDR	9	2	-0.95336				11017			Identified
F6TFF2	Pituitary tumor-transforming gene 1 protein-interacting protein	Pttg1ip	13.148	111	tr|F6TFF2|F6TFF2_MOUSE;tr|E0CY65|E0CY65_MOUSE;tr|Q3U9U7|Q3U9U7_MOUSE;sp|Q8R143|PTTG_MOUSE	103;112;166;166	tr|F6TFF2|F6TFF2_MOUSE Pituitary tumor-transforming gene 1 protein-interacting protein OS=Mus musculus OX=10090 GN=Pttg1ip PE=1 SV=2;tr|E0CY65|E0CY65_MOUSE Pituitary tumor-transforming gene 1 protein-interacting protein OS=Mus musculus OX=10090 GN=Pttg1ip	tr|F6TFF2|F6TFF2_MOUSE	103	103	K	MKSRHDEIRKKYGLFKEQNPYEKF_______	94.791	94.791	YGLFK(1)EQNPYEK	YGLFK(72)EQNPYEK(-72)	5	2	-0.72283			59766			65856	Identified
F6UK66	Coiled-coil domain-containing protein 50 (Fragment)	Ccdc50	29.684	256	tr|F6UK66|F6UK66_MOUSE;tr|A6H6M8|A6H6M8_MOUSE;sp|Q810U5|CCD50_MOUSE	183;181;181	tr|F6UK66|F6UK66_MOUSE Coiled-coil domain-containing protein 50 (Fragment) OS=Mus musculus OX=10090 GN=Ccdc50 PE=1 SV=1;tr|A6H6M8|A6H6M8_MOUSE Coiled-coil domain containing 50 OS=Mus musculus OX=10090 GN=Ccdc50 PE=2 SV=1;sp|Q810U5|CCD50_MOUSE Coiled-coil d	tr|F6UK66|F6UK66_MOUSE	183	183	K	ASHRDQEWYDAEIARKLQEEELLATHVDMRA	42.446	42.446	K(1)LQEEELLATHVDMR	K(42)LQEEELLATHVDMR	1	3	-0.37125		26016					Identified
F6UK66	Coiled-coil domain-containing protein 50 (Fragment)	Ccdc50	29.684	256	tr|F6UK66|F6UK66_MOUSE;tr|A6H6M8|A6H6M8_MOUSE;sp|Q810U5|CCD50_MOUSE;tr|Q3TNK7|Q3TNK7_MOUSE	216;214;214;199	tr|F6UK66|F6UK66_MOUSE Coiled-coil domain-containing protein 50 (Fragment) OS=Mus musculus OX=10090 GN=Ccdc50 PE=1 SV=1;tr|A6H6M8|A6H6M8_MOUSE Coiled-coil domain containing 50 OS=Mus musculus OX=10090 GN=Ccdc50 PE=2 SV=1;sp|Q810U5|CCD50_MOUSE Coiled-coil d	tr|F6UK66|F6UK66_MOUSE	216	216	K	VAQDEEIARLLMAEEKKAYKKAKEREKSSLD	67.903	41.025	LLMAEEK(0.5)K(0.5)	LLMAEEK(0)K(0)	7	2	-1.1255		62750		146800			Identified
F6UK66	Coiled-coil domain-containing protein 50 (Fragment)	Ccdc50	29.684	256	tr|F6UK66|F6UK66_MOUSE;tr|A6H6M8|A6H6M8_MOUSE;sp|Q810U5|CCD50_MOUSE;tr|Q3TNK7|Q3TNK7_MOUSE	217;215;215;200	tr|F6UK66|F6UK66_MOUSE Coiled-coil domain-containing protein 50 (Fragment) OS=Mus musculus OX=10090 GN=Ccdc50 PE=1 SV=1;tr|A6H6M8|A6H6M8_MOUSE Coiled-coil domain containing 50 OS=Mus musculus OX=10090 GN=Ccdc50 PE=2 SV=1;sp|Q810U5|CCD50_MOUSE Coiled-coil d	tr|F6UK66|F6UK66_MOUSE	217	217	K	AQDEEIARLLMAEEKKAYKKAKEREKSSLDK	67.903	41.025	LLMAEEK(0.5)K(0.5)	LLMAEEK(0)K(0)	8	2	-1.1255		62750		146800			Identified
F6UK66	Coiled-coil domain-containing protein 50 (Fragment)	Ccdc50	29.684	256	tr|F6UK66|F6UK66_MOUSE;tr|A6H6M8|A6H6M8_MOUSE;sp|Q810U5|CCD50_MOUSE;tr|Q3TNK7|Q3TNK7_MOUSE	159;157;157;157	tr|F6UK66|F6UK66_MOUSE Coiled-coil domain-containing protein 50 (Fragment) OS=Mus musculus OX=10090 GN=Ccdc50 PE=1 SV=1;tr|A6H6M8|A6H6M8_MOUSE Coiled-coil domain containing 50 OS=Mus musculus OX=10090 GN=Ccdc50 PE=2 SV=1;sp|Q810U5|CCD50_MOUSE Coiled-coil d	tr|F6UK66|F6UK66_MOUSE	159	159	K	DNYYHEDGGMKPRGIKEAVSTPARASHRDQE	51.531	51.531	GIK(1)EAVSTPAR	GIK(52)EAVSTPAR	3	2	-1.1078	18166		67766		91175	108590	Quantified
F6UK66	Coiled-coil domain-containing protein 50 (Fragment)	Ccdc50	29.684	256	tr|F6UK66|F6UK66_MOUSE;tr|A6H6M8|A6H6M8_MOUSE;sp|Q810U5|CCD50_MOUSE;tr|Q3TNK7|Q3TNK7_MOUSE	121;119;119;119	tr|F6UK66|F6UK66_MOUSE Coiled-coil domain-containing protein 50 (Fragment) OS=Mus musculus OX=10090 GN=Ccdc50 PE=1 SV=1;tr|A6H6M8|A6H6M8_MOUSE Coiled-coil domain containing 50 OS=Mus musculus OX=10090 GN=Ccdc50 PE=2 SV=1;sp|Q810U5|CCD50_MOUSE Coiled-coil d	tr|F6UK66|F6UK66_MOUSE	121	121	K	IQEKKDEDIARLLQEKELQEEKRRKKHTPEF	122.51	122.51	LLQEK(1)ELQEEK	LLQEK(68)ELQEEK(-68)	5	2	-0.44178		10143		31132	15059	21213	Quantified
F6UNX5	Stereocilin (Fragment)	Strc	12.405	108	tr|F6UNX5|F6UNX5_MOUSE	7	tr|F6UNX5|F6UNX5_MOUSE Stereocilin (Fragment) OS=Mus musculus OX=10090 GN=Strc PE=4 SV=1	tr|F6UNX5|F6UNX5_MOUSE	7	7	K	_________GMKPEQKEALAKRLLAPELFGE	33.1	33.1	GMK(0.005)PEQK(0.982)EALAK(0.013)	GMK(-23)PEQK(19)EALAK(-19)	7	2	5.1623						1044600	Identified
F6W2Q5	Epidermal growth factor receptor substrate 15	Eps15	83.593	764	tr|F6W2Q5|F6W2Q5_MOUSE;tr|Q80ZL3|Q80ZL3_MOUSE;sp|P42567|EPS15_MOUSE;tr|H3BK65|H3BK65_MOUSE;tr|A0A0R4J0A0|A0A0R4J0A0_MOUSE	687;820;820;856;506	tr|F6W2Q5|F6W2Q5_MOUSE Epidermal growth factor receptor substrate 15 OS=Mus musculus OX=10090 GN=Eps15 PE=1 SV=1;tr|Q80ZL3|Q80ZL3_MOUSE Epidermal growth factor receptor pathway substrate 15 OS=Mus musculus OX=10090 GN=Eps15 PE=2 SV=2;sp|P42567|EPS15_MOUSE	tr|F6W2Q5|F6W2Q5_MOUSE	687	687	K	NDPFQPFPGNDSPKEKDPDMFCDPFTSSTTT	62.494	62.494	EK(1)DPDMFCDPFTSSTTTNK	EK(62)DPDMFCDPFTSSTTTNK(-62)	2	3	2.0516				55198			Identified
F6WK59	Regulator of G-protein-signaling 19 (Fragment)	Rgs19	5.8487	51	tr|F6WK59|F6WK59_MOUSE;tr|B7ZCT0|B7ZCT0_MOUSE;tr|Q8CGT5|Q8CGT5_MOUSE;tr|Q8BFU4|Q8BFU4_MOUSE;tr|Q78NN4|Q78NN4_MOUSE;sp|Q9CX84|RGS19_MOUSE;tr|B7ZCT1|B7ZCT1_MOUSE	26;138;116;116;138;138;165	tr|F6WK59|F6WK59_MOUSE Regulator of G-protein-signaling 19 (Fragment) OS=Mus musculus OX=10090 GN=Rgs19 PE=1 SV=1;tr|B7ZCT0|B7ZCT0_MOUSE Regulator of G-protein-signaling 19 OS=Mus musculus OX=10090 GN=Rgs19 PE=1 SV=1;tr|Q8CGT5|Q8CGT5_MOUSE GAIP/RGS19, shor	tr|F6WK59|F6WK59_MOUSE	26	26	K	CEELKAEANQHVVDEKARLIYEDYVSILSPK	34.193	33.1	AEANQHVVDEK(1)AR	AEANQHVVDEK(33)AR	11	3	2.1924			48537			38815	Identified
F6XC54	Protein diaphanous homolog 1	Diaph1	135.84	1220	tr|F6XC54|F6XC54_MOUSE;tr|D3Z074|D3Z074_MOUSE;tr|E9PXV7|E9PXV7_MOUSE;sp|O08808|DIAP1_MOUSE;tr|E9PV41|E9PV41_MOUSE;tr|Q5DTQ4|Q5DTQ4_MOUSE	460;460;495;495;504;525	tr|F6XC54|F6XC54_MOUSE Protein diaphanous homolog 1 OS=Mus musculus OX=10090 GN=Diaph1 PE=1 SV=1;tr|D3Z074|D3Z074_MOUSE Protein diaphanous homolog 1 OS=Mus musculus OX=10090 GN=Diaph1 PE=1 SV=2;tr|E9PXV7|E9PXV7_MOUSE Protein diaphanous homolog 1 OS=Mus mus	tr|F6XC54|F6XC54_MOUSE	460	460	K	DSELTARHELQVEMKKMENDFEQKLQDLQGE	77.072	77.072	HELQVEMK(0.161)K(0.839)	HELQVEMK(-7.2)K(7.2)	9	3	0.93812		12480					Identified
F6XC54	Protein diaphanous homolog 1	Diaph1	135.84	1220	tr|F6XC54|F6XC54_MOUSE;tr|D3Z074|D3Z074_MOUSE;tr|E9PXV7|E9PXV7_MOUSE;sp|O08808|DIAP1_MOUSE;tr|E9PV41|E9PV41_MOUSE;tr|Q5DTQ4|Q5DTQ4_MOUSE	459;459;494;494;503;524	tr|F6XC54|F6XC54_MOUSE Protein diaphanous homolog 1 OS=Mus musculus OX=10090 GN=Diaph1 PE=1 SV=1;tr|D3Z074|D3Z074_MOUSE Protein diaphanous homolog 1 OS=Mus musculus OX=10090 GN=Diaph1 PE=1 SV=2;tr|E9PXV7|E9PXV7_MOUSE Protein diaphanous homolog 1 OS=Mus mus	tr|F6XC54|F6XC54_MOUSE	459	459	K	LDSELTARHELQVEMKKMENDFEQKLQDLQG	78.816	78.816	HELQVEMK(0.956)K(0.044)	HELQVEMK(13)K(-13)	8	2	-1.3375			15366				Identified
F6Z4J2	Phospholipid-transporting ATPase (Fragment)	Atp11a	67.356	590	tr|F6Z4J2|F6Z4J2_MOUSE;tr|E9Q3G7|E9Q3G7_MOUSE;sp|P98197|AT11A_MOUSE;tr|Q69ZT0|Q69ZT0_MOUSE	133;680;680;761	tr|F6Z4J2|F6Z4J2_MOUSE Phospholipid-transporting ATPase (Fragment) OS=Mus musculus OX=10090 GN=Atp11a PE=1 SV=1;tr|E9Q3G7|E9Q3G7_MOUSE Phospholipid-transporting ATPase OS=Mus musculus OX=10090 GN=Atp11a PE=1 SV=1;sp|P98197|AT11A_MOUSE Probable phospholipid	tr|F6Z4J2|F6Z4J2_MOUSE	133	133	K	DRLQEKAADTIEALQKAGIKVWVLTGDKMET	65.933	65.933	AADTIEALQK(0.81)AGIK(0.19)	AADTIEALQK(6.3)AGIK(-6.3)	10	2	0.64911					25119		Identified
F6ZHD8	1,4-alpha-glucan-branching enzyme	Gbe1	80.336	702	tr|F6ZHD8|F6ZHD8_MOUSE;sp|Q9D6Y9|GLGB_MOUSE;tr|Q8C7E6|Q8C7E6_MOUSE;tr|G3UW30|G3UW30_MOUSE	554;554;554;554	tr|F6ZHD8|F6ZHD8_MOUSE 1,4-alpha-glucan-branching enzyme OS=Mus musculus OX=10090 GN=Gbe1 PE=1 SV=2;sp|Q9D6Y9|GLGB_MOUSE 1,4-alpha-glucan-branching enzyme OS=Mus musculus OX=10090 GN=Gbe1 PE=1 SV=1;tr|Q8C7E6|Q8C7E6_MOUSE Aamy domain-containing protein OS=M	tr|F6ZHD8|F6ZHD8_MOUSE	554	554	K	MGNEFGHPEWLDFPRKGNNESYHYARRQFNL	44.57	28.647	K(1)GNNESYHYAR	K(29)GNNESYHYAR	1	3	1.5135			16135	18489	14074		Quantified
F6ZV59	Heterogeneous nuclear ribonucleoprotein D0 (Fragment)	Hnrnpd	24.611	216	tr|F6ZV59|F6ZV59_MOUSE;tr|G5E8G0|G5E8G0_MOUSE;tr|G3X9W0|G3X9W0_MOUSE;sp|Q60668|HNRPD_MOUSE;tr|E9Q5B6|E9Q5B6_MOUSE;tr|F6SHF3|F6SHF3_MOUSE	107;178;178;197;99;41	tr|F6ZV59|F6ZV59_MOUSE Heterogeneous nuclear ribonucleoprotein D0 (Fragment) OS=Mus musculus OX=10090 GN=Hnrnpd PE=1 SV=1;tr|G5E8G0|G5E8G0_MOUSE Heterogeneous nuclear ribonucleoprotein D0 OS=Mus musculus OX=10090 GN=Hnrnpd PE=1 SV=1;tr|G3X9W0|G3X9W0_MOUSE	tr|F6ZV59|F6ZV59_MOUSE	107	107	K	KKIFVGGLSPDTPEEKIREYFGGFGEVESIE	37.146	37.146	IFVGGLSPDTPEEK(1)IR	IFVGGLSPDTPEEK(37)IR	14	2	-1.7259					33847		Identified
F7AAP4	Calcium-transporting ATPase	Atp2b4	128.56	1166	tr|F7AAP4|F7AAP4_MOUSE;tr|D1FNM8|D1FNM8_MOUSE;tr|H2BL43|H2BL43_MOUSE;tr|E9Q828|E9Q828_MOUSE;tr|Q6Q476|Q6Q476_MOUSE	1118;1118;1118;1118;50	tr|F7AAP4|F7AAP4_MOUSE Calcium-transporting ATPase OS=Mus musculus OX=10090 GN=Atp2b4 PE=1 SV=1;tr|D1FNM8|D1FNM8_MOUSE Calcium-transporting ATPase OS=Mus musculus OX=10090 GN=Atp2b4 PE=2 SV=2;tr|H2BL43|H2BL43_MOUSE Calcium-transporting ATPase OS=Mus muscul	tr|F7AAP4|F7AAP4_MOUSE	1118	1118	K	TQIDVINKFQTEAPLKRVRENMTQHLDVKLV	49.325	49.325	FQTEAPLK(1)R	FQTEAPLK(49)R	8	2	-1.4395				33451		33516	Quantified
F7BJB9	MORC family CW-type zinc finger protein 3	Morc3	106.52	942	sp|F7BJB9|MORC3_MOUSE	894	sp|F7BJB9|MORC3_MOUSE MORC family CW-type zinc finger protein 3 OS=Mus musculus OX=10090 GN=Morc3 PE=1 SV=1	sp|F7BJB9|MORC3_MOUSE	894	894	K	SNAEEPVSYVDGESLKLRSLRVNVGQLLAMI	38.2	21.743	STGQQAAADGSTASNAEEPVSYVDGESLK(1)LR	STGQQAAADGSTASNAEEPVSYVDGESLK(22)LR	29	3	0.51031		55729	45077		51956	45286	Quantified
F7CB97	CAP-Gly domain-containing linker protein 1 (Fragment)	Clip1	135.88	1182	tr|F7CB97|F7CB97_MOUSE	274	tr|F7CB97|F7CB97_MOUSE CAP-Gly domain-containing linker protein 1 (Fragment) OS=Mus musculus OX=10090 GN=Clip1 PE=1 SV=1	tr|F7CB97|F7CB97_MOUSE	274	274	K	SKVSMQVLIEELRFCKDKLMAMSEKARAEKE	18.811	18.811	VSMQVLIEELRFCK(1)	VSMQVLIEELRFCK(19)	14	2	5.3877	1153600						Identified
F7D1I5	Glycophorin-C	Gypc	7.9221	72	tr|F7D1I5|F7D1I5_MOUSE;tr|G3UXY6|G3UXY6_MOUSE;sp|Q78HU7|GLPC_MOUSE	67;73;90	tr|F7D1I5|F7D1I5_MOUSE Glycophorin-C OS=Mus musculus OX=10090 GN=Gypc PE=1 SV=2;tr|G3UXY6|G3UXY6_MOUSE Glycophorin-C OS=Mus musculus OX=10090 GN=Gypc PE=1 SV=1;sp|Q78HU7|GLPC_MOUSE Glycophorin-C OS=Mus musculus OX=10090 GN=Gypc PE=1 SV=2	tr|F7D1I5|F7D1I5_MOUSE	67	67	K	ALQSDPALQDAGDTSKKEYFI__________	161.33	37.85	GTEFAESADAALQSDPALQDAGDTSK(0.5)K(0.5)	GTEFAESADAALQSDPALQDAGDTSK(0)K(0)	26	3	1.9107	29445		165360	441280	153980	195870	Quantified
F7D1I5	Glycophorin-C	Gypc	7.9221	72	tr|F7D1I5|F7D1I5_MOUSE;tr|G3UXY6|G3UXY6_MOUSE;sp|Q78HU7|GLPC_MOUSE	68;74;91	tr|F7D1I5|F7D1I5_MOUSE Glycophorin-C OS=Mus musculus OX=10090 GN=Gypc PE=1 SV=2;tr|G3UXY6|G3UXY6_MOUSE Glycophorin-C OS=Mus musculus OX=10090 GN=Gypc PE=1 SV=1;sp|Q78HU7|GLPC_MOUSE Glycophorin-C OS=Mus musculus OX=10090 GN=Gypc PE=1 SV=2	tr|F7D1I5|F7D1I5_MOUSE	68	68	K	LQSDPALQDAGDTSKKEYFI___________	161.33	37.85	GTEFAESADAALQSDPALQDAGDTSK(0.5)K(0.5)	GTEFAESADAALQSDPALQDAGDTSK(0)K(0)	27	3	1.9107	29445		165360	441280	153980	195870	Quantified
F8VPK0	Tetratricopeptide repeat domain 37	Ttc37	173.94	1563	tr|F8VPK0|F8VPK0_MOUSE;tr|A0A286YCU6|A0A286YCU6_MOUSE;tr|B2X2D9|B2X2D9_MOUSE;tr|Q3UYZ5|Q3UYZ5_MOUSE;tr|A0A286YD75|A0A286YD75_MOUSE	407;240;276;407;13	tr|F8VPK0|F8VPK0_MOUSE Tetratricopeptide repeat domain 37 OS=Mus musculus OX=10090 GN=Ttc37 PE=1 SV=1;tr|A0A286YCU6|A0A286YCU6_MOUSE Tetratricopeptide repeat domain 37 (Fragment) OS=Mus musculus OX=10090 GN=Ttc37 PE=1 SV=1;tr|B2X2D9|B2X2D9_MOUSE ASL1/AK129	tr|F8VPK0|F8VPK0_MOUSE	407	407	K	QGLACLNTGAVDKATKIMEDLVTSYPDLAEA	42.066	42.066	ATK(1)IMEDLVTSYPDLAEAHALEGR	ATK(42)IMEDLVTSYPDLAEAHALEGR	3	3	-1.161				33735			Identified
F8VPU2	FERM, ARHGEF and pleckstrin domain-containing protein 1	Farp1	118.87	1048	sp|F8VPU2|FARP1_MOUSE;tr|Q3UY58|Q3UY58_MOUSE;tr|E9Q805|E9Q805_MOUSE	7;7;7	sp|F8VPU2|FARP1_MOUSE FERM, ARHGEF and pleckstrin domain-containing protein 1 OS=Mus musculus OX=10090 GN=Farp1 PE=1 SV=1;tr|Q3UY58|Q3UY58_MOUSE FERM domain-containing protein (Fragment) OS=Mus musculus OX=10090 GN=Farp1 PE=2 SV=1;tr|E9Q805|E9Q805_MOUSE FE	sp|F8VPU2|FARP1_MOUSE	7	7	K	_________MGEIEQKPTPASRLGAPENSGI	74.849	36.514	GEIEQK(1)PTPASR	GEIEQK(37)PTPASR	6	2	-1.3999		24807	33336	41536		21142	Quantified
F8VPU2	FERM, ARHGEF and pleckstrin domain-containing protein 1	Farp1	118.87	1048	sp|F8VPU2|FARP1_MOUSE;tr|Q8K2R0|Q8K2R0_MOUSE	548;335	sp|F8VPU2|FARP1_MOUSE FERM, ARHGEF and pleckstrin domain-containing protein 1 OS=Mus musculus OX=10090 GN=Farp1 PE=1 SV=1;tr|Q8K2R0|Q8K2R0_MOUSE Farp1 protein (Fragment) OS=Mus musculus OX=10090 GN=Farp1 PE=2 SV=1	sp|F8VPU2|FARP1_MOUSE	548	548	K	GRRKRFPTDKAYYIAKEVSTTERTYLKDLEV	32.051	32.051	AYYIAK(1)EVSTTER	AYYIAK(32)EVSTTER	6	2	-2.6706					40365		Identified
F8VQ05	FRY-like transcription coactivator	Fryl	337.82	3007	tr|F8VQ05|F8VQ05_MOUSE;tr|Q80XD5|Q80XD5_MOUSE;tr|Q8CHD0|Q8CHD0_MOUSE;tr|A0A0J9YTS1|A0A0J9YTS1_MOUSE;tr|Q99KZ2|Q99KZ2_MOUSE;tr|A0A0J9YU33|A0A0J9YU33_MOUSE;tr|Q80UX7|Q80UX7_MOUSE;tr|Q9CS05|Q9CS05_MOUSE	2909;1203;1383;1132;197;233;305;416	tr|F8VQ05|F8VQ05_MOUSE FRY-like transcription coactivator OS=Mus musculus OX=10090 GN=Fryl PE=1 SV=1;tr|Q80XD5|Q80XD5_MOUSE Fryl protein OS=Mus musculus OX=10090 GN=Fryl PE=2 SV=1;tr|Q8CHD0|Q8CHD0_MOUSE MKIAA0826 protein (Fragment) OS=Mus musculus OX=10090	tr|F8VQ05|F8VQ05_MOUSE	2909	2909	K	TIETAIHSLIETLKNKEFVSAVAQVKAFRTL	47.334	47.334	NK(1)EFVSAVAQVK	NK(46)EFVSAVAQVK(-46)	2	2	1.1876				12983			Identified
F8VQJ3	Laminin subunit gamma-1	Lamc1	177.19	1607	tr|F8VQJ3|F8VQJ3_MOUSE;sp|P02468|LAMC1_MOUSE;tr|Q3TRH4|Q3TRH4_MOUSE;tr|Q3URV4|Q3URV4_MOUSE;tr|Q3UFZ9|Q3UFZ9_MOUSE;tr|Q6PHM1|Q6PHM1_MOUSE	1542;1542;381;464;326;155	tr|F8VQJ3|F8VQJ3_MOUSE Laminin subunit gamma-1 OS=Mus musculus OX=10090 GN=Lamc1 PE=1 SV=1;sp|P02468|LAMC1_MOUSE Laminin subunit gamma-1 OS=Mus musculus OX=10090 GN=Lamc1 PE=1 SV=2;tr|Q3TRH4|Q3TRH4_MOUSE Uncharacterized protein (Fragment) OS=Mus musculus O	tr|F8VQJ3|F8VQJ3_MOUSE	1542	1542	K	TVDLNKLNEIEGSLNKAKDEMKASDLDRKVS	79.311	79.311	LNEIEGSLNK(0.924)AK(0.076)	LNEIEGSLNK(11)AK(-11)	10	2	-1.817		16090	21593	35921	18429	26897	Quantified
F8VQJ3	Laminin subunit gamma-1	Lamc1	177.19	1607	tr|F8VQJ3|F8VQJ3_MOUSE;sp|P02468|LAMC1_MOUSE;tr|Q3TRH4|Q3TRH4_MOUSE;tr|Q3URV4|Q3URV4_MOUSE;tr|Q3UFZ9|Q3UFZ9_MOUSE;tr|Q6PHM1|Q6PHM1_MOUSE	1544;1544;383;466;328;157	tr|F8VQJ3|F8VQJ3_MOUSE Laminin subunit gamma-1 OS=Mus musculus OX=10090 GN=Lamc1 PE=1 SV=1;sp|P02468|LAMC1_MOUSE Laminin subunit gamma-1 OS=Mus musculus OX=10090 GN=Lamc1 PE=1 SV=2;tr|Q3TRH4|Q3TRH4_MOUSE Uncharacterized protein (Fragment) OS=Mus musculus O	tr|F8VQJ3|F8VQJ3_MOUSE	1544	1544	K	DLNKLNEIEGSLNKAKDEMKASDLDRKVSDL	64.064	64.064	LNEIEGSLNK(0.5)AK(0.5)	LNEIEGSLNK(0)AK(0)	12	2	-0.12628				35921	18429		Quantified
F8WGI9	Very low-density lipoprotein receptor	Vldlr	89.004	804	tr|F8WGI9|F8WGI9_MOUSE;tr|Q91YY0|Q91YY0_MOUSE;sp|P98156|VLDLR_MOUSE	770;811;839	tr|F8WGI9|F8WGI9_MOUSE Very low-density lipoprotein receptor OS=Mus musculus OX=10090 GN=Vldlr PE=1 SV=1;tr|Q91YY0|Q91YY0_MOUSE Very low-density lipoprotein receptor OS=Mus musculus OX=10090 GN=Vldlr PE=1 SV=1;sp|P98156|VLDLR_MOUSE Very low-density lipopro	tr|F8WGI9|F8WGI9_MOUSE	770	770	K	HKNMKSMNFDNPVYLKTTEEDLSIDIGRHSA	30.988	30.988	SMNFDNPVYLK(1)TTEEDLSIDIGR	SMNFDNPVYLK(31)TTEEDLSIDIGR	11	3	-0.018452				29517			Identified
F8WGI9	Very low-density lipoprotein receptor	Vldlr	89.004	804	tr|F8WGI9|F8WGI9_MOUSE;tr|Q91YY0|Q91YY0_MOUSE;sp|P98156|VLDLR_MOUSE	759;800;828	tr|F8WGI9|F8WGI9_MOUSE Very low-density lipoprotein receptor OS=Mus musculus OX=10090 GN=Vldlr PE=1 SV=1;tr|Q91YY0|Q91YY0_MOUSE Very low-density lipoprotein receptor OS=Mus musculus OX=10090 GN=Vldlr PE=1 SV=1;sp|P98156|VLDLR_MOUSE Very low-density lipopro	tr|F8WGI9|F8WGI9_MOUSE	759	759	K	VGGYLMWRNWQHKNMKSMNFDNPVYLKTTEE	44.82	44.82	NMK(0.999)SMNFDNPVYLK(0.001)	NMK(32)SMNFDNPVYLK(-32)	3	2	0.39728						17520	Identified
F8WID5	Tropomyosin alpha-1 chain	Tpm1	37.412	326	tr|F8WID5|F8WID5_MOUSE;tr|B7ZNL3|B7ZNL3_MOUSE;tr|A0A2R2Y2P8|A0A2R2Y2P8_MOUSE;tr|E9Q448|E9Q448_MOUSE	37;37;37;37	tr|F8WID5|F8WID5_MOUSE Tropomyosin alpha-1 chain OS=Mus musculus OX=10090 GN=Tpm1 PE=1 SV=1;tr|B7ZNL3|B7ZNL3_MOUSE Tpm1 protein OS=Mus musculus OX=10090 GN=Tpm1 PE=1 SV=1;tr|A0A2R2Y2P8|A0A2R2Y2P8_MOUSE Tropomyosin 1 kappa OS=Mus musculus OX=10090 GN=Tpm1 P	tr|F8WID5|F8WID5_MOUSE	37	37	K	AEQAEADKKAAEDRSKQLEEDIAAKEKLLRA	134.2	134.2	SK(1)QLEEDIAAK	SK(120)QLEEDIAAK(-120)	2	2	-0.98476	157240	133850	302830	351070	65649	524380	Quantified
F8WID5	Tropomyosin alpha-1 chain	Tpm1	37.412	326	tr|F8WID5|F8WID5_MOUSE;tr|E9Q452|E9Q452_MOUSE;tr|Q8BSH3|Q8BSH3_MOUSE;tr|Q564G1|Q564G1_MOUSE;tr|Q545Y3|Q545Y3_MOUSE;sp|P58771|TPM1_MOUSE;tr|E9Q454|E9Q454_MOUSE;tr|Q8BP43|Q8BP43_MOUSE;tr|E9Q450|E9Q450_MOUSE;tr|S4R2U0|S4R2U0_MOUSE	107;65;65;65;65;65;65;65;65;65	tr|F8WID5|F8WID5_MOUSE Tropomyosin alpha-1 chain OS=Mus musculus OX=10090 GN=Tpm1 PE=1 SV=1;tr|E9Q452|E9Q452_MOUSE Tropomyosin alpha-1 chain OS=Mus musculus OX=10090 GN=Tpm1 PE=1 SV=1;tr|Q8BSH3|Q8BSH3_MOUSE Tropomyosin alpha-1 chain OS=Mus musculus OX=1009	tr|F8WID5|F8WID5_MOUSE	107	107	K	LKGTEDELDKYSEALKDAQEKLELAEKKATD	74.424	74.424	YSEALK(0.993)DAQEK(0.007)	YSEALK(22)DAQEK(-22)	6	2	-0.86757			11808				Identified
F8WIE5	E3 ubiquitin-protein ligase HECTD1	Hectd1	289.23	2610	tr|F8WIE5|F8WIE5_MOUSE;sp|Q69ZR2|HECD1_MOUSE;tr|Q3T9S4|Q3T9S4_MOUSE;tr|Q3U5E1|Q3U5E1_MOUSE;tr|Q3TEJ5|Q3TEJ5_MOUSE;tr|Q05BY9|Q05BY9_MOUSE	255;255;255;255;255;255	tr|F8WIE5|F8WIE5_MOUSE E3 ubiquitin-protein ligase HECTD1 OS=Mus musculus OX=10090 GN=Hectd1 PE=1 SV=1;sp|Q69ZR2|HECD1_MOUSE E3 ubiquitin-protein ligase HECTD1 OS=Mus musculus OX=10090 GN=Hectd1 PE=1 SV=2;tr|Q3T9S4|Q3T9S4_MOUSE ANK_REP_REGION domain-contai	tr|F8WIE5|F8WIE5_MOUSE	255	255	K	MAAAGGTVSGPSSACKPGRSTTGAPSAAADS	29.115	29.115	MAAAGGTVSGPSSACK(1)PGR	MAAAGGTVSGPSSACK(29)PGR	16	3	-0.36233		11989					Identified
F8WJK8	Hsc70-interacting protein	St13	40.538	362	tr|F8WJK8|F8WJK8_MOUSE;tr|Q3U9V1|Q3U9V1_MOUSE;tr|Q3U8D2|Q3U8D2_MOUSE;tr|Q3U3N7|Q3U3N7_MOUSE;sp|Q99L47|F10A1_MOUSE;tr|Q3TGW8|Q3TGW8_MOUSE	346;355;355;355;355;229	tr|F8WJK8|F8WJK8_MOUSE Hsc70-interacting protein OS=Mus musculus OX=10090 GN=St13 PE=1 SV=1;tr|Q3U9V1|Q3U9V1_MOUSE TPR_REGION domain-containing protein OS=Mus musculus OX=10090 GN=St13 PE=2 SV=1;tr|Q3U8D2|Q3U8D2_MOUSE TPR_REGION domain-containing protein O	tr|F8WJK8|F8WJK8_MOUSE	346	346	K	VAQNPSNMSKYQSNPKVMNLISKLSAKFGGQ	59.67	59.67	YQSNPK(0.999)VMNLISK(0.001)	YQSNPK(31)VMNLISK(-31)	6	2	-2.5952	75780	84964	120570	110170			Quantified
F8WJK8	Hsc70-interacting protein	St13	40.538	362	tr|F8WJK8|F8WJK8_MOUSE;tr|Q3U9V1|Q3U9V1_MOUSE;tr|Q3U8D2|Q3U8D2_MOUSE;tr|Q3U3N7|Q3U3N7_MOUSE;sp|Q99L47|F10A1_MOUSE;tr|Q3TGW8|Q3TGW8_MOUSE	357;366;366;366;366;240	tr|F8WJK8|F8WJK8_MOUSE Hsc70-interacting protein OS=Mus musculus OX=10090 GN=St13 PE=1 SV=1;tr|Q3U9V1|Q3U9V1_MOUSE TPR_REGION domain-containing protein OS=Mus musculus OX=10090 GN=St13 PE=2 SV=1;tr|Q3U8D2|Q3U8D2_MOUSE TPR_REGION domain-containing protein O	tr|F8WJK8|F8WJK8_MOUSE	357	357	K	QSNPKVMNLISKLSAKFGGQS__________	74.269	74.269	LSAK(1)FGGQS	LSAK(74)FGGQS	4	2	0.48721				515730			Identified
G3UX26	Voltage-dependent anion-selective channel protein 2	Vdac2	30.446	283	tr|G3UX26|G3UX26_MOUSE;sp|Q60930|VDAC2_MOUSE;tr|A0A286YCR8|A0A286YCR8_MOUSE;tr|D3YZT5|D3YZT5_MOUSE	110;122;122;122	tr|G3UX26|G3UX26_MOUSE Voltage-dependent anion-selective channel protein 2 OS=Mus musculus OX=10090 GN=Vdac2 PE=1 SV=1;sp|Q60930|VDAC2_MOUSE Voltage-dependent anion-selective channel protein 2 OS=Mus musculus OX=10090 GN=Vdac2 PE=1 SV=2;tr|A0A286YCR8|A0A28	tr|G3UX26|G3UX26_MOUSE	110	110	K	LKLTFDTTFSPNTGKKSGKIKSAYKRECINL	26.465	26.465	LTFDTTFSPNTGK(0.308)K(0.692)	LTFDTTFSPNTGK(-3.5)K(3.5)	14	2	-1.3287				56123			Identified
G3UX26	Voltage-dependent anion-selective channel protein 2	Vdac2	30.446	283	tr|G3UX26|G3UX26_MOUSE;sp|Q60930|VDAC2_MOUSE	274;286	tr|G3UX26|G3UX26_MOUSE Voltage-dependent anion-selective channel protein 2 OS=Mus musculus OX=10090 GN=Vdac2 PE=1 SV=1;sp|Q60930|VDAC2_MOUSE Voltage-dependent anion-selective channel protein 2 OS=Mus musculus OX=10090 GN=Vdac2 PE=1 SV=2	tr|G3UX26|G3UX26_MOUSE	274	274	K	LSALVDGKSFNAGGHKLGLALELEA______	29.115	28.277	SFNAGGHK(1)LGLALELEA	SFNAGGHK(28)LGLALELEA	8	2	1.2103	120440			82511			Identified
G3UXX9	Metaxin-1 (Fragment)	Mtx1	21.092	185	tr|G3UXX9|G3UXX9_MOUSE;tr|G3XA66|G3XA66_MOUSE;tr|Q8R5C0|Q8R5C0_MOUSE;sp|P47802|MTX1_MOUSE;tr|F7C846|F7C846_MOUSE;tr|D3YVW0|D3YVW0_MOUSE	48;24;41;41;185;185	tr|G3UXX9|G3UXX9_MOUSE Metaxin-1 (Fragment) OS=Mus musculus OX=10090 GN=Mtx1 PE=1 SV=1;tr|G3XA66|G3XA66_MOUSE Metaxin-1 (Fragment) OS=Mus musculus OX=10090 GN=Mtx1 PE=1 SV=1;tr|Q8R5C0|Q8R5C0_MOUSE Metaxin OS=Mus musculus OX=10090 GN=Mtx1 PE=2 SV=1;sp|P4780	tr|G3UXX9|G3UXX9_MOUSE	48	48	K	VLTYTRFTGAPLKIHKTSNPWQSPSGTLPAL	148.69	15.548	IHK(1)TSNPWQSPSGTLPALR	IHK(16)TSNPWQSPSGTLPALR	3	2	-1.7582	499620	578130	740160		418420	177530	Quantified
G3UYD5	Bifunctional UDP-N-acetylglucosamine 2-epimerase/N-acetylmannosamine kinase	Gne	53.415	479	tr|G3UYD5|G3UYD5_MOUSE;tr|G3UX23|G3UX23_MOUSE;tr|Q3TCI8|Q3TCI8_MOUSE;sp|Q91WG8|GLCNE_MOUSE;tr|G3UX49|G3UX49_MOUSE;tr|G3UWV5|G3UWV5_MOUSE;tr|G3UZ98|G3UZ98_MOUSE	3;3;3;3;3;3;3	tr|G3UYD5|G3UYD5_MOUSE Bifunctional UDP-N-acetylglucosamine 2-epimerase/N-acetylmannosamine kinase OS=Mus musculus OX=10090 GN=Gne PE=1 SV=1;tr|G3UX23|G3UX23_MOUSE Bifunctional UDP-N-acetylglucosamine 2-epimerase/N-acetylmannosamine kinase OS=Mus musculus	tr|G3UYD5|G3UYD5_MOUSE	3	3	K	_____________MEKNGNNRKLRVCVATCN	40.203	40.203	MEK(1)NGNNR	MEK(40)NGNNR	3	2	0.32233					17243		Identified
G3UYQ2	Large proline-rich protein BAG6	Bag6	113.37	1082	tr|G3UYQ2|G3UYQ2_MOUSE;tr|A0A1B0GX81|A0A1B0GX81_MOUSE;tr|Q3TDL4|Q3TDL4_MOUSE;tr|G3UZT6|G3UZT6_MOUSE;tr|Q3UF95|Q3UF95_MOUSE;sp|Q9Z1R2|BAG6_MOUSE;tr|Q8HWH4|Q8HWH4_MOUSE;tr|G3UXT8|G3UXT8_MOUSE;tr|G3UYZ0|G3UYZ0_MOUSE;tr|G3V013|G3V013_MOUSE;tr|S4R183|S4R183_MOUSE	56;56;56;56;56;56;56;97;56;97;56	tr|G3UYQ2|G3UYQ2_MOUSE Large proline-rich protein BAG6 OS=Mus musculus OX=10090 GN=Bag6 PE=1 SV=1;tr|A0A1B0GX81|A0A1B0GX81_MOUSE Large proline-rich protein BAG6 (Fragment) OS=Mus musculus OX=10090 GN=Bag6 PE=1 SV=1;tr|Q3TDL4|Q3TDL4_MOUSE Ubiquitin-like dom	tr|G3UYQ2|G3UYQ2_MOUSE	56	56	K	EFKEHIAASVSIPSEKQRLIYQGRVLQDDKK	171.09	143.22	EHIAASVSIPSEK(1)QR	EHIAASVSIPSEK(140)QR	13	2	-1.9756	105390	159790	181880	135290	157370	167040	Quantified
G3UYQ2	Large proline-rich protein BAG6	Bag6	113.37	1082	tr|G3UYQ2|G3UYQ2_MOUSE;tr|A0A1B0GX81|A0A1B0GX81_MOUSE;tr|Q3TDL4|Q3TDL4_MOUSE;tr|G3UZT6|G3UZT6_MOUSE;tr|Q3UF95|Q3UF95_MOUSE;sp|Q9Z1R2|BAG6_MOUSE;tr|Q8HWH4|Q8HWH4_MOUSE;tr|G3UXT8|G3UXT8_MOUSE;tr|G3UYZ0|G3UYZ0_MOUSE;tr|G3V013|G3V013_MOUSE;tr|S4R183|S4R183_MOUSE	71;71;71;71;71;71;71;112;71;112;71	tr|G3UYQ2|G3UYQ2_MOUSE Large proline-rich protein BAG6 OS=Mus musculus OX=10090 GN=Bag6 PE=1 SV=1;tr|A0A1B0GX81|A0A1B0GX81_MOUSE Large proline-rich protein BAG6 (Fragment) OS=Mus musculus OX=10090 GN=Bag6 PE=1 SV=1;tr|Q3TDL4|Q3TDL4_MOUSE Ubiquitin-like dom	tr|G3UYQ2|G3UYQ2_MOUSE	71	71	K	KQRLIYQGRVLQDDKKLQEYNVGGKVIHLVE	65.933	62.969	K(1)LQEYNVGGK	K(61)LQEYNVGGK(-61)	1	2	-0.48139		18027		32675	21579		Quantified
G3UYQ2	Large proline-rich protein BAG6	Bag6	113.37	1082	tr|G3UYQ2|G3UYQ2_MOUSE;tr|A0A1B0GX81|A0A1B0GX81_MOUSE;tr|Q3TDL4|Q3TDL4_MOUSE;tr|G3UZT6|G3UZT6_MOUSE;tr|Q3UF95|Q3UF95_MOUSE;sp|Q9Z1R2|BAG6_MOUSE;tr|Q8HWH4|Q8HWH4_MOUSE;tr|G3UXT8|G3UXT8_MOUSE;tr|G3UYZ0|G3UYZ0_MOUSE;tr|G3V013|G3V013_MOUSE;tr|S4R183|S4R183_MOUSE	80;80;80;80;80;80;80;121;80;121;80	tr|G3UYQ2|G3UYQ2_MOUSE Large proline-rich protein BAG6 OS=Mus musculus OX=10090 GN=Bag6 PE=1 SV=1;tr|A0A1B0GX81|A0A1B0GX81_MOUSE Large proline-rich protein BAG6 (Fragment) OS=Mus musculus OX=10090 GN=Bag6 PE=1 SV=1;tr|Q3TDL4|Q3TDL4_MOUSE Ubiquitin-like dom	tr|G3UYQ2|G3UYQ2_MOUSE	80	80	K	VLQDDKKLQEYNVGGKVIHLVERAPPQTQLP	39.82	39.82	LQEYNVGGK(1)VIHLVER	LQEYNVGGK(40)VIHLVER	9	3	1.5411				62620	53369		Quantified
G3UYR5	Probable cytosolic iron-sulfur protein assembly protein CIAO1	Ciao1	26.165	233	tr|G3UYR5|G3UYR5_MOUSE;sp|Q99KN2|CIAO1_MOUSE;tr|G3UYS4|G3UYS4_MOUSE;tr|G3UYN9|G3UYN9_MOUSE	2;2;2;2	tr|G3UYR5|G3UYR5_MOUSE Probable cytosolic iron-sulfur protein assembly protein CIAO1 OS=Mus musculus OX=10090 GN=Ciao1 PE=1 SV=1;sp|Q99KN2|CIAO1_MOUSE Probable cytosolic iron-sulfur protein assembly protein CIAO1 OS=Mus musculus OX=10090 GN=Ciao1 PE=1 SV=1	tr|G3UYR5|G3UYR5_MOUSE	2	2	K	______________MKDSLVLQSRVPAHPDS	50.297	50.297	MK(1)DSLVLQSR	MK(50)DSLVLQSR	2	2	-1.661	26000						Identified
G3UZD5	Platelet endothelial aggregation receptor 1 (Fragment)	Pear1	20.058	193	tr|G3UZD5|G3UZD5_MOUSE;sp|Q8VIK5|PEAR1_MOUSE	158;784	tr|G3UZD5|G3UZD5_MOUSE Platelet endothelial aggregation receptor 1 (Fragment) OS=Mus musculus OX=10090 GN=Pear1 PE=1 SV=1;sp|Q8VIK5|PEAR1_MOUSE Platelet endothelial aggregation receptor 1 OS=Mus musculus OX=10090 GN=Pear1 PE=1 SV=1	tr|G3UZD5|G3UZD5_MOUSE	158	158	K	ALIALFIGYRQWQKGKEHEHLAVAYSTGRLD	43.518	43.518	GK(1)EHEHLAVAYSTGR	GK(44)EHEHLAVAYSTGR	2	3	1.4575			21779				Identified
G3UZD6	Ubiquitin conjugation factor E4 B	Ube4b	113	998	tr|G3UZD6|G3UZD6_MOUSE;tr|Q6NWW1|Q6NWW1_MOUSE;sp|Q9ES00|UBE4B_MOUSE;tr|Q80TU3|Q80TU3_MOUSE;tr|A0A571BD95|A0A571BD95_MOUSE;tr|A0A5F8MP95|A0A5F8MP95_MOUSE	665;665;665;678;799;845	tr|G3UZD6|G3UZD6_MOUSE Ubiquitin conjugation factor E4 B OS=Mus musculus OX=10090 GN=Ube4b PE=1 SV=1;tr|Q6NWW1|Q6NWW1_MOUSE Ubiquitination factor E4B, UFD2 homolog (S. cerevisiae) OS=Mus musculus OX=10090 GN=Ube4b PE=2 SV=1;sp|Q9ES00|UBE4B_MOUSE Ubiquitin	tr|G3UZD6|G3UZD6_MOUSE	665	665	K	RLRAIRELNRTVEDLKNNESQWKDSPLATRH	60	60	TVEDLK(1)NNESQWK	TVEDLK(38)NNESQWK(-38)	6	2	-1.0817		12561					Identified
G3X922	DnaJ heat shock protein family (Hsp40) member C13	Dnajc13	254.44	2243	tr|G3X922|G3X922_MOUSE;tr|D4AFX7|D4AFX7_MOUSE	848;853	tr|G3X922|G3X922_MOUSE DnaJ heat shock protein family (Hsp40) member C13 OS=Mus musculus OX=10090 GN=Dnajc13 PE=1 SV=1;tr|D4AFX7|D4AFX7_MOUSE DnaJ heat shock protein family (Hsp40) member C13 OS=Mus musculus OX=10090 GN=Dnajc13 PE=1 SV=1	tr|G3X922|G3X922_MOUSE	848	848	K	RLLLEEDENEESGSIKRSYEFFNELYHRFLL	22.395	22.395	LLLEEDENEESGSIK(1)R	LLLEEDENEESGSIK(22)R	15	2	-1.8572				14007			Identified
G3X9Q1	Integrin alpha-7	Itga7	124.61	1136	tr|G3X9Q1|G3X9Q1_MOUSE;sp|Q61738|ITA7_MOUSE;tr|Q3TZS3|Q3TZS3_MOUSE	1068;1111;1072	tr|G3X9Q1|G3X9Q1_MOUSE Integrin alpha-7 OS=Mus musculus OX=10090 GN=Itga7 PE=1 SV=1;sp|Q61738|ITA7_MOUSE Integrin alpha-7 OS=Mus musculus OX=10090 GN=Itga7 PE=1 SV=3;tr|Q3TZS3|Q3TZS3_MOUSE Integrin alpha-7 OS=Mus musculus OX=10090 GN=Itga7 PE=1 SV=1	tr|G3X9Q1|G3X9Q1_MOUSE;tr|Q3TZS3|Q3TZS3_MOUSE	1068;1072	1068	K	LLVLLLWKLGFFKRAKHPEATVPQYHAVKIP	40.533	40.533	AK(1)HPEATVPQYHAVK	AK(40)HPEATVPQYHAVK(-40)	2	3	-1.3651				15020			Identified
G3X9Q1	Integrin alpha-7	Itga7	124.61	1136	tr|G3X9Q1|G3X9Q1_MOUSE;sp|Q61738|ITA7_MOUSE;tr|Q3TZS3|Q3TZS3_MOUSE	1094;1137;1098	tr|G3X9Q1|G3X9Q1_MOUSE Integrin alpha-7 OS=Mus musculus OX=10090 GN=Itga7 PE=1 SV=1;sp|Q61738|ITA7_MOUSE Integrin alpha-7 OS=Mus musculus OX=10090 GN=Itga7 PE=1 SV=3;tr|Q3TZS3|Q3TZS3_MOUSE Integrin alpha-7 OS=Mus musculus OX=10090 GN=Itga7 PE=1 SV=1	tr|G3X9Q1|G3X9Q1_MOUSE;tr|Q3TZS3|Q3TZS3_MOUSE	1094;1098	1094	K	AVKIPREDRQQFKEEKTGTIQRSNWGNSQWE	65.404	48.157	EEK(1)TGTIQR	EEK(48)TGTIQR	3	2	-1.1444				149550	97184		Quantified
G3X9U9	Mitochondrial fission 1 protein	Fis1	16.265	145	tr|G3X9U9|G3X9U9_MOUSE;sp|Q9CQ92|FIS1_MOUSE	13;20	tr|G3X9U9|G3X9U9_MOUSE Mitochondrial fission 1 protein OS=Mus musculus OX=10090 GN=Fis1 PE=1 SV=1;sp|Q9CQ92|FIS1_MOUSE Mitochondrial fission 1 protein OS=Mus musculus OX=10090 GN=Fis1 PE=1 SV=1	tr|G3X9U9|G3X9U9_MOUSE	13	13	K	___MPRDEAARNFERKFQSEQAAGSVSKSTQ	65.879	65.879	K(1)FQSEQAAGSVSK	K(66)FQSEQAAGSVSK(-66)	1	2	-2.0405					7981.7		Identified
G5E829	Plasma membrane calcium-transporting ATPase 1	Atp2b1	134.75	1220	sp|G5E829|AT2B1_MOUSE;tr|A0A1W2P7C7|A0A1W2P7C7_MOUSE;tr|Q05CJ5|Q05CJ5_MOUSE;tr|Q3TDJ2|Q3TDJ2_MOUSE;tr|Q3TC38|Q3TC38_MOUSE;tr|A0A1W2P7R3|A0A1W2P7R3_MOUSE	15;15;15;15;15;15	sp|G5E829|AT2B1_MOUSE Plasma membrane calcium-transporting ATPase 1 OS=Mus musculus OX=10090 GN=Atp2b1 PE=1 SV=1;tr|A0A1W2P7C7|A0A1W2P7C7_MOUSE Plasma membrane calcium-transporting ATPase 1 (Fragment) OS=Mus musculus OX=10090 GN=Atp2b1 PE=1 SV=1;tr|Q05CJ5|	sp|G5E829|AT2B1_MOUSE	15	15	K	_MGDMANNSVAYSGVKNSLKEANHDGDFGIT	35.246	35.246	GDMANNSVAYSGVK(0.5)NSLK(0.5)	GDMANNSVAYSGVK(0)NSLK(0)	14	2	-1.6886			8391.9				Identified
G5E829	Plasma membrane calcium-transporting ATPase 1	Atp2b1	134.75	1220	sp|G5E829|AT2B1_MOUSE;tr|A0A1W2P7C7|A0A1W2P7C7_MOUSE;tr|Q05CJ5|Q05CJ5_MOUSE;tr|Q3TDJ2|Q3TDJ2_MOUSE;tr|Q3TC38|Q3TC38_MOUSE;tr|A0A1W2P7R3|A0A1W2P7R3_MOUSE	19;19;19;19;19;19	sp|G5E829|AT2B1_MOUSE Plasma membrane calcium-transporting ATPase 1 OS=Mus musculus OX=10090 GN=Atp2b1 PE=1 SV=1;tr|A0A1W2P7C7|A0A1W2P7C7_MOUSE Plasma membrane calcium-transporting ATPase 1 (Fragment) OS=Mus musculus OX=10090 GN=Atp2b1 PE=1 SV=1;tr|Q05CJ5|	sp|G5E829|AT2B1_MOUSE	19	19	K	MANNSVAYSGVKNSLKEANHDGDFGITLTEL	35.246	35.246	GDMANNSVAYSGVK(0.5)NSLK(0.5)	GDMANNSVAYSGVK(0)NSLK(0)	18	2	-1.6886			8391.9				Identified
G5E829	Plasma membrane calcium-transporting ATPase 1	Atp2b1	134.75	1220	sp|G5E829|AT2B1_MOUSE;tr|Q8K314|Q8K314_MOUSE;tr|A0A1W2P7C7|A0A1W2P7C7_MOUSE	337;31;337	sp|G5E829|AT2B1_MOUSE Plasma membrane calcium-transporting ATPase 1 OS=Mus musculus OX=10090 GN=Atp2b1 PE=1 SV=1;tr|Q8K314|Q8K314_MOUSE Atp2b1 protein (Fragment) OS=Mus musculus OX=10090 GN=Atp2b1 PE=2 SV=1;tr|A0A1W2P7C7|A0A1W2P7C7_MOUSE Plasma membrane ca	sp|G5E829|AT2B1_MOUSE	337	337	K	KAKAQDGAAMEMQPLKSEEGGDGDEKDKKKA	20.575	20.575	AQDGAAMEMQPLK(0.909)SEEGGDGDEK(0.091)	AQDGAAMEMQPLK(10)SEEGGDGDEK(-10)	13	3	1.2611				24470			Identified
G5E829	Plasma membrane calcium-transporting ATPase 1	Atp2b1	134.75	1220	sp|G5E829|AT2B1_MOUSE;tr|Q8K314|Q8K314_MOUSE;tr|Q0VF54|Q0VF54_MOUSE;tr|F8WHB1|F8WHB1_MOUSE;tr|Q0VF55|Q0VF55_MOUSE;sp|Q9R0K7|AT2B2_MOUSE;tr|Q3UHJ3|Q3UHJ3_MOUSE;tr|Q3UHH0|Q3UHH0_MOUSE;tr|A2ALL9|A2ALL9_MOUSE;tr|S4R1C4|S4R1C4_MOUSE;tr|Q8C048|Q8C048_MOUSE;tr|D5L240|D5L240_MOUSE;sp|Q6Q477|AT2B4_MOUSE;tr|D1FNM9|D1FNM9_MOUSE;tr|F7AAP4|F7AAP4_MOUSE;tr|D1FNM8|D1FNM8_MOUSE;tr|H2BL43|H2BL43_MOUSE;tr|E9Q828|E…	807;501;804;830;804;785;785;781;804;785;804;830;796;796;796;796;796;796	sp|G5E829|AT2B1_MOUSE Plasma membrane calcium-transporting ATPase 1 OS=Mus musculus OX=10090 GN=Atp2b1 PE=1 SV=1;tr|Q8K314|Q8K314_MOUSE Atp2b1 protein (Fragment) OS=Mus musculus OX=10090 GN=Atp2b1 PE=2 SV=1;tr|Q0VF54|Q0VF54_MOUSE Calcium-transporting ATPas	sp|G5E829|AT2B1_MOUSE;sp|Q6Q477|AT2B4_MOUSE;tr|F7AAP4|F7AAP4_MOUSE	807;796;796	796	K	VAVTGDGTNDGPALKKADVGFAMGIAGTDVA	54.199	43.518	QVVAVTGDGTNDGPALK(0.5)K(0.5)	QVVAVTGDGTNDGPALK(0)K(0)	18	2	-2.7106	24830	31173	43987		12672	18275	Quantified
G5E829	Plasma membrane calcium-transporting ATPase 1	Atp2b1	134.75	1220	sp|G5E829|AT2B1_MOUSE;tr|Q8K314|Q8K314_MOUSE;tr|Q0VF54|Q0VF54_MOUSE;tr|F8WHB1|F8WHB1_MOUSE;tr|Q0VF55|Q0VF55_MOUSE;sp|Q9R0K7|AT2B2_MOUSE;tr|Q3UHJ3|Q3UHJ3_MOUSE;tr|Q3UHH0|Q3UHH0_MOUSE;tr|A2ALL9|A2ALL9_MOUSE;tr|S4R1C4|S4R1C4_MOUSE;tr|Q8C048|Q8C048_MOUSE	747;441;744;770;744;725;725;721;744;725;744	sp|G5E829|AT2B1_MOUSE Plasma membrane calcium-transporting ATPase 1 OS=Mus musculus OX=10090 GN=Atp2b1 PE=1 SV=1;tr|Q8K314|Q8K314_MOUSE Atp2b1 protein (Fragment) OS=Mus musculus OX=10090 GN=Atp2b1 PE=2 SV=1;tr|Q0VF54|Q0VF54_MOUSE Calcium-transporting ATPas	sp|G5E829|AT2B1_MOUSE	747	747	K	LCLEGKDFNRRIRNEKGEIEQERIDKIWPKL	61.48	61.48	NEK(1)GEIEQER	NEK(61)GEIEQER	3	3	3.2185			16193	11968			Identified
G5E829	Plasma membrane calcium-transporting ATPase 1	Atp2b1	134.75	1220	sp|G5E829|AT2B1_MOUSE;tr|Q8K314|Q8K314_MOUSE;tr|Q0VF54|Q0VF54_MOUSE;tr|F8WHB1|F8WHB1_MOUSE;tr|Q0VF55|Q0VF55_MOUSE;sp|Q9R0K7|AT2B2_MOUSE;tr|Q3UHJ3|Q3UHJ3_MOUSE;tr|Q3UHH0|Q3UHH0_MOUSE;tr|A2ALL9|A2ALL9_MOUSE;tr|S4R1C4|S4R1C4_MOUSE;tr|Q8C048|Q8C048_MOUSE;tr|D5L240|D5L240_MOUSE;sp|Q6Q477|AT2B4_MOUSE;tr|D1FNM9|D1FNM9_MOUSE;tr|F7AAP4|F7AAP4_MOUSE;tr|D1FNM8|D1FNM8_MOUSE;tr|H2BL43|H2BL43_MOUSE;tr|E9Q828|E…	806;500;803;829;803;784;784;780;803;784;803;829;795;795;795;795;795;795	sp|G5E829|AT2B1_MOUSE Plasma membrane calcium-transporting ATPase 1 OS=Mus musculus OX=10090 GN=Atp2b1 PE=1 SV=1;tr|Q8K314|Q8K314_MOUSE Atp2b1 protein (Fragment) OS=Mus musculus OX=10090 GN=Atp2b1 PE=2 SV=1;tr|Q0VF54|Q0VF54_MOUSE Calcium-transporting ATPas	sp|G5E829|AT2B1_MOUSE;sp|Q6Q477|AT2B4_MOUSE;tr|F7AAP4|F7AAP4_MOUSE	806;795;795	795	K	VVAVTGDGTNDGPALKKADVGFAMGIAGTDV	54.199	43.518	QVVAVTGDGTNDGPALK(0.5)K(0.5)	QVVAVTGDGTNDGPALK(0)K(0)	17	2	-2.7106	24830	31173	43987		12672	18275	Quantified
G5E846	Peripherin	Prph	54.297	475	tr|G5E846|G5E846_MOUSE;sp|P15331|PERI_MOUSE;tr|A0A2R8W6R6|A0A2R8W6R6_MOUSE;tr|G3X981|G3X981_MOUSE;sp|P20152|VIME_MOUSE;tr|Q5FWJ3|Q5FWJ3_MOUSE;tr|Q3TFD9|Q3TFD9_MOUSE;tr|Q3U6S1|Q3U6S1_MOUSE;tr|Q3V2S4|Q3V2S4_MOUSE;tr|Q3TWV0|Q3TWV0_MOUSE;tr|Q3UAX1|Q3UAX1_MOUSE;tr|A0A0A6YWC8|A0A0A6YWC8_MOUSE;tr|Q3UD36|Q3UD36_MOUSE	292;292;292;292;292;292;292;292;292;292;292;292;231	tr|G5E846|G5E846_MOUSE Peripherin OS=Mus musculus OX=10090 GN=Prph PE=3 SV=1;sp|P15331|PERI_MOUSE Peripherin OS=Mus musculus OX=10090 GN=Prph PE=1 SV=2;tr|A0A2R8W6R6|A0A2R8W6R6_MOUSE Peripherin OS=Mus musculus OX=10090 GN=Prph PE=1 SV=1;tr|G3X981|G3X981_MO	tr|G5E846|G5E846_MOUSE;sp|P20152|VIME_MOUSE	292;292	292	K	ENIAAKNLQEAEEWYKSKYADLSDAANRNHE;ESVAAKNLQEAEEWYKSKFADLSEAANRNND	169.81	119.43	NLQEAEEWYK(0.994)SK(0.006)	NLQEAEEWYK(22)SK(-22)	10	2	-0.90892	149070	321000	336290		392340	381550	Quantified
G5E846	Peripherin	Prph	54.297	475	tr|G5E846|G5E846_MOUSE;sp|P15331|PERI_MOUSE;tr|A0A2R8W6R6|A0A2R8W6R6_MOUSE;tr|G3X981|G3X981_MOUSE	294;294;294;294	tr|G5E846|G5E846_MOUSE Peripherin OS=Mus musculus OX=10090 GN=Prph PE=3 SV=1;sp|P15331|PERI_MOUSE Peripherin OS=Mus musculus OX=10090 GN=Prph PE=1 SV=2;tr|A0A2R8W6R6|A0A2R8W6R6_MOUSE Peripherin OS=Mus musculus OX=10090 GN=Prph PE=1 SV=1;tr|G3X981|G3X981_MO	tr|G5E846|G5E846_MOUSE	294	294	K	IAAKNLQEAEEWYKSKYADLSDAANRNHEAL	106	106	NLQEAEEWYK(0.259)SK(0.741)	NLQEAEEWYK(-4.6)SK(4.6)	12	2	-1.2792	149070			579380			Identified
G5E8J2	Ankyrin-1	Ank1	202.52	1848	tr|G5E8J2|G5E8J2_MOUSE;tr|B7ZW98|B7ZW98_MOUSE;tr|E9QNT8|E9QNT8_MOUSE;sp|Q02357|ANK1_MOUSE;tr|G8JL84|G8JL84_MOUSE;tr|D3YTV8|D3YTV8_MOUSE;tr|D3Z5M4|D3Z5M4_MOUSE;tr|Q0VGY9|Q0VGY9_MOUSE;tr|A0A0R4J1N7|A0A0R4J1N7_MOUSE;tr|G3UY11|G3UY11_MOUSE;tr|F7D1P5|F7D1P5_MOUSE	693;693;685;685;685;693;722;685;722;693;286	tr|G5E8J2|G5E8J2_MOUSE Ankyrin-1 OS=Mus musculus OX=10090 GN=Ank1 PE=1 SV=1;tr|B7ZW98|B7ZW98_MOUSE Ank1 protein OS=Mus musculus OX=10090 GN=Ank1 PE=1 SV=1;tr|E9QNT8|E9QNT8_MOUSE Ankyrin-1 OS=Mus musculus OX=10090 GN=Ank1 PE=1 SV=1;sp|Q02357|ANK1_MOUSE Anky	tr|G5E8J2|G5E8J2_MOUSE	693	693	K	LVSQEGHVPVADVLIKHGVTVDATTRMGYTP	15.822	15.822	SGLTPLHLVSQEGHVPVADVLIK(1)HGVTVDATTR	SGLTPLHLVSQEGHVPVADVLIK(16)HGVTVDATTR	23	4	0.9309			28837				Identified
G5E8J2	Ankyrin-1	Ank1	202.52	1848	tr|G5E8J2|G5E8J2_MOUSE;tr|B7ZW98|B7ZW98_MOUSE;tr|E9QNT8|E9QNT8_MOUSE;sp|Q02357|ANK1_MOUSE;tr|G8JL84|G8JL84_MOUSE;tr|D3YTV8|D3YTV8_MOUSE;tr|D3Z5M4|D3Z5M4_MOUSE;tr|Q0VGY9|Q0VGY9_MOUSE;tr|A0A0R4J1N7|A0A0R4J1N7_MOUSE;tr|G3UY11|G3UY11_MOUSE;tr|F7D1P5|F7D1P5_MOUSE;tr|Q61304|Q61304_MOUSE	615;615;607;607;607;615;644;607;644;615;208;208	tr|G5E8J2|G5E8J2_MOUSE Ankyrin-1 OS=Mus musculus OX=10090 GN=Ank1 PE=1 SV=1;tr|B7ZW98|B7ZW98_MOUSE Ank1 protein OS=Mus musculus OX=10090 GN=Ank1 PE=1 SV=1;tr|E9QNT8|E9QNT8_MOUSE Ankyrin-1 OS=Mus musculus OX=10090 GN=Ank1 PE=1 SV=1;sp|Q02357|ANK1_MOUSE Anky	tr|G5E8J2|G5E8J2_MOUSE	615	615	K	HSPAWNGYTPLHIAAKQNQIEVARSLLQYGG	30.318	16.598	GGSPHSPAWNGYTPLHIAAK(1)QNQIEVAR	GGSPHSPAWNGYTPLHIAAK(17)QNQIEVAR	20	4	0.31604	24943		22611				Quantified
G5E8R0	Tropomyosin alpha-1 chain	Tpm1	28.343	245	tr|G5E8R0|G5E8R0_MOUSE;tr|G5E8R1|G5E8R1_MOUSE;tr|E9Q455|E9Q455_MOUSE;tr|F8WID5|F8WID5_MOUSE;tr|E9Q452|E9Q452_MOUSE;tr|B7ZNL3|B7ZNL3_MOUSE;tr|A0A2R2Y2P8|A0A2R2Y2P8_MOUSE;tr|Q8BSH3|Q8BSH3_MOUSE;tr|Q564G1|Q564G1_MOUSE;tr|Q545Y3|Q545Y3_MOUSE;sp|P58771|TPM1_MOUSE;tr|E9Q454|E9Q454_MOUSE	177;177;177;255;213;213;213;213;213;213;213;213	tr|G5E8R0|G5E8R0_MOUSE Tropomyosin alpha-1 chain OS=Mus musculus OX=10090 GN=Tpm1 PE=1 SV=1;tr|G5E8R1|G5E8R1_MOUSE Tropomyosin alpha-1 chain OS=Mus musculus OX=10090 GN=Tpm1 PE=1 SV=1;tr|E9Q455|E9Q455_MOUSE Tropomyosin alpha-1 chain OS=Mus musculus OX=1009	tr|G5E8R0|G5E8R0_MOUSE;tr|F8WID5|F8WID5_MOUSE	177;255	255	K	KTVTNNLKSLEAQAEKYSQKEDKYEEEIKVL	134.2	134.2	SLEAQAEK(1)YSQK	SLEAQAEK(39)YSQK(-39)	8	2	-0.95288			173300		59371	417310	Quantified
G5E8R0	Tropomyosin alpha-1 chain	Tpm1	28.343	245	tr|G5E8R0|G5E8R0_MOUSE;tr|G5E8R1|G5E8R1_MOUSE;tr|E9Q455|E9Q455_MOUSE;tr|F8WID5|F8WID5_MOUSE;tr|E9Q452|E9Q452_MOUSE;tr|B7ZNL3|B7ZNL3_MOUSE;tr|A0A2R2Y2P8|A0A2R2Y2P8_MOUSE;tr|Q8BSH3|Q8BSH3_MOUSE;tr|Q564G1|Q564G1_MOUSE;tr|Q545Y3|Q545Y3_MOUSE;sp|P58771|TPM1_MOUSE;tr|E9Q454|E9Q454_MOUSE	169;169;169;247;205;205;205;205;205;205;205;205	tr|G5E8R0|G5E8R0_MOUSE Tropomyosin alpha-1 chain OS=Mus musculus OX=10090 GN=Tpm1 PE=1 SV=1;tr|G5E8R1|G5E8R1_MOUSE Tropomyosin alpha-1 chain OS=Mus musculus OX=10090 GN=Tpm1 PE=1 SV=1;tr|E9Q455|E9Q455_MOUSE Tropomyosin alpha-1 chain OS=Mus musculus OX=1009	tr|G5E8R0|G5E8R0_MOUSE;tr|F8WID5|F8WID5_MOUSE	169;247	247	K	CAELEEELKTVTNNLKSLEAQAEKYSQKEDK	88.42	88.42	TVTNNLK(1)SLEAQAEK	TVTNNLK(66)SLEAQAEK(-66)	7	2	-2.1817	23565			42275		96184	Quantified
G5E8R0	Tropomyosin alpha-1 chain	Tpm1	28.343	245	tr|G5E8R0|G5E8R0_MOUSE;tr|G5E8R1|G5E8R1_MOUSE;tr|E9Q455|E9Q455_MOUSE;tr|E9Q453|E9Q453_MOUSE;tr|G5E8R2|G5E8R2_MOUSE;tr|E9Q456|E9Q456_MOUSE;tr|F8WID5|F8WID5_MOUSE;tr|E9Q452|E9Q452_MOUSE;tr|B7ZNL3|B7ZNL3_MOUSE;tr|A0A2R2Y2P8|A0A2R2Y2P8_MOUSE;tr|Q8BSH3|Q8BSH3_MOUSE;tr|Q564G1|Q564G1_MOUSE;tr|Q545Y3|Q545Y3_MOUSE;sp|P58771|TPM1_MOUSE;tr|E9Q454|E9Q454_MOUSE;tr|Q8BP43|Q8BP43_MOUSE;tr|E9Q450|E9Q450_MOUSE;tr…	190;190;190;190;190;190;268;226;226;226;226;226;226;226;226;226;226;226	tr|G5E8R0|G5E8R0_MOUSE Tropomyosin alpha-1 chain OS=Mus musculus OX=10090 GN=Tpm1 PE=1 SV=1;tr|G5E8R1|G5E8R1_MOUSE Tropomyosin alpha-1 chain OS=Mus musculus OX=10090 GN=Tpm1 PE=1 SV=1;tr|E9Q455|E9Q455_MOUSE Tropomyosin alpha-1 chain OS=Mus musculus OX=1009	tr|G5E8R0|G5E8R0_MOUSE;tr|F8WID5|F8WID5_MOUSE	190;268	268	K	AEKYSQKEDKYEEEIKVLSDKLKEAETRAEF	145.75	145.75	YEEEIK(1)VLSDK	YEEEIK(58)VLSDK(-58)	6	2	1.4243	41564	48327		107560		125560	Quantified
G5E924	Heterogeneous nuclear ribonucleoprotein L (Fragment)	Hnrnpl	66.821	615	tr|G5E924|G5E924_MOUSE;sp|Q8R081|HNRPL_MOUSE;tr|Q3UMT7|Q3UMT7_MOUSE;tr|Q8BI42|Q8BI42_MOUSE	54;62;31;31	tr|G5E924|G5E924_MOUSE Heterogeneous nuclear ribonucleoprotein L (Fragment) OS=Mus musculus OX=10090 GN=Hnrnpl PE=1 SV=1;sp|Q8R081|HNRPL_MOUSE Heterogeneous nuclear ribonucleoprotein L OS=Mus musculus OX=10090 GN=Hnrnpl PE=1 SV=2;tr|Q3UMT7|Q3UMT7_MOUSE Unc	tr|G5E924|G5E924_MOUSE	54	54	K	YYGGGNEGGRAPKRLKTENAGDQHGGGGGGG	14.036	14.036	LK(0.952)TENAGDQHGGGGGGGSGAAGGGGGENYDDPHK(0.048)	LK(13)TENAGDQHGGGGGGGSGAAGGGGGENYDDPHK(-13)	2	4	0.44904				4797.6			Identified
H3BJQ8	Glypican-5	Gpc5	71.353	645	tr|H3BJQ8|H3BJQ8_MOUSE;sp|Q8CAL5|GPC5_MOUSE;tr|O70206|O70206_MOUSE	458;385;72	tr|H3BJQ8|H3BJQ8_MOUSE Glypican-5 OS=Mus musculus OX=10090 GN=Gpc5 PE=1 SV=1;sp|Q8CAL5|GPC5_MOUSE Glypican-5 OS=Mus musculus OX=10090 GN=Gpc5 PE=2 SV=1;tr|O70206|O70206_MOUSE Glypican-5 (Fragment) OS=Mus musculus OX=10090 GN=Gpc5 PE=2 SV=1	tr|H3BJQ8|H3BJQ8_MOUSE	458	458	K	KISARNGEETLANRRKEFINSLRLHGSFYGG	51.43	51.43	K(1)EFINSLR	K(51)EFINSLR	1	2	-0.69553						102200	Identified
H3BKE1	Phosphoinositide phospholipase C (Fragment)	Plch1	110.65	968	tr|H3BKE1|H3BKE1_MOUSE;tr|A0A0A0MQM2|A0A0A0MQM2_MOUSE;tr|I1E4X6|I1E4X6_MOUSE;sp|Q4KWH5|PLCH1_MOUSE	8;8;8;8	tr|H3BKE1|H3BKE1_MOUSE Phosphoinositide phospholipase C (Fragment) OS=Mus musculus OX=10090 GN=Plch1 PE=1 SV=8;tr|A0A0A0MQM2|A0A0A0MQM2_MOUSE Phosphoinositide phospholipase C OS=Mus musculus OX=10090 GN=Plch1 PE=1 SV=1;tr|I1E4X6|I1E4X6_MOUSE Phosphoinositi	tr|H3BKE1|H3BKE1_MOUSE	8	8	K	________MADLEVYKNLSPEKVERCMSVMQ	20.659	20.659	MADLEVYK(1)	MADLEVYK(21)	8	2	-1.2118			9659.6				Identified
H3BKM0	AP complex subunit beta	Ap2b1	101.36	913	tr|H3BKM0|H3BKM0_MOUSE;sp|Q9DBG3|AP2B1_MOUSE;tr|Q5SWR1|Q5SWR1_MOUSE;tr|H3BIY9|H3BIY9_MOUSE;tr|H3BJ06|H3BJ06_MOUSE;tr|Q5SWR0|Q5SWR0_MOUSE	5;5;5;5;5;5	tr|H3BKM0|H3BKM0_MOUSE AP complex subunit beta OS=Mus musculus OX=10090 GN=Ap2b1 PE=1 SV=1;sp|Q9DBG3|AP2B1_MOUSE AP-2 complex subunit beta OS=Mus musculus OX=10090 GN=Ap2b1 PE=1 SV=1;tr|Q5SWR1|Q5SWR1_MOUSE AP complex subunit beta OS=Mus musculus OX=10090 G	tr|H3BKM0|H3BKM0_MOUSE	5	5	K	___________MTDSKYFTTNKKGEIFELKA	36.24	36.24	TDSK(0.999)YFTTNK(0.001)	TDSK(30)YFTTNK(-30)	4	2	0.40936		29571					Identified
H3BL49	T-complex protein 1 subunit theta	Cct8	53.082	489	tr|H3BL49|H3BL49_MOUSE;tr|Q8BVY8|Q8BVY8_MOUSE;tr|Q3UL22|Q3UL22_MOUSE;sp|P42932|TCPQ_MOUSE;tr|Q6A0F1|Q6A0F1_MOUSE;tr|Q9CS06|Q9CS06_MOUSE;tr|Q9WVS5|Q9WVS5_MOUSE;tr|Q3UKQ2|Q3UKQ2_MOUSE	176;235;235;235;242;222;234;235	tr|H3BL49|H3BL49_MOUSE T-complex protein 1 subunit theta OS=Mus musculus OX=10090 GN=Cct8 PE=1 SV=1;tr|Q8BVY8|Q8BVY8_MOUSE Uncharacterized protein OS=Mus musculus OX=10090 GN=Cct8 PE=2 SV=1;tr|Q3UL22|Q3UL22_MOUSE Uncharacterized protein OS=Mus musculus OX=	tr|H3BL49|H3BL49_MOUSE	176	176	K	GMVFKKETEGDVTSVKDAKIAVYSCPFDGMI	117.45	61.577	ETEGDVTSVK(0.91)DAK(0.09)	ETEGDVTSVK(10)DAK(-10)	10	2	-0.64137		30534	28274	30651	23581	22426	Quantified
H3BL49	T-complex protein 1 subunit theta	Cct8	53.082	489	tr|H3BL49|H3BL49_MOUSE;tr|Q8BVY8|Q8BVY8_MOUSE;tr|Q3UL22|Q3UL22_MOUSE;sp|P42932|TCPQ_MOUSE;tr|Q6A0F1|Q6A0F1_MOUSE;tr|Q9WVS5|Q9WVS5_MOUSE;tr|Q3UKQ2|Q3UKQ2_MOUSE;tr|Q9CRW7|Q9CRW7_MOUSE	481;540;540;540;547;539;540;255	tr|H3BL49|H3BL49_MOUSE T-complex protein 1 subunit theta OS=Mus musculus OX=10090 GN=Cct8 PE=1 SV=1;tr|Q8BVY8|Q8BVY8_MOUSE Uncharacterized protein OS=Mus musculus OX=10090 GN=Cct8 PE=2 SV=1;tr|Q3UL22|Q3UL22_MOUSE Uncharacterized protein OS=Mus musculus OX=	tr|H3BL49|H3BL49_MOUSE	481	481	K	IMAKPAGGPKPPSGKKDWDDDQND_______	92.428	36.211	K(1)DWDDDQND	K(36)DWDDDQND	1	2	0.31549			62478	48490	34553		Quantified
H3BL49	T-complex protein 1 subunit theta	Cct8	53.082	489	tr|H3BL49|H3BL49_MOUSE;tr|Q8BVY8|Q8BVY8_MOUSE;tr|Q3UL22|Q3UL22_MOUSE;sp|P42932|TCPQ_MOUSE;tr|Q6A0F1|Q6A0F1_MOUSE;tr|Q9CS06|Q9CS06_MOUSE;tr|Q9WVS5|Q9WVS5_MOUSE;tr|Q3UKQ2|Q3UKQ2_MOUSE;tr|H3BLL1|H3BLL1_MOUSE;tr|H3BKG2|H3BKG2_MOUSE	62;62;62;62;69;49;62;62;8;8	tr|H3BL49|H3BL49_MOUSE T-complex protein 1 subunit theta OS=Mus musculus OX=10090 GN=Cct8 PE=1 SV=1;tr|Q8BVY8|Q8BVY8_MOUSE Uncharacterized protein OS=Mus musculus OX=10090 GN=Cct8 PE=2 SV=1;tr|Q3UL22|Q3UL22_MOUSE Uncharacterized protein OS=Mus musculus OX=	tr|H3BL49|H3BL49_MOUSE	62	62	K	YGPNGMNKMVINRLEKLFVTNDAATILRELE	42.941	42.941	LEK(1)LFVTNDAATILR	LEK(43)LFVTNDAATILR	3	2	-1.6291	21832		32778				Quantified
H3BLG9	Rho GTPase-activating protein 18 (Fragment)	Arhgap18	8.328	73	tr|H3BLG9|H3BLG9_MOUSE;tr|H3BJL1|H3BJL1_MOUSE	12;12	tr|H3BLG9|H3BLG9_MOUSE Rho GTPase-activating protein 18 (Fragment) OS=Mus musculus OX=10090 GN=Arhgap18 PE=1 SV=8;tr|H3BJL1|H3BJL1_MOUSE Rho GTPase-activating protein 18 (Fragment) OS=Mus musculus OX=10090 GN=Arhgap18 PE=1 SV=1	tr|H3BLG9|H3BLG9_MOUSE	12	12	K	____MEAYWTELENIKRSNENRQEGQEAIVV	23.931	23.931	MEAYWTELENIK(1)RSNENR	MEAYWTELENIK(24)RSNENR	12	2	-0.60319	150500						Identified
H7BWX9	Small ubiquitin-related modifier 2	Sumo2	6.0139	53	tr|H7BWX9|H7BWX9_MOUSE;tr|D3Z794|D3Z794_MOUSE;sp|P61957|SUMO2_MOUSE	11;11;11	tr|H7BWX9|H7BWX9_MOUSE Small ubiquitin-related modifier 2 OS=Mus musculus OX=10090 GN=Sumo2 PE=1 SV=1;tr|D3Z794|D3Z794_MOUSE Small ubiquitin-related modifier 2 OS=Mus musculus OX=10090 GN=Sumo2 PE=1 SV=1;sp|P61957|SUMO2_MOUSE Small ubiquitin-related modifi	tr|H7BWX9|H7BWX9_MOUSE	11	11	K	_____MADEKPKEGVKTENNDHINLKVAGQD	48.701	48.701	EGVK(0.999)TENNDHINLK(0.001)	EGVK(32)TENNDHINLK(-32)	4	3	0.12173				103610			Identified
I6L970	Aup1 protein	Aup1	31.826	281	tr|I6L970|I6L970_MOUSE;tr|Q3TBX5|Q3TBX5_MOUSE;tr|Q3TAZ9|Q3TAZ9_MOUSE;sp|P70295|AUP1_MOUSE;tr|Q3U3K9|Q3U3K9_MOUSE;tr|A0A0N4SVA6|A0A0N4SVA6_MOUSE	121;250;250;250;279;268	tr|I6L970|I6L970_MOUSE Aup1 protein OS=Mus musculus OX=10090 GN=Aup1 PE=2 SV=1;tr|Q3TBX5|Q3TBX5_MOUSE CUE domain-containing protein OS=Mus musculus OX=10090 GN=Aup1 PE=2 SV=1;tr|Q3TAZ9|Q3TAZ9_MOUSE CUE domain-containing protein OS=Mus musculus OX=10090 GN=	tr|I6L970|I6L970_MOUSE	121	121	K	EESEEFALRVQQLVAKELGQIGTRLTPADKA	205.26	205.26	VQQLVAK(1)ELGQIGTR	VQQLVAK(210)ELGQIGTR	7	2	-1.4621	344110	567530	460610	654530	681740	605080	Quantified
I7HJQ8	CD99 antigen-like protein 2	Cd99l2	20.092	190	tr|I7HJQ8|I7HJQ8_MOUSE;tr|A2AP74|A2AP74_MOUSE;sp|Q8BIF0|C99L2_MOUSE	174;200;221	tr|I7HJQ8|I7HJQ8_MOUSE CD99 antigen-like protein 2 OS=Mus musculus OX=10090 GN=Cd99l2 PE=1 SV=1;tr|A2AP74|A2AP74_MOUSE CD99 antigen-like protein 2 OS=Mus musculus OX=10090 GN=Cd99l2 PE=1 SV=1;sp|Q8BIF0|C99L2_MOUSE CD99 antigen-like protein 2 OS=Mus musculu	tr|I7HJQ8|I7HJQ8_MOUSE	174	174	K	NLEAVVCEEPQVTYSKQETQSAEPPPPEPPR	25.974	25.974	GENLEAVVCEEPQVTYSK(1)QETQSAEPPPPEPPR	GENLEAVVCEEPQVTYSK(26)QETQSAEPPPPEPPR	18	3	3.5959				29679			Identified
J3QP56	Acyl-protein thioesterase 1	Lypla1	23.726	224	tr|J3QP56|J3QP56_MOUSE;tr|Q4FK51|Q4FK51_MOUSE;sp|P97823|LYPA1_MOUSE;tr|D3Z111|D3Z111_MOUSE;tr|D3Z269|D3Z269_MOUSE;tr|D3YUG4|D3YUG4_MOUSE	105;105;105;105;89;47	tr|J3QP56|J3QP56_MOUSE Acyl-protein thioesterase 1 OS=Mus musculus OX=10090 GN=Lypla1 PE=1 SV=1;tr|Q4FK51|Q4FK51_MOUSE Lypla1 protein OS=Mus musculus OX=10090 GN=Lypla1 PE=2 SV=1;sp|P97823|LYPA1_MOUSE Acyl-protein thioesterase 1 OS=Mus musculus OX=10090 GN	tr|J3QP56|J3QP56_MOUSE	105	105	K	KQAAETVKALIDQEVKNGIPSNRIILGGFSQ	87.573	49.097	ALIDQEVK(1)NGIPSNR	ALIDQEVK(49)NGIPSNR	8	2	-3.2921		48193	45834				Quantified
J9RV59	Anion exchange protein	Slc4a7	140.27	1254	tr|J9RV59|J9RV59_MOUSE;tr|I1VGT5|I1VGT5_MOUSE;tr|J9RZB2|J9RZB2_MOUSE;tr|A0A286YCX2|A0A286YCX2_MOUSE;tr|J7H931|J7H931_MOUSE;tr|I1VGT4|I1VGT4_MOUSE;tr|H6WZF5|H6WZF5_MOUSE;tr|I1VGT6|I1VGT6_MOUSE;tr|F8VQC9|F8VQC9_MOUSE;tr|E3UVT8|E3UVT8_MOUSE;tr|D3Y272|D3Y272_MOUSE;tr|H6WZ45|H6WZ45_MOUSE;tr|A0A286YCS4|A0A286YCS4_MOUSE;sp|Q8BTY2|S4A7_MOUSE;tr|U3RKD2|U3RKD2_MOUSE	1221;1105;1208;1210;1213;1118;1113;1100;1098;1093;1085;1080;1215;1001;978	tr|J9RV59|J9RV59_MOUSE Anion exchange protein OS=Mus musculus OX=10090 GN=Slc4a7 PE=1 SV=1;tr|I1VGT5|I1VGT5_MOUSE Anion exchange protein OS=Mus musculus OX=10090 GN=Slc4a7 PE=1 SV=1;tr|J9RZB2|J9RZB2_MOUSE Anion exchange protein OS=Mus musculus OX=10090 GN=	tr|J9RV59|J9RV59_MOUSE	1221	1221	K	KTAQWKALSMNTENAKVTRPNTSPEKPVSVT	7.749	7.749	ALSMNTENAK(0.696)VTRPNTSPEK(0.304)	ALSMNTENAK(3.6)VTRPNTSPEK(-3.6)	10	3	1.2476				17916			Identified
K3W4Q8	Basigin	Bsg	24.116	218	tr|K3W4Q8|K3W4Q8_MOUSE;tr|O55108|O55108_MOUSE;tr|O55107|O55107_MOUSE;sp|P18572|BASI_MOUSE	199;238;256;370	tr|K3W4Q8|K3W4Q8_MOUSE Basigin OS=Mus musculus OX=10090 GN=Bsg PE=1 SV=1;tr|O55108|O55108_MOUSE Basigin (Fragment) OS=Mus musculus OX=10090 GN=Bsg PE=1 SV=1;tr|O55107|O55107_MOUSE Basigin (Fragment) OS=Mus musculus OX=10090 GN=Bsg PE=2 SV=1;sp|P18572|BASI_	tr|K3W4Q8|K3W4Q8_MOUSE	199	199	K	PDQTLDEDDPGAAPLKGSGTHMNDKDKNVRQ	52.481	46.278	KPDQTLDEDDPGAAPLK(0.993)GSGTHMNDK(0.007)	K(-39)PDQTLDEDDPGAAPLK(21)GSGTHMNDK(-21)	17	4	1.5124		23364		34372	24599		Quantified
L7N451	Interferon-induced very large GTPase 1	Gvin1	280.78	2427	tr|L7N451|L7N451_MOUSE;sp|Q80SU7|GVIN1_MOUSE	385;385	tr|L7N451|L7N451_MOUSE Interferon-induced very large GTPase 1 OS=Mus musculus OX=10090 GN=Gvin1 PE=1 SV=1;sp|Q80SU7|GVIN1_MOUSE Interferon-induced very large GTPase 1 OS=Mus musculus OX=10090 GN=Gvin1 PE=1 SV=1	tr|L7N451|L7N451_MOUSE	385	385	K	KAISEGFKSEHLADVKQQTRESLNIYIMGSY	70.195	61.577	SEHLADVK(1)QQTR	SEHLADVK(62)QQTR	8	2	-1.4796		8803.7	8116.4		13201	11204	Quantified
L7N451	Interferon-induced very large GTPase 1	Gvin1	280.78	2427	tr|L7N451|L7N451_MOUSE;sp|Q80SU7|GVIN1_MOUSE	1310;1310	tr|L7N451|L7N451_MOUSE Interferon-induced very large GTPase 1 OS=Mus musculus OX=10090 GN=Gvin1 PE=1 SV=1;sp|Q80SU7|GVIN1_MOUSE Interferon-induced very large GTPase 1 OS=Mus musculus OX=10090 GN=Gvin1 PE=1 SV=1	tr|L7N451|L7N451_MOUSE	1310	1310	K	FYHLREKGNRSIEQHKSEIETHKRKIRRQQL	60	60	SIEQHK(1)SEIETHK	SIEQHK(43)SEIETHK(-43)	6	3	1.9476			81517	102620			Identified
L7N451	Interferon-induced very large GTPase 1	Gvin1	280.78	2427	tr|L7N451|L7N451_MOUSE;sp|Q80SU7|GVIN1_MOUSE	1293;1293	tr|L7N451|L7N451_MOUSE Interferon-induced very large GTPase 1 OS=Mus musculus OX=10090 GN=Gvin1 PE=1 SV=1;sp|Q80SU7|GVIN1_MOUSE Interferon-induced very large GTPase 1 OS=Mus musculus OX=10090 GN=Gvin1 PE=1 SV=1	tr|L7N451|L7N451_MOUSE	1293	1293	K	LPLQGQLWHLWCKKDKEFYHLREKGNRSIEQ	97.033	97.033	DK(1)EFYHLR	DK(97)EFYHLR	2	2	0.70528	27973						Identified
M0QWW9	Predicted gene 2042 (Fragment)	Gm2042	21.44	189	tr|M0QWW9|M0QWW9_MOUSE	12	tr|M0QWW9|M0QWW9_MOUSE Predicted gene 2042 (Fragment) OS=Mus musculus OX=10090 GN=Gm2042 PE=4 SV=1	tr|M0QWW9|M0QWW9_MOUSE	12	12	K	____MVSMLDTSQIYKDDSLEEVTEECYSPP	37.591	37.591	MVSMLDTSQIYK(1)	MVSMLDTSQIYK(38)	12	2	-0.53875				101200			Identified
O08528	Hexokinase-2	Hk2	102.53	917	sp|O08528|HXK2_MOUSE;tr|E9Q5B5|E9Q5B5_MOUSE	488;460	sp|O08528|HXK2_MOUSE Hexokinase-2 OS=Mus musculus OX=10090 GN=Hk2 PE=1 SV=1;tr|E9Q5B5|E9Q5B5_MOUSE Hexokinase-2 OS=Mus musculus OX=10090 GN=Hk2 PE=1 SV=1	sp|O08528|HXK2_MOUSE	488	488	K	TLESLKLSHEQLLEVKRRMKVEMEQGLSKET	39.039	37.749	LSHEQLLEVK(1)R	LSHEQLLEVK(38)R	10	2	-2.1303				39109			Identified
O08547	Vesicle-trafficking protein SEC22b	Sec22b	24.74	215	sp|O08547|SC22B_MOUSE;tr|Q3UZ06|Q3UZ06_MOUSE;tr|E9Q6R3|E9Q6R3_MOUSE	82;82;82	sp|O08547|SC22B_MOUSE Vesicle-trafficking protein SEC22b OS=Mus musculus OX=10090 GN=Sec22b PE=1 SV=3;tr|Q3UZ06|Q3UZ06_MOUSE Uncharacterized protein OS=Mus musculus OX=10090 GN=Sec22b PE=2 SV=1;tr|E9Q6R3|E9Q6R3_MOUSE Vesicle-trafficking protein SEC22b OS=M	sp|O08547|SC22B_MOUSE	82	82	K	QGVCYLVLCEAAFPKKLAFAYLEDLHSEFDE	40.83	40.83	K(1)LAFAYLEDLHSEFDEQHGK	K(40)LAFAYLEDLHSEFDEQHGK(-40)	1	4	-0.49441		15393	35815	50804			Quantified
O08599	Syntaxin-binding protein 1	Stxbp1	67.568	594	sp|O08599|STXB1_MOUSE	321	sp|O08599|STXB1_MOUSE Syntaxin-binding protein 1 OS=Mus musculus OX=10090 GN=Stxbp1 PE=1 SV=2	sp|O08599|STXB1_MOUSE	321	321	K	SLKDFSSSKRMNTGEKTTMRDLSQMLKKMPQ	61.48	61.48	MNTGEK(1)TTMR	MNTGEK(61)TTMR	6	2	-0.18135			30919				Identified
O08759	Ubiquitin-protein ligase E3A	Ube3a	99.818	870	sp|O08759|UBE3A_MOUSE;tr|Q5DTH1|Q5DTH1_MOUSE;tr|C6EQH4|C6EQH4_MOUSE;tr|A0A0J9YVG1|A0A0J9YVG1_MOUSE;tr|A0A0J9YUY4|A0A0J9YUY4_MOUSE;tr|Q3TPQ9|Q3TPQ9_MOUSE	824;860;5;97;146;187	sp|O08759|UBE3A_MOUSE Ubiquitin-protein ligase E3A OS=Mus musculus OX=10090 GN=Ube3a PE=1 SV=2;tr|Q5DTH1|Q5DTH1_MOUSE MKIAA4216 protein (Fragment) OS=Mus musculus OX=10090 GN=Ube3a PE=2 SV=1;tr|C6EQH4|C6EQH4_MOUSE ASL1/Ube3a fusion protein OS=Mus musculus	sp|O08759|UBE3A_MOUSE	824	824	K	RAPVGGLGKLKMIIAKNGPDTERLPTSHTCF	107.08	107.08	MIIAK(1)NGPDTER	MIIAK(110)NGPDTER	5	2	-2.0548	55706	77365	76582	55130		48733	Quantified
O08972	N(G),N(G)-dimethylarginine dimethylaminohydrolase 2	Ddah2	25.368	244	tr|O08972|O08972_MOUSE;sp|Q99LD8|DDAH2_MOUSE	194;194	tr|O08972|O08972_MOUSE N(G),N(G)-dimethylarginine dimethylaminohydrolase 2 OS=Mus musculus OX=10090 GN=Ddah2 PE=1 SV=1;sp|Q99LD8|DDAH2_MOUSE N(G),N(G)-dimethylarginine dimethylaminohydrolase 2 OS=Mus musculus OX=10090 GN=Ddah2 PE=1 SV=1	tr|O08972|O08972_MOUSE	194	194	K	GGPRTVVAGSSEAAQKAVRAMAALTDHPYAS	76.255	30.068	TVVAGSSEAAQK(1)AVR	TVVAGSSEAAQK(30)AVR	12	2	-3.2414		12261	11722	12624	5555.4	7356.3	Quantified
O08997	Copper transport protein ATOX1	Atox1	7.3384	68	sp|O08997|ATOX1_MOUSE	60	sp|O08997|ATOX1_MOUSE Copper transport protein ATOX1 OS=Mus musculus OX=10090 GN=Atox1 PE=1 SV=1	sp|O08997|ATOX1_MOUSE	60	60	K	EHSSDTLLATLNKTGKAVSYLGPK_______	56.202	56.202	TGK(1)AVSYLGPK	TGK(51)AVSYLGPK(-51)	3	2	-0.77874		89628	85955	53689	41382		Quantified
O09106	Histone deacetylase 1	Hdac1	55.074	482	sp|O09106|HDAC1_MOUSE;tr|Q58E49|Q58E49_MOUSE;tr|A0A0R4J008|A0A0R4J008_MOUSE;sp|P70288|HDAC2_MOUSE;tr|Q8BQ10|Q8BQ10_MOUSE	89;89;90;90;90	sp|O09106|HDAC1_MOUSE Histone deacetylase 1 OS=Mus musculus OX=10090 GN=Hdac1 PE=1 SV=1;tr|Q58E49|Q58E49_MOUSE Histone deacetylase OS=Mus musculus OX=10090 GN=Hdac1 PE=2 SV=1;tr|A0A0R4J008|A0A0R4J008_MOUSE Histone deacetylase 2 OS=Mus musculus OX=10090 GN=	sp|O09106|HDAC1_MOUSE;tr|A0A0R4J008|A0A0R4J008_MOUSE	89;90	90	K	KFLRSIRPDNMSEYSKQMQRFNVGEDCPVFD	106.11	53.051	SIRPDNMSEYSK(1)QMQR	SIRPDNMSEYSK(53)QMQR	12	3	0.65367			88027		59171	70711	Quantified
O35227	Disintegrin and metalloproteinase domain-containing protein 7	Adam7	89.187	789	sp|O35227|ADAM7_MOUSE;tr|Q3TNV5|Q3TNV5_MOUSE	698;76	sp|O35227|ADAM7_MOUSE Disintegrin and metalloproteinase domain-containing protein 7 OS=Mus musculus OX=10090 GN=Adam7 PE=2 SV=2;tr|Q3TNV5|Q3TNV5_MOUSE Uncharacterized protein OS=Mus musculus OX=10090 GN=Adam7 PE=2 SV=1	sp|O35227|ADAM7_MOUSE	698	698	K	GLVILLIRYQKCIKMKQVQSSPREIRGVENK	91.783	91.783	MK(1)QVQSSPR	MK(92)QVQSSPR	2	2	-2.1551		91152	178750				Quantified
O35227	Disintegrin and metalloproteinase domain-containing protein 7	Adam7	89.187	789	sp|O35227|ADAM7_MOUSE;tr|Q3TNV5|Q3TNV5_MOUSE	713;91	sp|O35227|ADAM7_MOUSE Disintegrin and metalloproteinase domain-containing protein 7 OS=Mus musculus OX=10090 GN=Adam7 PE=2 SV=2;tr|Q3TNV5|Q3TNV5_MOUSE Uncharacterized protein OS=Mus musculus OX=10090 GN=Adam7 PE=2 SV=1	sp|O35227|ADAM7_MOUSE	713	713	K	KQVQSSPREIRGVENKGYFPEEHQTRSEPIL	90.156	90.156	GVENK(1)GYFPEEHQTR	GVENK(90)GYFPEEHQTR	5	3	-0.095175		428450	785200				Quantified
O35405	5'-3' exonuclease PLD3	Pld3	54.388	488	sp|O35405|PLD3_MOUSE;tr|D6RCG9|D6RCG9_MOUSE;tr|D3Z179|D3Z179_MOUSE;tr|D3YY25|D3YY25_MOUSE	11;11;11;11	sp|O35405|PLD3_MOUSE 5'-3' exonuclease PLD3 OS=Mus musculus OX=10090 GN=Pld3 PE=1 SV=1;tr|D6RCG9|D6RCG9_MOUSE Phospholipase D3 OS=Mus musculus OX=10090 GN=Pld3 PE=1 SV=1;tr|D3Z179|D3Z179_MOUSE Phospholipase D3 (Fragment) OS=Mus musculus OX=10090 GN=Pld3 PE	sp|O35405|PLD3_MOUSE	11	11	K	_____MKPKLMYQELKVPVEEPAGELPLNEI	41.261	41.261	LMYQELK(0.999)VPVEEPAGELPLNEIEAWK(0.001)	LMYQELK(29)VPVEEPAGELPLNEIEAWK(-29)	7	3	2.6393			23082	32711	49896		Quantified
O35459	Delta(3,5)-Delta(2,4)-dienoyl-CoA isomerase, mitochondrial	Ech1	36.118	327	sp|O35459|ECH1_MOUSE;tr|F7B227|F7B227_MOUSE	316;166	sp|O35459|ECH1_MOUSE Delta(3,5)-Delta(2,4)-dienoyl-CoA isomerase, mitochondrial OS=Mus musculus OX=10090 GN=Ech1 PE=1 SV=1;tr|F7B227|F7B227_MOUSE Delta(3,5)-Delta(2,4)-dienoyl-CoA isomerase, mitochondrial (Fragment) OS=Mus musculus OX=10090 GN=Ech1 PE=1 SV	sp|O35459|ECH1_MOUSE	316	316	K	LQTQDIIKSVQAAMEKRDTKSITFSKL____	42.075	42.075	SVQAAMEK(1)R	SVQAAMEK(42)R	8	2	1.3751			12748	8011.1			Identified
O35490	Betaine--homocysteine S-methyltransferase 1	Bhmt	45.02	407	sp|O35490|BHMT1_MOUSE;tr|Q3UEP0|Q3UEP0_MOUSE	40;40	sp|O35490|BHMT1_MOUSE Betaine--homocysteine S-methyltransferase 1 OS=Mus musculus OX=10090 GN=Bhmt PE=1 SV=1;tr|Q3UEP0|Q3UEP0_MOUSE Hcy-binding domain-containing protein OS=Mus musculus OX=10090 PE=2 SV=1	sp|O35490|BHMT1_MOUSE	40	40	K	GDGGFVFALEKRGYVKAGPWTPEAAVEHPEA	31.905	31.905	GYVK(1)AGPWTPEAAVEHPEAVR	GYVK(32)AGPWTPEAAVEHPEAVR	4	3	1.2294			26344				Identified
O35678	Monoglyceride lipase	Mgll	33.387	303	sp|O35678|MGLL_MOUSE;tr|E9Q3B9|E9Q3B9_MOUSE;tr|Q3UFX6|Q3UFX6_MOUSE;tr|D3YYS6|D3YYS6_MOUSE;tr|Q3UFN1|Q3UFN1_MOUSE	36;52;36;36;36	sp|O35678|MGLL_MOUSE Monoglyceride lipase OS=Mus musculus OX=10090 GN=Mgll PE=1 SV=1;tr|E9Q3B9|E9Q3B9_MOUSE Monoglyceride lipase OS=Mus musculus OX=10090 GN=Mgll PE=1 SV=1;tr|Q3UFX6|Q3UFX6_MOUSE Hydrolase_4 domain-containing protein OS=Mus musculus OX=1009	sp|O35678|MGLL_MOUSE	36	36	K	HLVNADGQYLFCRYWKPSGTPKALIFVSHGA	79.809	79.809	YWK(1)PSGTPK	YWK(49)PSGTPK(-49)	3	2	1.4354		115600					Identified
O54724	Caveolae-associated protein 1	Cavin1	43.953	392	sp|O54724|CAVN1_MOUSE;tr|Q3U4N4|Q3U4N4_MOUSE;tr|Q3TER0|Q3TER0_MOUSE	47;47;47	sp|O54724|CAVN1_MOUSE Caveolae-associated protein 1 OS=Mus musculus OX=10090 GN=Cavin1 PE=1 SV=1;tr|Q3U4N4|Q3U4N4_MOUSE Uncharacterized protein OS=Mus musculus OX=10090 GN=Cavin1 PE=2 SV=1;tr|Q3TER0|Q3TER0_MOUSE Uncharacterized protein OS=Mus musculus OX=1	sp|O54724|CAVN1_MOUSE	47	47	K	RATEEPSGTGSDELIKSDQVNGVLVLSLLDK	291.97	291.97	ATEEPSGTGSDELIK(1)SDQVNGVLVLSLLDK	ATEEPSGTGSDELIK(120)SDQVNGVLVLSLLDK(-120)	15	3	3.0852	658210	1571800	1258100	1193500	1260200	876640	Quantified
O54724	Caveolae-associated protein 1	Cavin1	43.953	392	sp|O54724|CAVN1_MOUSE	339	sp|O54724|CAVN1_MOUSE Caveolae-associated protein 1 OS=Mus musculus OX=10090 GN=Cavin1 PE=1 SV=1	sp|O54724|CAVN1_MOUSE	339	339	K	TFHVKKIREGEVEVLKATEMVEVGPEDDEVG	60.14	15.727	IREGEVEVLK(1)ATEMVEVGPEDDEVGAER	IREGEVEVLK(16)ATEMVEVGPEDDEVGAER	10	3	1.204		116740		168620			Identified
O54724	Caveolae-associated protein 1	Cavin1	43.953	392	sp|O54724|CAVN1_MOUSE;tr|Q3U4N4|Q3U4N4_MOUSE;tr|Q3TER0|Q3TER0_MOUSE	111;111;111	sp|O54724|CAVN1_MOUSE Caveolae-associated protein 1 OS=Mus musculus OX=10090 GN=Cavin1 PE=1 SV=1;tr|Q3U4N4|Q3U4N4_MOUSE Uncharacterized protein OS=Mus musculus OX=10090 GN=Cavin1 PE=2 SV=1;tr|Q3TER0|Q3TER0_MOUSE Uncharacterized protein OS=Mus musculus OX=1	sp|O54724|CAVN1_MOUSE	111	111	K	SKLGKAHATTSNTVSKLLEKVRKVSVNVKTV	227.95	227.95	AHATTSNTVSK(1)LLEK	AHATTSNTVSK(69)LLEK(-69)	11	2	-1.6148	2188400	3891100	3568200	2665400	2432100	2630400	Quantified
O54724	Caveolae-associated protein 1	Cavin1	43.953	392	sp|O54724|CAVN1_MOUSE;tr|Q3U4N4|Q3U4N4_MOUSE;tr|Q3TER0|Q3TER0_MOUSE	115;115;115	sp|O54724|CAVN1_MOUSE Caveolae-associated protein 1 OS=Mus musculus OX=10090 GN=Cavin1 PE=1 SV=1;tr|Q3U4N4|Q3U4N4_MOUSE Uncharacterized protein OS=Mus musculus OX=10090 GN=Cavin1 PE=2 SV=1;tr|Q3TER0|Q3TER0_MOUSE Uncharacterized protein OS=Mus musculus OX=1	sp|O54724|CAVN1_MOUSE	115	115	K	KAHATTSNTVSKLLEKVRKVSVNVKTVRGSL	177.47	177.47	AHATTSNTVSK(0.187)LLEK(0.813)	AHATTSNTVSK(-6.4)LLEK(6.4)	15	3	2.6087	2594700						Identified
O54724	Caveolae-associated protein 1	Cavin1	43.953	392	sp|O54724|CAVN1_MOUSE;tr|Q3U4N4|Q3U4N4_MOUSE;tr|Q3TER0|Q3TER0_MOUSE	118;118;118	sp|O54724|CAVN1_MOUSE Caveolae-associated protein 1 OS=Mus musculus OX=10090 GN=Cavin1 PE=1 SV=1;tr|Q3U4N4|Q3U4N4_MOUSE Uncharacterized protein OS=Mus musculus OX=10090 GN=Cavin1 PE=2 SV=1;tr|Q3TER0|Q3TER0_MOUSE Uncharacterized protein OS=Mus musculus OX=1	sp|O54724|CAVN1_MOUSE	118	118	K	ATTSNTVSKLLEKVRKVSVNVKTVRGSLERQ	108.92	108.92	K(1)VSVNVK	K(93)VSVNVK(-93)	1	2	1.2304				4028900	3435100		Quantified
O54724	Caveolae-associated protein 1	Cavin1	43.953	392	sp|O54724|CAVN1_MOUSE;tr|Q3U4N4|Q3U4N4_MOUSE;tr|Q3TER0|Q3TER0_MOUSE	124;124;124	sp|O54724|CAVN1_MOUSE Caveolae-associated protein 1 OS=Mus musculus OX=10090 GN=Cavin1 PE=1 SV=1;tr|Q3U4N4|Q3U4N4_MOUSE Uncharacterized protein OS=Mus musculus OX=10090 GN=Cavin1 PE=2 SV=1;tr|Q3TER0|Q3TER0_MOUSE Uncharacterized protein OS=Mus musculus OX=1	sp|O54724|CAVN1_MOUSE	124	124	K	VSKLLEKVRKVSVNVKTVRGSLERQAGQIKK	96.311	74.486	VSVNVK(1)TVR	VSVNVK(74)TVR	6	2	-0.12656	737430		1794800	1276700	976810	1098500	Quantified
O54724	Caveolae-associated protein 1	Cavin1	43.953	392	sp|O54724|CAVN1_MOUSE;tr|Q3U4N4|Q3U4N4_MOUSE	139;139	sp|O54724|CAVN1_MOUSE Caveolae-associated protein 1 OS=Mus musculus OX=10090 GN=Cavin1 PE=1 SV=1;tr|Q3U4N4|Q3U4N4_MOUSE Uncharacterized protein OS=Mus musculus OX=10090 GN=Cavin1 PE=2 SV=1	sp|O54724|CAVN1_MOUSE	139	139	K	KTVRGSLERQAGQIKKLEVNEAELLRRRNFK	85.821	40.533	K(1)LEVNEAELLR	K(41)LEVNEAELLR	1	2	-7.1186	124990	242380	351120			165050	Quantified
O54724	Caveolae-associated protein 1	Cavin1	43.953	392	sp|O54724|CAVN1_MOUSE	301	sp|O54724|CAVN1_MOUSE Caveolae-associated protein 1 OS=Mus musculus OX=10090 GN=Cavin1 PE=1 SV=1	sp|O54724|CAVN1_MOUSE	301	301	K	VERREKLKTSRDKLRKSFTPDHVVYARSKTA	101.45	71.066	K(1)SFTPDHVVYAR	K(71)SFTPDHVVYAR	1	2	-0.58609	25171	60213	63069	63375	77477	70111	Quantified
O54724	Caveolae-associated protein 1	Cavin1	43.953	392	sp|O54724|CAVN1_MOUSE	172	sp|O54724|CAVN1_MOUSE Caveolae-associated protein 1 OS=Mus musculus OX=10090 GN=Cavin1 PE=1 SV=1	sp|O54724|CAVN1_MOUSE	172	172	K	IYQDEVKLPAKLSVSKSLKESEALPEKEGDE	76.255	70.195	LPAK(1)LSVSK(0.993)SLK(0.007)	LPAK(59)LSVSK(21)SLK(-21)	9	2	-2.3386			33613		34253	34706	Quantified
O54724	Caveolae-associated protein 1	Cavin1	43.953	392	sp|O54724|CAVN1_MOUSE	175	sp|O54724|CAVN1_MOUSE Caveolae-associated protein 1 OS=Mus musculus OX=10090 GN=Cavin1 PE=1 SV=1	sp|O54724|CAVN1_MOUSE	175	175	K	DEVKLPAKLSVSKSLKESEALPEKEGDELGE	151.66	151.66	SLK(1)ESEALPEK	SLK(130)ESEALPEK(-130)	3	2	2.601	1506600	3402200	4255600	5611000	3954600	4354900	Quantified
O54724	Caveolae-associated protein 1	Cavin1	43.953	392	sp|O54724|CAVN1_MOUSE;tr|Q3U4N4|Q3U4N4_MOUSE;tr|Q3TER0|Q3TER0_MOUSE	100;100;100	sp|O54724|CAVN1_MOUSE Caveolae-associated protein 1 OS=Mus musculus OX=10090 GN=Cavin1 PE=1 SV=1;tr|Q3U4N4|Q3U4N4_MOUSE Uncharacterized protein OS=Mus musculus OX=10090 GN=Cavin1 PE=2 SV=1;tr|Q3TER0|Q3TER0_MOUSE Uncharacterized protein OS=Mus musculus OX=1	sp|O54724|CAVN1_MOUSE	100	100	K	EGAVQSIQGELSKLGKAHATTSNTVSKLLEK	229.4	213.77	LGK(1)AHATTSNTVSK	LGK(200)AHATTSNTVSK(-200)	3	2	-1.3221	594690	1673500	1796700	1069800	1282900	1473800	Quantified
O54724	Caveolae-associated protein 1	Cavin1	43.953	392	sp|O54724|CAVN1_MOUSE	163	sp|O54724|CAVN1_MOUSE Caveolae-associated protein 1 OS=Mus musculus OX=10090 GN=Cavin1 PE=1 SV=1	sp|O54724|CAVN1_MOUSE	163	163	K	LRRRNFKVMIYQDEVKLPAKLSVSKSLKESE	177.47	157.77	VMIYQDEVK(1)LPAK	VMIYQDEVK(47)LPAK(-47)	9	2	-0.52973	209160	2504100	3662300	3448900	1974600	1906100	Quantified
O54724	Caveolae-associated protein 1	Cavin1	43.953	392	sp|O54724|CAVN1_MOUSE	256	sp|O54724|CAVN1_MOUSE Caveolae-associated protein 1 OS=Mus musculus OX=10090 GN=Cavin1 PE=1 SV=1	sp|O54724|CAVN1_MOUSE	256	256	K	EKMEKTKVRTRENLEKTRLKTKENLEKTRHT	74.269	74.269	TRENLEK(1)TR	TRENLEK(74)TR	7	3	1.2475				312970			Identified
O54724	Caveolae-associated protein 1	Cavin1	43.953	392	sp|O54724|CAVN1_MOUSE	328	sp|O54724|CAVN1_MOUSE Caveolae-associated protein 1 OS=Mus musculus OX=10090 GN=Cavin1 PE=1 SV=1	sp|O54724|CAVN1_MOUSE	328	328	K	SKTAVYKVPPFTFHVKKIREGEVEVLKATEM	28.096	28.096	VPPFTFHVK(0.5)K(0.5)	VPPFTFHVK(0)K(0)	9	2	-1.2176		145460					Identified
O54724	Caveolae-associated protein 1	Cavin1	43.953	392	sp|O54724|CAVN1_MOUSE	329	sp|O54724|CAVN1_MOUSE Caveolae-associated protein 1 OS=Mus musculus OX=10090 GN=Cavin1 PE=1 SV=1	sp|O54724|CAVN1_MOUSE	329	329	K	KTAVYKVPPFTFHVKKIREGEVEVLKATEMV	28.096	25.857	VPPFTFHVK(0.294)K(0.706)	VPPFTFHVK(-3.8)K(3.8)	10	2	-0.26233		145460	177870				Quantified
O54724	Caveolae-associated protein 1	Cavin1	43.953	392	sp|O54724|CAVN1_MOUSE	154	sp|O54724|CAVN1_MOUSE Caveolae-associated protein 1 OS=Mus musculus OX=10090 GN=Cavin1 PE=1 SV=1	sp|O54724|CAVN1_MOUSE	154	154	K	KLEVNEAELLRRRNFKVMIYQDEVKLPAKLS	165.39	165.39	NFK(1)VMIYQDEVK	NFK(150)VMIYQDEVK(-150)	3	2	-1.955	1493200	1955200	2278200	1626400	1241200	1174400	Quantified
O54724	Caveolae-associated protein 1	Cavin1	43.953	392	sp|O54724|CAVN1_MOUSE	167	sp|O54724|CAVN1_MOUSE Caveolae-associated protein 1 OS=Mus musculus OX=10090 GN=Cavin1 PE=1 SV=1	sp|O54724|CAVN1_MOUSE	167	167	K	NFKVMIYQDEVKLPAKLSVSKSLKESEALPE	88.181	88.181	LPAK(1)LSVSK	LPAK(77)LSVSK(-77)	4	2	0.43237		3875000	33613	3829300	34253	34706	Quantified
O54942	Claudin-5	Cldn5	23.054	218	sp|O54942|CLD5_MOUSE	215	sp|O54942|CLD5_MOUSE Claudin-5 OS=Mus musculus OX=10090 GN=Cldn5 PE=1 SV=2	sp|O54942|CLD5_MOUSE	215	215	K	YSAPRRPTANGDYDKKNYV____________	72.922	57.293	RPTANGDYDK(0.068)K(0.932)	RPTANGDYDK(-11)K(11)	11	3	2.4313			53702	104020	45068		Quantified
O54942	Claudin-5	Cldn5	23.054	218	sp|O54942|CLD5_MOUSE	214	sp|O54942|CLD5_MOUSE Claudin-5 OS=Mus musculus OX=10090 GN=Cldn5 PE=1 SV=2	sp|O54942|CLD5_MOUSE	214	214	K	KYSAPRRPTANGDYDKKNYV___________	72.922	53.028	RPTANGDYDK(0.5)K(0.5)	RPTANGDYDK(0)K(0)	10	3	-0.19418				104020	45068		Quantified
O54984	ATPase Asna1	Asna1	38.822	348	sp|O54984|ASNA_MOUSE;tr|A0A1B0GRE1|A0A1B0GRE1_MOUSE	89;90	sp|O54984|ASNA_MOUSE ATPase Asna1 OS=Mus musculus OX=10090 GN=Asna1 PE=1 SV=2;tr|A0A1B0GRE1|A0A1B0GRE1_MOUSE ATPase Asna1 (Fragment) OS=Mus musculus OX=10090 GN=Asna1 PE=1 SV=1	sp|O54984|ASNA_MOUSE	89	89	K	DPAHNISDAFDQKFSKVPTKVKGYDNLFAME	45.587	45.587	ESVLIISTDPAHNISDAFDQK(0.5)FSK(0.5)	ESVLIISTDPAHNISDAFDQK(0)FSK(0)	24	3	1.0114					23629		Identified
O54984	ATPase Asna1	Asna1	38.822	348	sp|O54984|ASNA_MOUSE;tr|A0A1B0GRE1|A0A1B0GRE1_MOUSE	86;87	sp|O54984|ASNA_MOUSE ATPase Asna1 OS=Mus musculus OX=10090 GN=Asna1 PE=1 SV=2;tr|A0A1B0GRE1|A0A1B0GRE1_MOUSE ATPase Asna1 (Fragment) OS=Mus musculus OX=10090 GN=Asna1 PE=1 SV=1	sp|O54984|ASNA_MOUSE	86	86	K	ISTDPAHNISDAFDQKFSKVPTKVKGYDNLF	45.587	34.417	ESVLIISTDPAHNISDAFDQK(0.68)FSK(0.32)	ESVLIISTDPAHNISDAFDQK(3.3)FSK(-3.3)	21	3	0.87212			43166		23629	23531	Quantified
O55222	Integrin-linked protein kinase	Ilk	51.373	452	sp|O55222|ILK_MOUSE;tr|D3YZA5|D3YZA5_MOUSE	154;154	sp|O55222|ILK_MOUSE Integrin-linked protein kinase OS=Mus musculus OX=10090 GN=Ilk PE=1 SV=2;tr|D3YZA5|D3YZA5_MOUSE Integrin-linked protein kinase (Fragment) OS=Mus musculus OX=10090 GN=Ilk PE=1 SV=2	sp|O55222|ILK_MOUSE	154	154	K	KAKAPLRELLRERAEKMGQNLNRIPYKDTFW	96.311	58.426	AEK(1)MGQNLNR	AEK(58)MGQNLNR	3	2	-1.1498		71141	107560	181560			Quantified
O55234	Proteasome subunit beta type-5	Psmb5	28.532	264	sp|O55234|PSB5_MOUSE	91	sp|O55234|PSB5_MOUSE Proteasome subunit beta type-5 OS=Mus musculus OX=10090 GN=Psmb5 PE=1 SV=3	sp|O55234|PSB5_MOUSE	91	91	K	DSRATAGAYIASQTVKKVIEINPYLLGTMAG	184.27	144.27	ATAGAYIASQTVK(0.782)K(0.218)	ATAGAYIASQTVK(5.6)K(-5.6)	13	2	0.35014	164270		238100	146780	110690	113090	Quantified
O55234	Proteasome subunit beta type-5	Psmb5	28.532	264	sp|O55234|PSB5_MOUSE	92	sp|O55234|PSB5_MOUSE Proteasome subunit beta type-5 OS=Mus musculus OX=10090 GN=Psmb5 PE=1 SV=3	sp|O55234|PSB5_MOUSE	92	92	K	SRATAGAYIASQTVKKVIEINPYLLGTMAGG	184.27	127.03	ATAGAYIASQTVK(0.5)K(0.5)	ATAGAYIASQTVK(0)K(0)	14	2	-1.5996			238100	146780	110690	113090	Quantified
O70161	Phosphatidylinositol 4-phosphate 5-kinase type-1 gamma	Pip5k1c	72.407	661	sp|O70161|PI51C_MOUSE;tr|F8WHW6|F8WHW6_MOUSE	97;97	sp|O70161|PI51C_MOUSE Phosphatidylinositol 4-phosphate 5-kinase type-1 gamma OS=Mus musculus OX=10090 GN=Pip5k1c PE=1 SV=2;tr|F8WHW6|F8WHW6_MOUSE Phosphatidylinositol 4-phosphate 5-kinase type-1 gamma OS=Mus musculus OX=10090 GN=Pip5k1c PE=1 SV=1	sp|O70161|PI51C_MOUSE	97	97	K	AIQLGIGYTVGNLSSKPERDVLMQDFYVVES	56.08	56.08	GAIQLGIGYTVGNLSSK(1)PER	GAIQLGIGYTVGNLSSK(56)PER	17	3	1.2623			63776				Identified
O70194	Eukaryotic translation initiation factor 3 subunit D	Eif3d	63.988	548	sp|O70194|EIF3D_MOUSE;tr|A0A2R8VK20|A0A2R8VK20_MOUSE	41;41	sp|O70194|EIF3D_MOUSE Eukaryotic translation initiation factor 3 subunit D OS=Mus musculus OX=10090 GN=Eif3d PE=1 SV=2;tr|A0A2R8VK20|A0A2R8VK20_MOUSE Eukaryotic translation initiation factor 3 subunit D (Fragment) OS=Mus musculus OX=10090 GN=Eif3d PE=1 SV=	sp|O70194|EIF3D_MOUSE	41	41	K	RDMPYQPFSKGDRLGKVADWTGATYQDKRYT	46.358	46.358	LGK(1)VADWTGATYQDK	LGK(46)VADWTGATYQDK(-46)	3	2	-0.57078		11695				14592	Identified
O70194	Eukaryotic translation initiation factor 3 subunit D	Eif3d	63.988	548	sp|O70194|EIF3D_MOUSE;tr|A0A2R8VK20|A0A2R8VK20_MOUSE	53;53	sp|O70194|EIF3D_MOUSE Eukaryotic translation initiation factor 3 subunit D OS=Mus musculus OX=10090 GN=Eif3d PE=1 SV=2;tr|A0A2R8VK20|A0A2R8VK20_MOUSE Eukaryotic translation initiation factor 3 subunit D (Fragment) OS=Mus musculus OX=10090 GN=Eif3d PE=1 SV=	sp|O70194|EIF3D_MOUSE	53	53	K	RLGKVADWTGATYQDKRYTNKYSSQFGGGSQ	65.879	65.879	VADWTGATYQDK(1)R	VADWTGATYQDK(66)R	12	2	0.85274	9350.3	15579	26424	12349	17110		Quantified
O70209	PDZ and LIM domain protein 3	Pdlim3	34.299	316	sp|O70209|PDLI3_MOUSE	135	sp|O70209|PDLI3_MOUSE PDZ and LIM domain protein 3 OS=Mus musculus OX=10090 GN=Pdlim3 PE=1 SV=1	sp|O70209|PDLI3_MOUSE	135	135	K	NRRAQPFVAAANIDDKRQVVSASYNSPIGLY	76.255	76.255	AQPFVAAANIDDK(1)R	AQPFVAAANIDDK(76)R	13	2	-1.1076			34381	47331		107720	Quantified
O70274	Protein tyrosine phosphatase type IVA 2	Ptp4a2	19.127	167	sp|O70274|TP4A2_MOUSE;tr|B9EKL6|B9EKL6_MOUSE;sp|Q63739|TP4A1_MOUSE;tr|Q3UXF9|Q3UXF9_MOUSE	141;144;144;119	sp|O70274|TP4A2_MOUSE Protein tyrosine phosphatase type IVA 2 OS=Mus musculus OX=10090 GN=Ptp4a2 PE=1 SV=1;tr|B9EKL6|B9EKL6_MOUSE Protein tyrosine phosphatase 4a1 OS=Mus musculus OX=10090 GN=Ptp4a1 PE=1 SV=1;sp|Q63739|TP4A1_MOUSE Protein tyrosine phosphata	sp|O70274|TP4A2_MOUSE	141	141	K	AVQFIRQKRRGAFNSKQLLYLEKYRPKMRLR	53.051	53.051	GAFNSK(1)QLLYLEK	GAFNSK(40)QLLYLEK(-40)	6	2	-2.2326						46540	Identified
O70423	Membrane primary amine oxidase	Aoc3	84.533	765	sp|O70423|AOC3_MOUSE;tr|A2A4I8|A2A4I8_MOUSE	613;333	sp|O70423|AOC3_MOUSE Membrane primary amine oxidase OS=Mus musculus OX=10090 GN=Aoc3 PE=1 SV=3;tr|A2A4I8|A2A4I8_MOUSE Amine oxidase (Fragment) OS=Mus musculus OX=10090 GN=Aoc3 PE=1 SV=1	sp|O70423|AOC3_MOUSE	613	613	K	GHRRGYRIQILSFAGKPLPQESPIEKAFTWG	26.21	26.21	IQILSFAGK(0.987)PLPQESPIEK(0.013)	IQILSFAGK(19)PLPQESPIEK(-19)	9	3	0.97983				28975			Identified
O88569	Heterogeneous nuclear ribonucleoproteins A2/B1	Hnrnpa2b1	37.402	353	sp|O88569|ROA2_MOUSE;tr|B7ZP22|B7ZP22_MOUSE	112;100	sp|O88569|ROA2_MOUSE Heterogeneous nuclear ribonucleoproteins A2/B1 OS=Mus musculus OX=10090 GN=Hnrnpa2b1 PE=1 SV=2;tr|B7ZP22|B7ZP22_MOUSE Heterogeneous nuclear ribonucleoprotein A2/B1 OS=Mus musculus OX=10090 GN=Hnrnpa2b1 PE=2 SV=1	sp|O88569|ROA2_MOUSE	112	112	K	VAREESGKPGAHVTVKKLFVGGIKEDTEEHH	43.613	43.613	EESGKPGAHVTVK(0.5)K(0.5)	EESGK(-38)PGAHVTVK(0)K(0)	13	3	0.55229			78478				Identified
O88569	Heterogeneous nuclear ribonucleoproteins A2/B1	Hnrnpa2b1	37.402	353	sp|O88569|ROA2_MOUSE;tr|B7ZP22|B7ZP22_MOUSE	113;101	sp|O88569|ROA2_MOUSE Heterogeneous nuclear ribonucleoproteins A2/B1 OS=Mus musculus OX=10090 GN=Hnrnpa2b1 PE=1 SV=2;tr|B7ZP22|B7ZP22_MOUSE Heterogeneous nuclear ribonucleoprotein A2/B1 OS=Mus musculus OX=10090 GN=Hnrnpa2b1 PE=2 SV=1	sp|O88569|ROA2_MOUSE	113	113	K	AREESGKPGAHVTVKKLFVGGIKEDTEEHHL	43.613	43.613	EESGKPGAHVTVK(0.5)K(0.5)	EESGK(-38)PGAHVTVK(0)K(0)	14	3	0.55229			78478				Identified
O88587	Catechol O-methyltransferase	Comt	29.486	265	sp|O88587|COMT_MOUSE	264	sp|O88587|COMT_MOUSE Catechol O-methyltransferase OS=Mus musculus OX=10090 GN=Comt PE=1 SV=2	sp|O88587|COMT_MOUSE	264	264	K	GLEKAVYQGPGSSPVKS______________	52.837	45.939	AVYQGPGSSPVK(1)S	AVYQGPGSSPVK(46)S	12	2	-0.98167		30615		41308	35222		Quantified
O88587	Catechol O-methyltransferase	Comt	29.486	265	sp|O88587|COMT_MOUSE	252	sp|O88587|COMT_MOUSE Catechol O-methyltransferase OS=Mus musculus OX=10090 GN=Comt PE=1 SV=2	sp|O88587|COMT_MOUSE	252	252	K	YSSYLEYMKVVDGLEKAVYQGPGSSPVKS__	67.927	67.927	VVDGLEK(1)AVYQGPGSSPVK	VVDGLEK(60)AVYQGPGSSPVK(-60)	7	2	-1.896		31050	12657	53117	43453	38763	Quantified
O88792	Junctional adhesion molecule A	F11r	32.423	300	sp|O88792|JAM1_MOUSE	278	sp|O88792|JAM1_MOUSE Junctional adhesion molecule A OS=Mus musculus OX=10090 GN=F11r PE=1 SV=2	sp|O88792|JAM1_MOUSE	278	278	K	RGYFERTKKGTAPGKKVIYSQPSTRSEGEFK	53.517	24.121	K(1)VIYSQPSTR	K(24)VIYSQPSTR	1	2	-0.69092				29839		26466	Quantified
O88958	Glucosamine-6-phosphate isomerase 1	Gnpda1	32.549	289	sp|O88958|GNPI1_MOUSE;tr|Q6A0D9|Q6A0D9_MOUSE;tr|Q3TKA0|Q3TKA0_MOUSE;tr|Q8BK00|Q8BK00_MOUSE	197;182;119;116	sp|O88958|GNPI1_MOUSE Glucosamine-6-phosphate isomerase 1 OS=Mus musculus OX=10090 GN=Gnpda1 PE=1 SV=3;tr|Q6A0D9|Q6A0D9_MOUSE Glucosamine-6-phosphate isomerase (Fragment) OS=Mus musculus OX=10090 GN=Gnpda1 PE=2 SV=1;tr|Q3TKA0|Q3TKA0_MOUSE Glucosamine-6-pho	sp|O88958|GNPI1_MOUSE;tr|Q8BK00|Q8BK00_MOUSE	197;116	197	K	PTMALTVGVGTVMDAKEVMILITGAHKAFAL	70.793	70.793	VPTMALTVGVGTVMDAK(1)EVMILITGAHK	VPTMALTVGVGTVMDAK(34)EVMILITGAHK(-34)	17	3	2.1464		90811	71959	15684	58871	47087	Quantified
O88983	Syntaxin-8	Stx8	26.925	236	sp|O88983|STX8_MOUSE	146	sp|O88983|STX8_MOUSE Syntaxin-8 OS=Mus musculus OX=10090 GN=Stx8 PE=1 SV=1	sp|O88983|STX8_MOUSE	146	146	K	ETRGLGFDEIRQQQQKIIQEQDAGLDALSSI	72.627	23.983	QQQQK(1)IIQEQDAGLDALSSIISR	QQQQK(24)IIQEQDAGLDALSSIISR	5	3	-0.59334		22856	21767		24145		Quantified
O89103	Complement component C1q receptor	Cd93	69.354	644	sp|O89103|C1QR1_MOUSE	611	sp|O89103|C1QR1_MOUSE Complement component C1q receptor OS=Mus musculus OX=10090 GN=Cd93 PE=1 SV=1	sp|O89103|C1QR1_MOUSE	611	611	K	LIYHKRRAKKEEIKEKKPQNAADSYSWVPER	38.839	38.839	EK(0.5)K(0.5)PQNAADSYSWVPER	EK(0)K(0)PQNAADSYSWVPER	2	3	1.9363						25672	Identified
O89103	Complement component C1q receptor	Cd93	69.354	644	sp|O89103|C1QR1_MOUSE	612	sp|O89103|C1QR1_MOUSE Complement component C1q receptor OS=Mus musculus OX=10090 GN=Cd93 PE=1 SV=1	sp|O89103|C1QR1_MOUSE	612	612	K	IYHKRRAKKEEIKEKKPQNAADSYSWVPERA	89.382	59.731	K(1)PQNAADSYSWVPER	K(60)PQNAADSYSWVPER	1	3	2.3146				88975	51509	44906	Quantified
P01899	H-2 class I histocompatibility antigen, D-B alpha chain	H2-D1	40.836	362	sp|P01899|HA11_MOUSE;tr|Q792Z7|Q792Z7_MOUSE;tr|W5XQG0|W5XQG0_MOUSE;tr|O78207|O78207_MOUSE;tr|Q31168|Q31168_MOUSE;tr|Q31167|Q31167_MOUSE;tr|O19467|O19467_MOUSE;sp|P01897|HA1L_MOUSE;tr|Q3KQJ3|Q3KQJ3_MOUSE;tr|Q8R3Y0|Q8R3Y0_MOUSE;tr|Q569W0|Q569W0_MOUSE;sp|P01896|HA1Z_MOUSE;tr|O19453|O19453_MOUSE;tr|Q61891|Q61891_MOUSE	340;340;337;315;315;315;235;340;321;310;279;150;133;340	sp|P01899|HA11_MOUSE H-2 class I histocompatibility antigen, D-B alpha chain OS=Mus musculus OX=10090 GN=H2-D1 PE=1 SV=2;tr|Q792Z7|Q792Z7_MOUSE D(B) glycoprotein OS=Mus musculus OX=10090 GN=H2-D1 PE=2 SV=1;tr|W5XQG0|W5XQG0_MOUSE MHC class I antigen OS=Mus	sp|P01899|HA11_MOUSE	340	340	K	AVVAFVMKRRRNTGGKGGDYALAPGSQSSEM	68.42	68.42	NTGGK(1)GGDYALAPGSQSSEMSLR	NTGGK(68)GGDYALAPGSQSSEMSLR	5	3	0.82804		61000	86691				Quantified
P04117	Fatty acid-binding protein, adipocyte	Fabp4	14.65	132	sp|P04117|FABP4_MOUSE;tr|Q542H7|Q542H7_MOUSE	22;22	sp|P04117|FABP4_MOUSE Fatty acid-binding protein, adipocyte OS=Mus musculus OX=10090 GN=Fabp4 PE=1 SV=3;tr|Q542H7|Q542H7_MOUSE Fabp4 protein OS=Mus musculus OX=10090 GN=Fabp4 PE=1 SV=1	sp|P04117|FABP4_MOUSE	22	22	K	GTWKLVSSENFDDYMKEVGVGFATRKVAGMA	156.41	39.483	LVSSENFDDYMK(1)EVGVGFATR	LVSSENFDDYMK(39)EVGVGFATR	12	2	-4.2641	1613700	2192700	758500	2260100	2510100	1850000	Quantified
P04117	Fatty acid-binding protein, adipocyte	Fabp4	14.65	132	sp|P04117|FABP4_MOUSE;tr|Q542H7|Q542H7_MOUSE	121;121	sp|P04117|FABP4_MOUSE Fatty acid-binding protein, adipocyte OS=Mus musculus OX=10090 GN=Fabp4 PE=1 SV=3;tr|Q542H7|Q542H7_MOUSE Fabp4 protein OS=Mus musculus OX=10090 GN=Fabp4 PE=1 SV=1	sp|P04117|FABP4_MOUSE	121	121	K	KRKRDGDKLVVECVMKGVTSTRVYERA____	89.382	71.219	LVVECVMK(1)GVTSTR	LVVECVMK(71)GVTSTR	8	2	0.41033	145600	256030	263010		194600		Quantified
P04117	Fatty acid-binding protein, adipocyte	Fabp4	14.65	132	sp|P04117|FABP4_MOUSE;tr|Q542H7|Q542H7_MOUSE	32;32	sp|P04117|FABP4_MOUSE Fatty acid-binding protein, adipocyte OS=Mus musculus OX=10090 GN=Fabp4 PE=1 SV=3;tr|Q542H7|Q542H7_MOUSE Fabp4 protein OS=Mus musculus OX=10090 GN=Fabp4 PE=1 SV=1	sp|P04117|FABP4_MOUSE	32	32	K	FDDYMKEVGVGFATRKVAGMAKPNMIISVNG	70.831	70.831	K(1)VAGMAKPNMIISVNGDLVTIR	K(37)VAGMAK(-37)PNMIISVNGDLVTIR	1	3	-0.43093				36668	48496	87248	Quantified
P04117	Fatty acid-binding protein, adipocyte	Fabp4	14.65	132	sp|P04117|FABP4_MOUSE;tr|Q542H7|Q542H7_MOUSE	82;82	sp|P04117|FABP4_MOUSE Fatty acid-binding protein, adipocyte OS=Mus musculus OX=10090 GN=Fabp4 PE=1 SV=3;tr|Q542H7|Q542H7_MOUSE Fabp4 protein OS=Mus musculus OX=10090 GN=Fabp4 PE=1 SV=1	sp|P04117|FABP4_MOUSE	82	82	K	LGVEFDEITADDRKVKSIITLDGGALVQVQK	112.95	112.95	VK(1)SIITLDGGALVQVQK	VK(110)SIITLDGGALVQVQK(-110)	2	2	-2.1593		23693					Identified
P04117	Fatty acid-binding protein, adipocyte	Fabp4	14.65	132	sp|P04117|FABP4_MOUSE;tr|Q542H7|Q542H7_MOUSE	38;38	sp|P04117|FABP4_MOUSE Fatty acid-binding protein, adipocyte OS=Mus musculus OX=10090 GN=Fabp4 PE=1 SV=3;tr|Q542H7|Q542H7_MOUSE Fabp4 protein OS=Mus musculus OX=10090 GN=Fabp4 PE=1 SV=1	sp|P04117|FABP4_MOUSE	38	38	K	EVGVGFATRKVAGMAKPNMIISVNGDLVTIR	50.519	50.519	K(0.299)VAGMAK(0.701)PNMIISVNGDLVTIR	K(-3.7)VAGMAK(3.7)PNMIISVNGDLVTIR	7	3	9.0868				234770			Identified
P04117	Fatty acid-binding protein, adipocyte	Fabp4	14.65	132	sp|P04117|FABP4_MOUSE;tr|Q542H7|Q542H7_MOUSE;tr|Q99M00|Q99M00_MOUSE	59;59;24	sp|P04117|FABP4_MOUSE Fatty acid-binding protein, adipocyte OS=Mus musculus OX=10090 GN=Fabp4 PE=1 SV=3;tr|Q542H7|Q542H7_MOUSE Fabp4 protein OS=Mus musculus OX=10090 GN=Fabp4 PE=1 SV=1;tr|Q99M00|Q99M00_MOUSE Fabp4 protein OS=Mus musculus OX=10090 GN=Fabp4	sp|P04117|FABP4_MOUSE;tr|Q99M00|Q99M00_MOUSE	59;24	59	K	SVNGDLVTIRSESTFKNTEISFKLGVEFDEI	80.623	80.623	SESTFK(1)NTEISFK	SESTFK(33)NTEISFK(-33)	6	2	0.25554		86072	96786				Quantified
P05063	Fructose-bisphosphate aldolase C	Aldoc	39.394	363	sp|P05063|ALDOC_MOUSE	330	sp|P05063|ALDOC_MOUSE Fructose-bisphosphate aldolase C OS=Mus musculus OX=10090 GN=Aldoc PE=1 SV=4	sp|P05063|ALDOC_MOUSE	330	330	K	RGQRDNAGAATEEFIKRAEMNGLAAQGRYEG	22.142	22.142	GQRDNAGAATEEFIK(1)	GQRDNAGAATEEFIK(22)	15	2	2.246		264110					Identified
P05132	cAMP-dependent protein kinase catalytic subunit alpha	Prkaca	40.57	351	sp|P05132|KAPCA_MOUSE	293	sp|P05132|KAPCA_MOUSE cAMP-dependent protein kinase catalytic subunit alpha OS=Mus musculus OX=10090 GN=Prkaca PE=1 SV=3	sp|P05132|KAPCA_MOUSE	293	293	K	LTKRFGNLKNGVNDIKNHKWFATTDWIAIYQ	47.561	47.561	NGVNDIK(0.909)NHK(0.091)	NGVNDIK(10)NHK(-10)	7	2	-0.23144					12926		Identified
P05213	Tubulin alpha-1B chain	Tuba1b	50.151	451	sp|P05213|TBA1B_MOUSE;tr|Q99KA2|Q99KA2_MOUSE;sp|P68368|TBA4A_MOUSE;tr|A0A0A0MQA5|A0A0A0MQA5_MOUSE;sp|P68369|TBA1A_MOUSE;tr|Q5FW91|Q5FW91_MOUSE;sp|P05214|TBA3_MOUSE;tr|Q9D9Y2|Q9D9Y2_MOUSE;sp|Q9JJZ2|TBA8_MOUSE	401;297;401;430;401;401;401;346;401	sp|P05213|TBA1B_MOUSE Tubulin alpha-1B chain OS=Mus musculus OX=10090 GN=Tuba1b PE=1 SV=2;tr|Q99KA2|Q99KA2_MOUSE Tubulin alpha chain (Fragment) OS=Mus musculus OX=10090 GN=Tuba1b PE=2 SV=1;sp|P68368|TBA4A_MOUSE Tubulin alpha-4A chain OS=Mus musculus OX=100	sp|P05213|TBA1B_MOUSE;sp|P68369|TBA1A_MOUSE;sp|Q9JJZ2|TBA8_MOUSE	401;401;401	401	K	EAWARLDHKFDLMYAKRAFVHWYVGEGMEEG	73.637	73.637	FDLMYAK(1)R	FDLMYAK(74)R	7	2	-0.64476			273090		161430		Identified
P05213	Tubulin alpha-1B chain	Tuba1b	50.151	451	sp|P05213|TBA1B_MOUSE;tr|Q99KA2|Q99KA2_MOUSE;sp|P68368|TBA4A_MOUSE;tr|A0A0A0MQA5|A0A0A0MQA5_MOUSE;tr|A0A2R8VHF3|A0A2R8VHF3_MOUSE;sp|P68369|TBA1A_MOUSE;tr|Q5FW91|Q5FW91_MOUSE;sp|P05214|TBA3_MOUSE	163;59;163;192;163;163;163;163	sp|P05213|TBA1B_MOUSE Tubulin alpha-1B chain OS=Mus musculus OX=10090 GN=Tuba1b PE=1 SV=2;tr|Q99KA2|Q99KA2_MOUSE Tubulin alpha chain (Fragment) OS=Mus musculus OX=10090 GN=Tuba1b PE=2 SV=1;sp|P68368|TBA4A_MOUSE Tubulin alpha-4A chain OS=Mus musculus OX=100	sp|P05213|TBA1B_MOUSE;sp|P68369|TBA1A_MOUSE	163;163	163	K	GFTSLLMERLSVDYGKKSKLEFSIYPAPQVS	90.308	79.809	LSVDYGK(0.741)K(0.259)	LSVDYGK(4.6)K(-4.6)	7	2	1.2318					2768500	3483300	Quantified
P05213	Tubulin alpha-1B chain	Tuba1b	50.151	451	sp|P05213|TBA1B_MOUSE;tr|Q99KA2|Q99KA2_MOUSE;sp|P68369|TBA1A_MOUSE;tr|Q5FW91|Q5FW91_MOUSE;sp|P05214|TBA3_MOUSE;tr|Q9D9Y2|Q9D9Y2_MOUSE	336;232;336;336;336;281	sp|P05213|TBA1B_MOUSE Tubulin alpha-1B chain OS=Mus musculus OX=10090 GN=Tuba1b PE=1 SV=2;tr|Q99KA2|Q99KA2_MOUSE Tubulin alpha chain (Fragment) OS=Mus musculus OX=10090 GN=Tuba1b PE=2 SV=1;sp|P68369|TBA1A_MOUSE Tubulin alpha-1A chain OS=Mus musculus OX=100	sp|P05213|TBA1B_MOUSE;sp|P68369|TBA1A_MOUSE	336;336	336	K	GDVVPKDVNAAIATIKTKRSIQFVDWCPTGF;GDVVPKDVNAAIATIKTKRTIQFVDWCPTGF	83.775	56.938	DVNAAIATIK(1)TK(1)R	DVNAAIATIK(57)TK(57)R	10	2	-2.7389		12752	358030	15430	8733.1		Quantified
P05213	Tubulin alpha-1B chain	Tuba1b	50.151	451	sp|P05213|TBA1B_MOUSE;sp|P68368|TBA4A_MOUSE;tr|A0A0A0MQA5|A0A0A0MQA5_MOUSE;tr|A0A2R8VHF3|A0A2R8VHF3_MOUSE;tr|O89052|O89052_MOUSE;tr|A0A087WRB4|A0A087WRB4_MOUSE;tr|A0A087WQS4|A0A087WQS4_MOUSE;sp|P68369|TBA1A_MOUSE;tr|Q5FW91|Q5FW91_MOUSE;sp|P05214|TBA3_MOUSE;sp|Q9JJZ2|TBA8_MOUSE	96;96;125;96;81;81;89;96;96;96;96	sp|P05213|TBA1B_MOUSE Tubulin alpha-1B chain OS=Mus musculus OX=10090 GN=Tuba1b PE=1 SV=2;sp|P68368|TBA4A_MOUSE Tubulin alpha-4A chain OS=Mus musculus OX=10090 GN=Tuba4a PE=1 SV=1;tr|A0A0A0MQA5|A0A0A0MQA5_MOUSE Tubulin alpha chain (Fragment) OS=Mus musculu	sp|P05213|TBA1B_MOUSE;sp|P68369|TBA1A_MOUSE;sp|Q9JJZ2|TBA8_MOUSE	96;96;96	96	K	GTYRQLFHPEQLITGKEDAANNYARGHYTIG;GTYRQLFHPEQLITGKEDAANNYARGHYTVG	137.89	29.217	QLFHPEQLITGK(1)EDAANNYAR	QLFHPEQLITGK(29)EDAANNYAR	12	3	0.22685		177330	223110	243020	165760	202510	Quantified
P05213	Tubulin alpha-1B chain	Tuba1b	50.151	451	sp|P05213|TBA1B_MOUSE;tr|A0A2R8VHF3|A0A2R8VHF3_MOUSE;tr|O89052|O89052_MOUSE;sp|P68369|TBA1A_MOUSE;tr|Q5FW91|Q5FW91_MOUSE;sp|P05214|TBA3_MOUSE	60;60;45;60;60;60	sp|P05213|TBA1B_MOUSE Tubulin alpha-1B chain OS=Mus musculus OX=10090 GN=Tuba1b PE=1 SV=2;tr|A0A2R8VHF3|A0A2R8VHF3_MOUSE Tubulin alpha chain (Fragment) OS=Mus musculus OX=10090 GN=Gm49450 PE=3 SV=1;tr|O89052|O89052_MOUSE Alpha-tubulin (Fragment) OS=Mus mus	sp|P05213|TBA1B_MOUSE;sp|P68369|TBA1A_MOUSE	60;60	60	K	GDDSFNTFFSETGAGKHVPRAVFVDLEPTVI	97.551	90.828	TIGGGDDSFNTFFSETGAGK(1)HVPR	TIGGGDDSFNTFFSETGAGK(91)HVPR	20	3	-0.092121	269570		197840	368310	218100	304380	Quantified
P05213	Tubulin alpha-1B chain	Tuba1b	50.151	451	sp|P05213|TBA1B_MOUSE;tr|Q99KA2|Q99KA2_MOUSE;sp|P68368|TBA4A_MOUSE;tr|A0A0A0MQA5|A0A0A0MQA5_MOUSE;sp|P68369|TBA1A_MOUSE;tr|Q5FW91|Q5FW91_MOUSE;sp|P05214|TBA3_MOUSE;tr|Q9D9Y2|Q9D9Y2_MOUSE;sp|Q9JJZ2|TBA8_MOUSE	370;266;370;399;370;370;370;315;370	sp|P05213|TBA1B_MOUSE Tubulin alpha-1B chain OS=Mus musculus OX=10090 GN=Tuba1b PE=1 SV=2;tr|Q99KA2|Q99KA2_MOUSE Tubulin alpha chain (Fragment) OS=Mus musculus OX=10090 GN=Tuba1b PE=2 SV=1;sp|P68368|TBA4A_MOUSE Tubulin alpha-4A chain OS=Mus musculus OX=100	sp|P05213|TBA1B_MOUSE;sp|P68369|TBA1A_MOUSE;sp|Q9JJZ2|TBA8_MOUSE	370;370;370	370	K	INYQPPTVVPGGDLAKVQRAVCMLSNTTAIA	124.24	69.369	VGINYQPPTVVPGGDLAK(1)VQR	VGINYQPPTVVPGGDLAK(69)VQR	18	2	-1.3681	123710	182600	243830	108990	244510	262340	Quantified
P05213	Tubulin alpha-1B chain	Tuba1b	50.151	451	sp|P05213|TBA1B_MOUSE;tr|Q99KA2|Q99KA2_MOUSE;sp|P68368|TBA4A_MOUSE;tr|A0A0A0MQA5|A0A0A0MQA5_MOUSE;tr|A0A2R8VHF3|A0A2R8VHF3_MOUSE;sp|P68369|TBA1A_MOUSE;tr|Q5FW91|Q5FW91_MOUSE;sp|P05214|TBA3_MOUSE	164;60;164;193;164;164;164;164	sp|P05213|TBA1B_MOUSE Tubulin alpha-1B chain OS=Mus musculus OX=10090 GN=Tuba1b PE=1 SV=2;tr|Q99KA2|Q99KA2_MOUSE Tubulin alpha chain (Fragment) OS=Mus musculus OX=10090 GN=Tuba1b PE=2 SV=1;sp|P68368|TBA4A_MOUSE Tubulin alpha-4A chain OS=Mus musculus OX=100	sp|P05213|TBA1B_MOUSE;sp|P68369|TBA1A_MOUSE	164;164	164	K	FTSLLMERLSVDYGKKSKLEFSIYPAPQVST	85.813	85.813	LSVDYGK(0.147)K(0.853)	LSVDYGK(-7.6)K(7.6)	8	2	0.64445		2829500		4109700			Identified
P05213	Tubulin alpha-1B chain	Tuba1b	50.151	451	sp|P05213|TBA1B_MOUSE;tr|Q99KA2|Q99KA2_MOUSE;sp|P68369|TBA1A_MOUSE;tr|Q5FW91|Q5FW91_MOUSE;sp|P05214|TBA3_MOUSE;tr|Q9D9Y2|Q9D9Y2_MOUSE	338;234;338;338;338;283	sp|P05213|TBA1B_MOUSE Tubulin alpha-1B chain OS=Mus musculus OX=10090 GN=Tuba1b PE=1 SV=2;tr|Q99KA2|Q99KA2_MOUSE Tubulin alpha chain (Fragment) OS=Mus musculus OX=10090 GN=Tuba1b PE=2 SV=1;sp|P68369|TBA1A_MOUSE Tubulin alpha-1A chain OS=Mus musculus OX=100	sp|P05213|TBA1B_MOUSE;sp|P68369|TBA1A_MOUSE	338;338	338	K	VVPKDVNAAIATIKTKRSIQFVDWCPTGFKV;VVPKDVNAAIATIKTKRTIQFVDWCPTGFKV	83.775	56.938	DVNAAIATIK(1)TK(1)R	DVNAAIATIK(57)TK(57)R	12	2	-2.7389		12752	358030	15430	189250	214340	Quantified
P05622	Platelet-derived growth factor receptor beta	Pdgfrb	122.79	1098	sp|P05622|PGFRB_MOUSE;tr|Q7TMR8|Q7TMR8_MOUSE;tr|Q3UYC9|Q3UYC9_MOUSE;tr|E9QN12|E9QN12_MOUSE;tr|Q3TZ27|Q3TZ27_MOUSE;tr|Q003I5|Q003I5_MOUSE	761;762;766;766;456;418	sp|P05622|PGFRB_MOUSE Platelet-derived growth factor receptor beta OS=Mus musculus OX=10090 GN=Pdgfrb PE=1 SV=2;tr|Q7TMR8|Q7TMR8_MOUSE Platelet-derived growth factor receptor beta OS=Mus musculus OX=10090 GN=Pdgfrb PE=2 SV=1;tr|Q3UYC9|Q3UYC9_MOUSE Platelet	sp|P05622|PGFRB_MOUSE	761	761	K	ESIDYVPMLDMKGDIKYADIESPSYMAPYDN	43.865	43.865	GDIK(1)YADIESPSYMAPYDNYVPSAPER	GDIK(44)YADIESPSYMAPYDNYVPSAPER	4	3	0.60274				43142			Identified
P06745	Glucose-6-phosphate isomerase	Gpi	62.766	558	sp|P06745|G6PI_MOUSE;tr|B7ZWL9|B7ZWL9_MOUSE;tr|B2RXT5|B2RXT5_MOUSE;tr|A0A0U1RP97|A0A0U1RP97_MOUSE;tr|A0A0U1RQ72|A0A0U1RQ72_MOUSE	25;25;25;25;25	sp|P06745|G6PI_MOUSE Glucose-6-phosphate isomerase OS=Mus musculus OX=10090 GN=Gpi PE=1 SV=4;tr|B7ZWL9|B7ZWL9_MOUSE Glucose-6-phosphate isomerase OS=Mus musculus OX=10090 GN=Gpi1 PE=2 SV=1;tr|B2RXT5|B2RXT5_MOUSE Glucose-6-phosphate isomerase OS=Mus musculu	sp|P06745|G6PI_MOUSE	25	25	K	FQKLLEWHRANSANLKLRELFEADPERFNNF	72.038	62.88	ANSANLK(1)LR	ANSANLK(63)LR	7	2	-1.2077	225460	232960		236460	186610	241370	Quantified
P06745	Glucose-6-phosphate isomerase	Gpi	62.766	558	sp|P06745|G6PI_MOUSE;tr|B7ZWL9|B7ZWL9_MOUSE;tr|B2RXT5|B2RXT5_MOUSE	226;226;226	sp|P06745|G6PI_MOUSE Glucose-6-phosphate isomerase OS=Mus musculus OX=10090 GN=Gpi PE=1 SV=4;tr|B7ZWL9|B7ZWL9_MOUSE Glucose-6-phosphate isomerase OS=Mus musculus OX=10090 GN=Gpi1 PE=2 SV=1;tr|B2RXT5|B2RXT5_MOUSE Glucose-6-phosphate isomerase OS=Mus musculu	sp|P06745|G6PI_MOUSE	226	226	K	KTFTTQETITNAETAKEWFLEAAKDPSAVAK	99.127	99.127	TFTTQETITNAETAK(0.991)EWFLEAAK(0.009)	TFTTQETITNAETAK(20)EWFLEAAK(-20)	15	3	1.3565					296190	78215	Quantified
P06745	Glucose-6-phosphate isomerase	Gpi	62.766	558	sp|P06745|G6PI_MOUSE;tr|B7ZWL9|B7ZWL9_MOUSE;tr|A0A0U1RQ72|A0A0U1RQ72_MOUSE	89;89;89	sp|P06745|G6PI_MOUSE Glucose-6-phosphate isomerase OS=Mus musculus OX=10090 GN=Gpi PE=1 SV=4;tr|B7ZWL9|B7ZWL9_MOUSE Glucose-6-phosphate isomerase OS=Mus musculus OX=10090 GN=Gpi1 PE=2 SV=1;tr|A0A0U1RQ72|A0A0U1RQ72_MOUSE Glucose-6-phosphate isomerase 1 OS=M	sp|P06745|G6PI_MOUSE	89	89	K	SRGVEAARDNMFSGSKINYTENRAVLHVALR	75.5	75.5	DNMFSGSK(1)INYTENR	DNMFSGSK(76)INYTENR	8	3	1.6995	24575			44816			Identified
P06745	Glucose-6-phosphate isomerase	Gpi	62.766	558	sp|P06745|G6PI_MOUSE;tr|A0A0U1RP97|A0A0U1RP97_MOUSE;tr|A0A0U1RQ18|A0A0U1RQ18_MOUSE	438;127;71	sp|P06745|G6PI_MOUSE Glucose-6-phosphate isomerase OS=Mus musculus OX=10090 GN=Gpi PE=1 SV=4;tr|A0A0U1RP97|A0A0U1RP97_MOUSE Glucose-6-phosphate isomerase 1 (Fragment) OS=Mus musculus OX=10090 GN=Gpi1 PE=1 SV=1;tr|A0A0U1RQ18|A0A0U1RQ18_MOUSE Glucose-6-phosp	sp|P06745|G6PI_MOUSE	438	438	K	KILLANFLAQTEALMKGKLPEEARKELQAAG	28.228	28.228	ILLANFLAQTEALMK(0.729)GK(0.271)	ILLANFLAQTEALMK(4.3)GK(-4.3)	15	3	1.2117			36818				Identified
P07724	Serum albumin	Alb	68.692	608	sp|P07724|ALBU_MOUSE;tr|Q546G4|Q546G4_MOUSE	376;376	sp|P07724|ALBU_MOUSE Serum albumin OS=Mus musculus OX=10090 GN=Alb PE=1 SV=3;tr|Q546G4|Q546G4_MOUSE Serum albumin OS=Mus musculus OX=10090 GN=Alb PE=1 SV=1	sp|P07724|ALBU_MOUSE	376	376	K	RHPDYSVSLLLRLAKKYEATLEKCCAEANPP	101.48	101.48	HPDYSVSLLLRLAK(0.5)K(0.5)	HPDYSVSLLLRLAK(0)K(0)	15	3	1.3218	109460	153960	111050	19750			Quantified
P07724	Serum albumin	Alb	68.692	608	sp|P07724|ALBU_MOUSE;tr|Q546G4|Q546G4_MOUSE	499;499	sp|P07724|ALBU_MOUSE Serum albumin OS=Mus musculus OX=10090 GN=Alb PE=1 SV=3;tr|Q546G4|Q546G4_MOUSE Serum albumin OS=Mus musculus OX=10090 GN=Alb PE=1 SV=1	sp|P07724|ALBU_MOUSE	499	499	K	VCLLHEKTPVSEHVTKCCSGSLVERRPCFSA	42.218	42.218	TPVSEHVTK(1)CCSGSLVER	TPVSEHVTK(42)CCSGSLVER	9	3	2.1691			8500.9				Identified
P07724	Serum albumin	Alb	68.692	608	sp|P07724|ALBU_MOUSE;tr|Q546G4|Q546G4_MOUSE;tr|K7R066|K7R066_MOUSE	28;28;28	sp|P07724|ALBU_MOUSE Serum albumin OS=Mus musculus OX=10090 GN=Alb PE=1 SV=3;tr|Q546G4|Q546G4_MOUSE Serum albumin OS=Mus musculus OX=10090 GN=Alb PE=1 SV=1;tr|K7R066|K7R066_MOUSE Albumin (Fragment) OS=Mus musculus OX=10090 GN=Alb PE=2 SV=1	sp|P07724|ALBU_MOUSE	28	28	K	SGSAFSRGVFRREAHKSEIAHRYNDLGEQHF	56.378	49.16	EAHK(1)SEIAHR	EAHK(49)SEIAHR	4	2	0.37329	27369		45596				Quantified
P07724	Serum albumin	Alb	68.692	608	sp|P07724|ALBU_MOUSE;tr|Q546G4|Q546G4_MOUSE	375;375	sp|P07724|ALBU_MOUSE Serum albumin OS=Mus musculus OX=10090 GN=Alb PE=1 SV=3;tr|Q546G4|Q546G4_MOUSE Serum albumin OS=Mus musculus OX=10090 GN=Alb PE=1 SV=1	sp|P07724|ALBU_MOUSE	375	375	K	RRHPDYSVSLLLRLAKKYEATLEKCCAEANP	101.48	101.48	HPDYSVSLLLRLAK(0.5)K(0.5)	HPDYSVSLLLRLAK(0)K(0)	14	3	1.3218	109460	153960	111050	19750			Quantified
P07759	Serine protease inhibitor A3K	Serpina3k	46.879	418	sp|P07759|SPA3K_MOUSE;tr|A0A0R4J0I1|A0A0R4J0I1_MOUSE	235;235	sp|P07759|SPA3K_MOUSE Serine protease inhibitor A3K OS=Mus musculus OX=10090 GN=Serpina3k PE=1 SV=2;tr|A0A0R4J0I1|A0A0R4J0I1_MOUSE Serine protease inhibitor A3K OS=Mus musculus OX=10090 GN=Serpina3k PE=1 SV=1	sp|P07759|SPA3K_MOUSE;tr|A0A0R4J0I1|A0A0R4J0I1_MOUSE	235;235	235	K	FDPQDTFESEFYLDEKRSVKVPMMKMKLLTA;FDPQDTFESEFYLDEKRSVKVPMMKMKLLTT	21.376	21.376	ISFDPQDTFESEFYLDEK(1)R	ISFDPQDTFESEFYLDEK(21)R	18	3	3.5828				45475			Identified
P08003	Protein disulfide-isomerase A4	Pdia4	71.982	638	sp|P08003|PDIA4_MOUSE;tr|A0A0R4J0Z1|A0A0R4J0Z1_MOUSE	238;241	sp|P08003|PDIA4_MOUSE Protein disulfide-isomerase A4 OS=Mus musculus OX=10090 GN=Pdia4 PE=1 SV=3;tr|A0A0R4J0Z1|A0A0R4J0Z1_MOUSE Protein disulfide-isomerase A4 OS=Mus musculus OX=10090 GN=Pdia4 PE=1 SV=1	sp|P08003|PDIA4_MOUSE	238	238	K	IPLAKVDATEQTDLAKRFDVSGYPTLKIFRK	44.57	44.57	VDATEQTDLAK(1)R	VDATEQTDLAK(45)R	11	2	-0.77199			9377.5				Identified
P08228	Superoxide dismutase [Cu-Zn]	Sod1	15.942	154	sp|P08228|SODC_MOUSE	92	sp|P08228|SODC_MOUSE Superoxide dismutase [Cu-Zn] OS=Mus musculus OX=10090 GN=Sod1 PE=1 SV=2	sp|P08228|SODC_MOUSE	92	92	K	DEERHVGDLGNVTAGKDGVANVSIEDRVISL	123.14	121.07	HVGDLGNVTAGK(1)DGVANVSIEDR	HVGDLGNVTAGK(120)DGVANVSIEDR	12	3	-0.56351	70721	123330	193380				Quantified
P08228	Superoxide dismutase [Cu-Zn]	Sod1	15.942	154	sp|P08228|SODC_MOUSE	123	sp|P08228|SODC_MOUSE Superoxide dismutase [Cu-Zn] OS=Mus musculus OX=10090 GN=Sod1 PE=1 SV=2	sp|P08228|SODC_MOUSE	123	123	K	SGEHSIIGRTMVVHEKQDDLGKGGNEESTKT	77.157	77.157	TMVVHEK(1)QDDLGK	TMVVHEK(44)QDDLGK(-44)	7	2	-2.0008	25571	42035	41725	16614		24863	Quantified
P08228	Superoxide dismutase [Cu-Zn]	Sod1	15.942	154	sp|P08228|SODC_MOUSE	137	sp|P08228|SODC_MOUSE Superoxide dismutase [Cu-Zn] OS=Mus musculus OX=10090 GN=Sod1 PE=1 SV=2	sp|P08228|SODC_MOUSE	137	137	K	EKQDDLGKGGNEESTKTGNAGSRLACGVIGI	104.04	46.768	GGNEESTK(1)TGNAGSR	GGNEESTK(47)TGNAGSR	8	2	-1.256	65078	101950	37794				Quantified
P09041	Phosphoglycerate kinase 2	Pgk2	44.852	417	sp|P09041|PGK2_MOUSE;sp|P09411|PGK1_MOUSE;tr|S4R2M7|S4R2M7_MOUSE;tr|B0LAA9|B0LAA9_MOUSE	30;30;30;30	sp|P09041|PGK2_MOUSE Phosphoglycerate kinase 2 OS=Mus musculus OX=10090 GN=Pgk2 PE=1 SV=4;sp|P09411|PGK1_MOUSE Phosphoglycerate kinase 1 OS=Mus musculus OX=10090 GN=Pgk1 PE=1 SV=4;tr|S4R2M7|S4R2M7_MOUSE Phosphoglycerate kinase OS=Mus musculus OX=10090 GN=P	sp|P09041|PGK2_MOUSE;sp|P09411|PGK1_MOUSE	30;30	30	K	KGKRVIMRVDFNVPMKNNQITNNQRIKAAIP;KGKRVVMRVDFNVPMKNNQITNNQRIKAAVP	36.181	36.181	VDFNVPMK(1)NNQITNNQR	VDFNVPMK(36)NNQITNNQR	8	2	-1.4592					10728		Identified
P09055	Integrin beta-1	Itgb1	88.231	798	sp|P09055|ITB1_MOUSE;tr|Q8BUD1|Q8BUD1_MOUSE	774;68	sp|P09055|ITB1_MOUSE Integrin beta-1 OS=Mus musculus OX=10090 GN=Itgb1 PE=1 SV=1;tr|Q8BUD1|Q8BUD1_MOUSE Integrin_b_cyt domain-containing protein OS=Mus musculus OX=10090 GN=Itgb1 PE=2 SV=2	sp|P09055|ITB1_MOUSE	774	774	K	DRREFAKFEKEKMNAKWDTGENPIYKSAVTT	150.44	150.44	MNAK(1)WDTGENPIYK	MNAK(110)WDTGENPIYK(-110)	4	2	-1.6596	141000	131430	186660	215510	170400	241120	Quantified
P09055	Integrin beta-1	Itgb1	88.231	798	sp|P09055|ITB1_MOUSE;tr|Q8BUD1|Q8BUD1_MOUSE	794;88	sp|P09055|ITB1_MOUSE Integrin beta-1 OS=Mus musculus OX=10090 GN=Itgb1 PE=1 SV=1;tr|Q8BUD1|Q8BUD1_MOUSE Integrin_b_cyt domain-containing protein OS=Mus musculus OX=10090 GN=Itgb1 PE=2 SV=2	sp|P09055|ITB1_MOUSE	794	794	K	ENPIYKSAVTTVVNPKYEGK___________	157.77	157.77	SAVTTVVNPK(0.989)YEGK(0.011)	SAVTTVVNPK(20)YEGK(-20)	10	2	-1.5106	52101		90807	164840	97097	116380	Quantified
P09055	Integrin beta-1	Itgb1	88.231	798	sp|P09055|ITB1_MOUSE;tr|Q8BUD1|Q8BUD1_MOUSE	798;92	sp|P09055|ITB1_MOUSE Integrin beta-1 OS=Mus musculus OX=10090 GN=Itgb1 PE=1 SV=1;tr|Q8BUD1|Q8BUD1_MOUSE Integrin_b_cyt domain-containing protein OS=Mus musculus OX=10090 GN=Itgb1 PE=2 SV=2	sp|P09055|ITB1_MOUSE	798	798	K	YKSAVTTVVNPKYEGK_______________	38.1	38.1	SAVTTVVNPK(0.5)YEGK(0.5)	SAVTTVVNPK(0)YEGK(0)	14	2	-1.4552	52101						Identified
P09055	Integrin beta-1	Itgb1	88.231	798	sp|P09055|ITB1_MOUSE;tr|Q8BUD1|Q8BUD1_MOUSE	784;78	sp|P09055|ITB1_MOUSE Integrin beta-1 OS=Mus musculus OX=10090 GN=Itgb1 PE=1 SV=1;tr|Q8BUD1|Q8BUD1_MOUSE Integrin_b_cyt domain-containing protein OS=Mus musculus OX=10090 GN=Itgb1 PE=2 SV=2	sp|P09055|ITB1_MOUSE	784	784	K	EKMNAKWDTGENPIYKSAVTTVVNPKYEGK_	75.969	75.969	WDTGENPIYK(1)SAVTTVVNPK	WDTGENPIYK(34)SAVTTVVNPK(-34)	10	3	1.4153			156340	122050		118290	Quantified
P09813	Apolipoprotein A-II	Apoa2	11.309	102	sp|P09813|APOA2_MOUSE;tr|A7YL62|A7YL62_MOUSE;tr|Q6LD55|Q6LD55_MOUSE	67;67;67	sp|P09813|APOA2_MOUSE Apolipoprotein A-II OS=Mus musculus OX=10090 GN=Apoa2 PE=1 SV=2;tr|A7YL62|A7YL62_MOUSE Apolipoprotein A-II OS=Mus musculus OX=10090 GN=Apoa2 PE=4 SV=1;tr|Q6LD55|Q6LD55_MOUSE APOAII OS=Mus musculus OX=10090 GN=Apoa2 PE=2 SV=1	sp|P09813|APOA2_MOUSE	67	67	K	AKTSEIQSQAKAYFEKTHEQLTPLVRSAGTS	174.23	13.739	TSEIQSQAK(1)AYFEK(1)THEQLTPLVR	TSEIQSQAK(14)AYFEK(14)THEQLTPLVR	14	4	1.5917	507800	783370	602210	543420	1089300	1086500	Quantified
P09813	Apolipoprotein A-II	Apoa2	11.309	102	sp|P09813|APOA2_MOUSE	51	sp|P09813|APOA2_MOUSE Apolipoprotein A-II OS=Mus musculus OX=10090 GN=Apoa2 PE=1 SV=2	sp|P09813|APOA2_MOUSE	51	51	K	QYFQSMTDYGKDLMEKAKTSEIQSQAKAYFE	94.507	94.507	DLMEK(1)AK(1)TSEIQSQAK	DLMEK(73)AK(40)TSEIQSQAK(-40)	5	3	1.6812					64960	87538	Quantified
P09813	Apolipoprotein A-II	Apoa2	11.309	102	sp|P09813|APOA2_MOUSE;tr|A7YL62|A7YL62_MOUSE	62;62	sp|P09813|APOA2_MOUSE Apolipoprotein A-II OS=Mus musculus OX=10090 GN=Apoa2 PE=1 SV=2;tr|A7YL62|A7YL62_MOUSE Apolipoprotein A-II OS=Mus musculus OX=10090 GN=Apoa2 PE=4 SV=1	sp|P09813|APOA2_MOUSE	62	62	K	DLMEKAKTSEIQSQAKAYFEKTHEQLTPLVR	207.12	13.739	TSEIQSQAK(1)AYFEK(1)THEQLTPLVR	TSEIQSQAK(14)AYFEK(14)THEQLTPLVR	9	4	1.5917	345940	629370	509830	552420	581800	614940	Quantified
P09813	Apolipoprotein A-II	Apoa2	11.309	102	sp|P09813|APOA2_MOUSE;tr|A7YL62|A7YL62_MOUSE	53;53	sp|P09813|APOA2_MOUSE Apolipoprotein A-II OS=Mus musculus OX=10090 GN=Apoa2 PE=1 SV=2;tr|A7YL62|A7YL62_MOUSE Apolipoprotein A-II OS=Mus musculus OX=10090 GN=Apoa2 PE=4 SV=1	sp|P09813|APOA2_MOUSE	53	53	K	FQSMTDYGKDLMEKAKTSEIQSQAKAYFEKT	150.21	150.21	AK(1)TSEIQSQAK	AK(140)TSEIQSQAK(-140)	2	2	-0.35567	305100	576880	468100	541700	753860	740250	Quantified
P0DP28	Calmodulin-3	Calm3	16.837	149	sp|P0DP28|CALM3_MOUSE;sp|P0DP27|CALM2_MOUSE;sp|P0DP26|CALM1_MOUSE;tr|Q3UKW2|Q3UKW2_MOUSE	31;31;31;79	sp|P0DP28|CALM3_MOUSE Calmodulin-3 OS=Mus musculus OX=10090 GN=Calm3 PE=1 SV=1;sp|P0DP27|CALM2_MOUSE Calmodulin-2 OS=Mus musculus OX=10090 GN=Calm2 PE=1 SV=1;sp|P0DP26|CALM1_MOUSE Calmodulin-1 OS=Mus musculus OX=10090 GN=Calm1 PE=1 SV=1;tr|Q3UKW2|Q3UKW2_MO	sp|P0DP28|CALM3_MOUSE	31	31	K	AFSLFDKDGDGTITTKELGTVMRSLGQNPTE	249.45	50.314	DGDGTITTK(1)ELGTVMR	DGDGTITTK(50)ELGTVMR	9	2	-3.3522	448380	1042800	1280200	1903500	1436100	1518000	Quantified
P0DP28	Calmodulin-3	Calm3	16.837	149	sp|P0DP28|CALM3_MOUSE;sp|P0DP27|CALM2_MOUSE;sp|P0DP26|CALM1_MOUSE;tr|Q3UKW2|Q3UKW2_MOUSE	22;22;22;70	sp|P0DP28|CALM3_MOUSE Calmodulin-3 OS=Mus musculus OX=10090 GN=Calm3 PE=1 SV=1;sp|P0DP27|CALM2_MOUSE Calmodulin-2 OS=Mus musculus OX=10090 GN=Calm2 PE=1 SV=1;sp|P0DP26|CALM1_MOUSE Calmodulin-1 OS=Mus musculus OX=10090 GN=Calm1 PE=1 SV=1;tr|Q3UKW2|Q3UKW2_MO	sp|P0DP28|CALM3_MOUSE	22	22	K	EEQIAEFKEAFSLFDKDGDGTITTKELGTVM	66.485	66.485	EAFSLFDK(1)DGDGTITTK	EAFSLFDK(37)DGDGTITTK(-37)	8	2	1.2866			24050	135700	27497	93517	Quantified
P0DP28	Calmodulin-3	Calm3	16.837	149	sp|P0DP28|CALM3_MOUSE;sp|P0DP27|CALM2_MOUSE;sp|P0DP26|CALM1_MOUSE;tr|Q3UKW2|Q3UKW2_MOUSE;tr|A0A3Q4EHJ0|A0A3Q4EHJ0_MOUSE;tr|A0A1Y7VK66|A0A1Y7VK66_MOUSE;sp|Q9D6P8|CALL3_MOUSE	78;78;78;126;42;31;78	sp|P0DP28|CALM3_MOUSE Calmodulin-3 OS=Mus musculus OX=10090 GN=Calm3 PE=1 SV=1;sp|P0DP27|CALM2_MOUSE Calmodulin-2 OS=Mus musculus OX=10090 GN=Calm2 PE=1 SV=1;sp|P0DP26|CALM1_MOUSE Calmodulin-1 OS=Mus musculus OX=10090 GN=Calm1 PE=1 SV=1;tr|Q3UKW2|Q3UKW2_MO	sp|P0DP28|CALM3_MOUSE	78	78	K	TIDFPEFLTMMARKMKDTDSEEEIREAFRVF	132.44	106	MK(1)DTDSEEEIR	MK(110)DTDSEEEIR	2	2	-1.173	52883	86075	88898	142750	99378	86009	Quantified
P10639	Thioredoxin	Txn	11.675	105	sp|P10639|THIO_MOUSE	94	sp|P10639|THIO_MOUSE Thioredoxin OS=Mus musculus OX=10090 GN=Txn PE=1 SV=3	sp|P10639|THIO_MOUSE	94	94	K	FYKKGQKVGEFSGANKEKLEASITEYA____	31.425	31.425	VGEFSGANK(0.707)EK(0.293)	VGEFSGANK(3.8)EK(-3.8)	9	2	-0.84466				18237			Identified
P10639	Thioredoxin	Txn	11.675	105	sp|P10639|THIO_MOUSE	96	sp|P10639|THIO_MOUSE Thioredoxin OS=Mus musculus OX=10090 GN=Txn PE=1 SV=3	sp|P10639|THIO_MOUSE	96	96	K	KKGQKVGEFSGANKEKLEASITEYA______	47.334	47.334	VGEFSGANK(0.173)EK(0.827)	VGEFSGANK(-6.8)EK(6.8)	11	2	0.16804					14150		Identified
P10833	Ras-related protein R-Ras	Rras	23.764	218	sp|P10833|RRAS_MOUSE;tr|Q3U1N3|Q3U1N3_MOUSE	192;192	sp|P10833|RRAS_MOUSE Ras-related protein R-Ras OS=Mus musculus OX=10090 GN=Rras PE=1 SV=1;tr|Q3U1N3|Q3U1N3_MOUSE Harvey rat sarcoma oncogene, subgroup R OS=Mus musculus OX=10090 GN=Rras PE=1 SV=1	sp|P10833|RRAS_MOUSE	192	192	K	LNVDEAFEQLVRAVRKYQEQELPPSPPSAPR	49.487	23.149	K(1)YQEQELPPSPPSAPR	K(23)YQEQELPPSPPSAPR	1	3	3.2394				32300	173220	47955	Quantified
P10852	4F2 cell-surface antigen heavy chain	Slc3a2	58.336	526	sp|P10852|4F2_MOUSE;tr|Q3TN39|Q3TN39_MOUSE;tr|A0A0U1RP98|A0A0U1RP98_MOUSE;tr|A0A0U1RPG5|A0A0U1RPG5_MOUSE;tr|A0A0U1RP32|A0A0U1RP32_MOUSE	35;35;35;35;35	sp|P10852|4F2_MOUSE 4F2 cell-surface antigen heavy chain OS=Mus musculus OX=10090 GN=Slc3a2 PE=1 SV=1;tr|Q3TN39|Q3TN39_MOUSE Aamy domain-containing protein OS=Mus musculus OX=10090 GN=Slc3a2 PE=2 SV=1;tr|A0A0U1RP98|A0A0U1RP98_MOUSE 4F2 cell-surface antigen	sp|P10852|4F2_MOUSE	35	35	K	EKQPMNAADGAAAGEKNGLVKIKVAEDETEA	58.338	58.338	QPMNAADGAAAGEK(0.5)NGLVK(0.5)	QPMNAADGAAAGEK(0)NGLVK(0)	14	3	0.74118				151860			Identified
P10852	4F2 cell-surface antigen heavy chain	Slc3a2	58.336	526	sp|P10852|4F2_MOUSE;tr|Q3TN39|Q3TN39_MOUSE;tr|Q8BTJ9|Q8BTJ9_MOUSE;tr|A0A0U1RP98|A0A0U1RP98_MOUSE;tr|A0A0U1RPG5|A0A0U1RPG5_MOUSE;tr|A0A0U1RP32|A0A0U1RP32_MOUSE	42;42;42;42;42;42	sp|P10852|4F2_MOUSE 4F2 cell-surface antigen heavy chain OS=Mus musculus OX=10090 GN=Slc3a2 PE=1 SV=1;tr|Q3TN39|Q3TN39_MOUSE Aamy domain-containing protein OS=Mus musculus OX=10090 GN=Slc3a2 PE=2 SV=1;tr|Q8BTJ9|Q8BTJ9_MOUSE Aamy domain-containing protein O	sp|P10852|4F2_MOUSE	42	42	K	ADGAAAGEKNGLVKIKVAEDETEAGVKFTGL	79.889	79.889	IK(1)VAEDETEAGVK	IK(80)VAEDETEAGVK(-80)	2	3	0.33713		151320	184190	289720	170790	184780	Quantified
[truncated: 1,573 more rows]

## Sheet: quantified ubiquitinated pro.
Protein ID	Protein Name	Gene Name	Mol weight [kDa]	Sequence length	Proteins	Positions within Proteins	Fasta headers	Leading proteins	Positions within Leading proteins	Position	Amino acid	Sequence window	Score	Score for localization	GlyGly (K) Probabilities	GlyGly (K) Score diffs	Position in peptide	Charge	Mass error [ppm]	Intensity HFD-1	Intensity HFD-2	Intensity HFD-3	average HFD	Intensity NCD-1	Intensity NCD-2	Intensity NCD-3	average NCD	HFD/NCD	t test p value
[truncated: 503 more rows]

[truncated: 2 more sheets: unique in HFD group, unique in NCD group]
